# Supplementary material for: Different packing motifs in the crystal structures of three mol­ecular salts containing the 2-amino-5-carb­oxy­anilinium cation: C7H9N2O2 +·Cl−, C7H9N2O2 +·Br− and C7H9N2O2 +·NO3 −·H2O
Source: Acta Crystallogr E Crystallogr Commun. 2020 Mar 13;76(Pt 4):527–33. doi: 10.1107/S2056989020003163 (PMC7133033; doi:10.1107/S2056989020003163)
Supplement: Supplementary file 1 [file e-76-00527-sup1.cif]

##############################################################################
#                                                                            #
# This CIF contains the data in a paper accepted for publication in          #
# Acta Crystallographica Section E. It conforms to the requirements of       #
# Notes for Authors for Acta Crystallographica Section E, and has been       #
# peer reviewed under the auspices of the IUCr Commission on Journals.       #
#                                                                            #
# Full details of the Crystallographic Information File format               #
# are given in the paper "The Crystallographic Information File (CIF):       #
# a New Standard Archive File for Crystallography" by S. R. Hall, F. H.      #
# Allen and I. D. Brown [Acta Cryst. (1991), A47, 655-685].                  #
#                                                                            #
# The current version of the core CIF dictionary is obtainable from          #
# ftp://ftp.iucr.org/pub/cif_core.dic.                                       #
#                                                                            #
# Software is freely available for graphical display of the structure(s)     #
# in this CIF. For information consult the CIF software page                 #
# http://www.iucr.org/resources/cif/software.                                #
#                                                                            #
# This file may be used for bona fide research purposes within the           #
# scientific community so long as proper attribution is given to the journal # 
# article from which it was obtained.                                        #
#                                                                            #
##############################################################################
data_I
_audit_creation_method     'SHELXL-2014/7'
_chemical_name_systematic
;
2-Amino-5-carboxyanilinium chloride
;
_chemical_name_common     ?
_chemical_formula_moiety     'C7 H9 N2 O2 +, Cl -'
_chemical_formula_sum     'C7 H9 Cl N2 O2'
_chemical_formula_iupac     'C7 H9 N2 O2 +, Cl -'
_chemical_formula_weight     188.61
_chemical_melting_point     ?
_space_group_crystal_system     monoclinic
_space_group_name_H-M_alt     'C 2/c'
_space_group_name_Hall     '-C 2yc'
loop_
    _space_group_symop_operation_xyz
    'x, y, z'
    '-x, y, -z+1/2'
    'x+1/2, y+1/2, z'
    '-x+1/2, y+1/2, -z+1/2'
    '-x, -y, -z'
    'x, -y, z-1/2'
    '-x+1/2, -y+1/2, -z'
    'x+1/2, -y+1/2, z-1/2'
_cell_length_a     28.0521(6)
_cell_length_b     8.0469(2)
_cell_length_c     7.2511(2)
_cell_angle_alpha     90
_cell_angle_beta     91.309(2)
_cell_angle_gamma     90
_cell_volume     1636.38(7)
_cell_formula_units_Z     8
_cell_measurement_reflns_used     8736
_cell_measurement_theta_min     2.8850
_cell_measurement_theta_max     30.0980
_cell_measurement_temperature     100(2)
_exptl_crystal_description     plate
_exptl_crystal_colour     brown
_exptl_crystal_size_max     0.41
_exptl_crystal_size_mid     0.26
_exptl_crystal_size_min     0.04
_exptl_crystal_density_diffrn     1.531
_exptl_crystal_density_meas     ?
_exptl_crystal_density_method     ?
_exptl_crystal_F_000     784
_exptl_absorpt_coefficient_mu     0.425
_exptl_absorpt_correction_type     gaussian
_exptl_absorpt_process_details
;
(CrysAlisPRO; Rigaku, 2017)
;
_exptl_absorpt_correction_T_min     0.624
_exptl_absorpt_correction_T_max     1.000
_diffrn_ambient_temperature     100(2)
_diffrn_source     ?
_diffrn_radiation_type     MoK\a
_diffrn_radiation_wavelength     0.71073
_diffrn_measurement_device_type     'Rigaku Mercury CCD'
_diffrn_measurement_method     \w
_diffrn_detector_area_resol_mean     ?
_diffrn_reflns_number     13456
_diffrn_reflns_av_R_equivalents     0.0345
_diffrn_reflns_av_unetI/netI     0.0188
_diffrn_reflns_theta_min     2.633
_diffrn_reflns_theta_max     27.477
_diffrn_reflns_theta_full     25.242
_diffrn_measured_fraction_theta_max     0.998
_diffrn_measured_fraction_theta_full     0.997
_diffrn_reflns_limit_h_min     -36
_diffrn_reflns_limit_h_max     36
_diffrn_reflns_limit_k_min     -10
_diffrn_reflns_limit_k_max     10
_diffrn_reflns_limit_l_min     -9
_diffrn_reflns_limit_l_max     9
_refine_special_details     ?
_reflns_number_total     1865
_reflns_number_gt     1765
_reflns_threshold_expression     'I > 2\s(I)'
_refine_ls_structure_factor_coef     Fsqd
_refine_ls_matrix_type     full
_refine_ls_R_factor_all     0.0327
_refine_ls_R_factor_gt     0.0313
_refine_ls_wR_factor_gt     0.0917
_refine_ls_wR_factor_ref     0.0927
_refine_ls_goodness_of_fit_ref     1.130
_refine_ls_restrained_S_all     1.130
_refine_ls_number_reflns     1865
_refine_ls_number_parameters     127
_refine_ls_number_restraints     0
_refine_ls_hydrogen_treatment     mixed
_refine_ls_weighting_scheme     calc
_refine_ls_weighting_details
              'w=1/[\s^2^(Fo^2^)+(0.0434P)^2^+2.8134P] where P=(Fo^2^+2Fc^2^)/3'
_atom_sites_solution_hydrogens     mixed
_atom_sites_solution_primary     direct
_atom_sites_solution_secondary     ?
_refine_ls_shift/su_max     0.002
_refine_ls_shift/su_mean     0.000
_refine_diff_density_max     0.449
_refine_diff_density_min     -0.271
_refine_ls_extinction_method     none
_refine_ls_extinction_coef     .
loop_
    _atom_type_symbol
    _atom_type_description
    _atom_type_scat_dispersion_real
    _atom_type_scat_dispersion_imag
    _atom_type_scat_source
    'C' 'C' 0.0033 0.0016
                         'International Tables Vol C Tables 4.2.6.8 and 6.1.1.4'
    'H' 'H' 0.0000 0.0000
                         'International Tables Vol C Tables 4.2.6.8 and 6.1.1.4'
    'Cl' 'Cl' 0.1484 0.1585
                         'International Tables Vol C Tables 4.2.6.8 and 6.1.1.4'
    'N' 'N' 0.0061 0.0033
                         'International Tables Vol C Tables 4.2.6.8 and 6.1.1.4'
    'O' 'O' 0.0106 0.0060
                         'International Tables Vol C Tables 4.2.6.8 and 6.1.1.4'
_computing_data_collection
;
CrysAlisPRO (Rigaku, 2017)
;
_computing_cell_refinement
;
CrysAlisPRO (Rigaku, 2017)
;
_computing_data_reduction
;
CrysAlisPRO (Rigaku, 2017)
;
_computing_structure_solution
;
SHELXS97 (Sheldrick, 2008)
;
_computing_structure_refinement
;
<i>SHELXL2014/7</i> (Sheldrick, 2015)
;
_computing_molecular_graphics
;
ORTEP-3 for Windows (Farrugia, 2012)
;
_computing_publication_material
;
publCIF (Westrip, 2010)
;
loop_
    _atom_site_type_symbol
    _atom_site_label
    _atom_site_fract_x
    _atom_site_fract_y
    _atom_site_fract_z
    _atom_site_U_iso_or_equiv
    _atom_site_adp_type
    _atom_site_calc_flag
    _atom_site_occupancy
    _atom_site_disorder_assembly
    _atom_site_disorder_group
    C C1 0.42198(5) 0.7087(2) 0.6424(2) 0.0132(3) Uani d 1 . .
    C C2 0.37721(5) 0.7561(2) 0.7037(2) 0.0124(3) Uani d 1 . .
    H H2 0.3696 0.8704 0.7173 0.015 Uiso calc 1 . .
    C C3 0.34405(5) 0.6353(2) 0.7443(2) 0.0115(3) Uani d 1 . .
    C C4 0.35376(5) 0.46541(19) 0.7258(2) 0.0118(3) Uani d 1 . .
    C C5 0.39962(5) 0.4200(2) 0.6688(2) 0.0132(3) Uani d 1 . .
    H H5 0.4077 0.3058 0.6586 0.016 Uiso calc 1 . .
    C C6 0.43292(6) 0.5395(2) 0.6276(2) 0.0139(3) Uani d 1 . .
    H H6 0.4636 0.5067 0.5887 0.017 Uiso calc 1 . .
    C C7 0.45674(6) 0.8354(2) 0.5858(2) 0.0150(3) Uani d 1 . .
    N N1 0.29675(5) 0.68573(18) 0.8047(2) 0.0126(3) Uani d 1 . .
    H H1N 0.2945(7) 0.797(3) 0.818(3) 0.015 Uiso d 1 . .
    H H2N 0.2748(7) 0.653(3) 0.717(3) 0.015 Uiso d 1 . .
    H H3N 0.2895(7) 0.641(3) 0.914(3) 0.015 Uiso d 1 . .
    N N2 0.31909(5) 0.34702(18) 0.7525(2) 0.0158(3) Uani d 1 . .
    H H4N 0.3282(7) 0.246(3) 0.768(3) 0.019 Uiso d 1 . .
    H H5N 0.2970(8) 0.371(3) 0.817(3) 0.019 Uiso d 1 . .
    O O1 0.44480(5) 0.98914(17) 0.6117(2) 0.0226(3) Uani d 1 . .
    H H1O 0.4634(9) 1.042(3) 0.570(3) 0.027 Uiso d 1 . .
    O O2 0.49517(4) 0.79238(15) 0.51547(18) 0.0203(3) Uani d 1 . .
    Cl Cl1 0.22232(2) 0.53660(4) 0.51641(5) 0.01266(14) Uani d 1 . .
loop_
    _atom_site_aniso_label
    _atom_site_aniso_U_11
    _atom_site_aniso_U_22
    _atom_site_aniso_U_33
    _atom_site_aniso_U_12
    _atom_site_aniso_U_13
    _atom_site_aniso_U_23
    C1 0.0110(7) 0.0134(8) 0.0153(7) -0.0017(6) 0.0015(5) 0.0010(6)
    C2 0.0130(7) 0.0109(7) 0.0132(7) -0.0002(6) 0.0004(5) 0.0004(6)
    C3 0.0107(7) 0.0131(7) 0.0108(7) 0.0007(6) 0.0011(5) -0.0002(6)
    C4 0.0128(7) 0.0123(8) 0.0104(7) -0.0010(5) -0.0002(5) 0.0013(5)
    C5 0.0144(7) 0.0107(7) 0.0145(7) 0.0019(6) 0.0011(5) 0.0001(6)
    C6 0.0111(7) 0.0150(8) 0.0157(8) 0.0012(6) 0.0019(6) 0.0003(6)
    C7 0.0129(7) 0.0141(8) 0.0180(8) -0.0013(6) 0.0015(6) 0.0014(6)
    N1 0.0124(6) 0.0106(7) 0.0149(7) 0.0001(5) 0.0032(5) 0.0008(5)
    N2 0.0144(7) 0.0094(7) 0.0236(7) 0.0003(5) 0.0050(5) 0.0014(6)
    O1 0.0181(6) 0.0132(6) 0.0370(8) -0.0040(5) 0.0096(5) 0.0020(5)
    O2 0.0130(5) 0.0189(6) 0.0294(7) -0.0015(5) 0.0074(5) 0.0026(5)
    Cl1 0.0148(2) 0.0094(2) 0.0138(2) 0.00125(12) 0.00239(14) 0.00038(12)
_geom_special_details
;
 All esds (except the esd in the dihedral angle between two l.s. planes)
 are estimated using the full covariance matrix.  The cell esds are taken
 into account individually in the estimation of esds in distances, angles
 and torsion angles; correlations between esds in cell parameters are only
 used when they are defined by crystal symmetry.  An approximate (isotropic)
 treatment of cell esds is used for estimating esds involving l.s. planes.
;
loop_
    _geom_bond_atom_site_label_1
    _geom_bond_atom_site_label_2
    _geom_bond_site_symmetry_2
    _geom_bond_distance
    _geom_bond_publ_flag
    C1 C2 . 1.395(2) ?
    C1 C6 . 1.401(2) ?
    C1 C7 . 1.475(2) ?
    C2 C3 . 1.382(2) ?
    C2 H2 . 0.9500 ?
    C3 C4 . 1.401(2) ?
    C3 N1 . 1.4640(19) ?
    C4 N2 . 1.378(2) ?
    C4 C5 . 1.408(2) ?
    C5 C6 . 1.378(2) ?
    C5 H5 . 0.9500 ?
    C6 H6 . 0.9500 ?
    C7 O2 . 1.252(2) ?
    C7 O1 . 1.296(2) ?
    N1 H1N . 0.90(2) ?
    N1 H2N . 0.91(2) ?
    N1 H3N . 0.90(2) ?
    N2 H4N . 0.86(2) ?
    N2 H5N . 0.81(2) ?
    O1 H1O . 0.74(3) ?
loop_
    _geom_angle_atom_site_label_1
    _geom_angle_atom_site_label_2
    _geom_angle_atom_site_label_3
    _geom_angle_site_symmetry_1
    _geom_angle_site_symmetry_3
    _geom_angle
    _geom_angle_publ_flag
    C2 C1 C6 . . 119.38(14) ?
    C2 C1 C7 . . 120.35(15) ?
    C6 C1 C7 . . 120.22(14) ?
    C3 C2 C1 . . 119.42(15) ?
    C3 C2 H2 . . 120.3 ?
    C1 C2 H2 . . 120.3 ?
    C2 C3 C4 . . 122.18(14) ?
    C2 C3 N1 . . 119.22(14) ?
    C4 C3 N1 . . 118.59(14) ?
    N2 C4 C3 . . 121.45(14) ?
    N2 C4 C5 . . 120.93(15) ?
    C3 C4 C5 . . 117.53(14) ?
    C6 C5 C4 . . 120.72(15) ?
    C6 C5 H5 . . 119.6 ?
    C4 C5 H5 . . 119.6 ?
    C5 C6 C1 . . 120.73(14) ?
    C5 C6 H6 . . 119.6 ?
    C1 C6 H6 . . 119.6 ?
    O2 C7 O1 . . 123.41(15) ?
    O2 C7 C1 . . 120.19(15) ?
    O1 C7 C1 . . 116.40(14) ?
    C3 N1 H1N . . 111.9(13) ?
    C3 N1 H2N . . 108.2(12) ?
    H1N N1 H2N . . 108.3(18) ?
    C3 N1 H3N . . 112.1(13) ?
    H1N N1 H3N . . 106.6(19) ?
    H2N N1 H3N . . 109.6(18) ?
    C4 N2 H4N . . 117.6(14) ?
    C4 N2 H5N . . 118.0(16) ?
    H4N N2 H5N . . 112(2) ?
    C7 O1 H1O . . 107.7(19) ?
loop_
    _geom_torsion_atom_site_label_1
    _geom_torsion_atom_site_label_2
    _geom_torsion_atom_site_label_3
    _geom_torsion_atom_site_label_4
    _geom_torsion_site_symmetry_1
    _geom_torsion_site_symmetry_2
    _geom_torsion_site_symmetry_3
    _geom_torsion_site_symmetry_4
    _geom_torsion
    _geom_torsion_publ_flag
    C6 C1 C2 C3 . . . . -1.6(2) ?
    C7 C1 C2 C3 . . . . 175.73(14) ?
    C1 C2 C3 C4 . . . . -0.1(2) ?
    C1 C2 C3 N1 . . . . -178.67(14) ?
    C2 C3 C4 N2 . . . . -174.64(15) ?
    N1 C3 C4 N2 . . . . 3.9(2) ?
    C2 C3 C4 C5 . . . . 1.9(2) ?
    N1 C3 C4 C5 . . . . -179.57(13) ?
    N2 C4 C5 C6 . . . . 174.58(15) ?
    C3 C4 C5 C6 . . . . -2.0(2) ?
    C4 C5 C6 C1 . . . . 0.3(2) ?
    C2 C1 C6 C5 . . . . 1.5(2) ?
    C7 C1 C6 C5 . . . . -175.82(15) ?
    C2 C1 C7 O2 . . . . -173.60(15) ?
    C6 C1 C7 O2 . . . . 3.7(2) ?
    C2 C1 C7 O1 . . . . 5.8(2) ?
    C6 C1 C7 O1 . . . . -176.96(16) ?
loop_
    _geom_hbond_atom_site_label_D
    _geom_hbond_atom_site_label_H
    _geom_hbond_atom_site_label_A
    _geom_hbond_site_symmetry_A
    _geom_hbond_distance_DH
    _geom_hbond_distance_HA
    _geom_hbond_distance_DA
    _geom_hbond_angle_DHA
    O1 H1O O2 5_676 0.74(3) 1.88(3) 2.6169(18) 170(3)
    N1 H1N Cl1 4_556 0.90(2) 2.32(2) 3.1578(14) 153.4(17)
    N1 H2N Cl1 . 0.91(2) 2.25(2) 3.1576(15) 172.1(18)
    N1 H3N Cl1 6_566 0.90(2) 2.49(2) 3.1722(14) 132.9(16)
    N2 H4N Cl1 4_546 0.86(2) 2.72(2) 3.2382(15) 120.3(17)
    N2 H5N Cl1 6_566 0.81(2) 2.68(2) 3.4852(15) 176(2)
_shelx_space_group_comment
;
The symmetry employed for this shelxl refinement is uniquely defined
by the following loop, which should always be used as a source of
symmetry information in preference to the above space-group names.
They are only intended as comments.
;
_shelx_estimated_absorpt_T_min     0.845
_shelx_estimated_absorpt_T_max     0.983
_shelx_hkl_file
;
   0   0   1    0.09    0.23
   0   0  -2  396.29   12.67
   0   0   2  392.87   12.22
   0   0  -2  396.84    8.40
   0   0  -2  383.96   11.63
   0   0  -3   -0.29    0.53
   0   0   3   -1.16    0.97
   0   0  -3   -0.65    0.75
   0   0  -3    1.42    0.86
   0   0  -4 2452.75   45.27
   0   0  -4 2473.44   40.45
   0   0  -4 2412.66   26.71
   0   0  -4 2475.41   55.20
   0   0   4 2403.60   42.53
   0   0  -5   -0.71    0.93
   0   0   5   -0.12    0.86
   0   0  -5    1.27    1.50
   0   0  -5   -0.03    0.23
   0   0  -5   -0.35    2.28
   0   0  -6  384.55    8.61
   0   0   6  384.70   20.42
   0   0  -6  369.44   18.75
   0   0  -6  361.28   21.41
   0   0  -6  354.05   26.11
   0   0  -6  393.96    8.81
   0   0  -7   -0.93    0.68
   0   0  -7    1.53    1.56
   0   0  -7    1.27    3.24
   0   0  -7    2.22    2.07
   0   0   7    0.09    0.47
   0   0  -8  861.69   48.38
   0   0  -8  850.13   38.51
   0   0  -8  747.39   36.06
   0   0   8  861.85   34.59
   0   0   9    1.22    1.05
   0   0  -9    6.43    5.83
   0   2   0  882.79   17.12
   0  -2   0  897.87   17.42
   0   2   0  882.38   21.21
   0   2  -1  114.06    7.96
   0  -2  -1  118.56    8.36
   0  -2   1  106.60    7.72
   0  -2   1  117.16    6.95
   0   2   1  108.31    4.18
   0   2   1  109.72    8.18
   0  -2  -1  107.13    4.30
   0   2  -1  109.50    6.74
   0   2   2 2947.15   21.87
   0   2  -2 2896.86   31.33
   0  -2   2 2873.84   29.52
   0  -2  -2 3227.88   47.63
   0   2   2 2945.57   45.28
   0  -2   2 2799.80   45.43
   0  -2   2 2988.21   29.15
   0   2  -2 3223.28   48.82
   0  -2  -2 3000.80   20.13
   0  -2  -2 2975.85   32.35
   0  -2   3    1.26    0.67
   0  -2  -3    3.62    1.74
   0   2   3    2.63    1.65
   0   2   3    2.65    1.20
   0   2  -3    2.39    0.85
   0   2  -3    1.33    0.59
   0  -2   3    2.51    0.63
   0   2  -3    3.60    1.05
   0  -2  -3    2.50    0.84
   0  -2  -3    3.68    0.92
   0  -2  -3    2.73    1.00
   0  -2  -4    0.58    0.61
   0  -2  -4    2.88    1.06
   0  -2  -4    2.88    0.95
   0  -2   4   -0.39    1.08
   0   2  -4    1.45    1.76
   0  -2  -4    3.03    1.96
   0   2  -4   -0.98    1.12
   0  -2  -5    1.66    0.96
   0  -2  -5    0.99    0.58
   0   2   5    2.99    1.27
   0   2  -5   -0.66    0.63
   0   2  -5    4.89    3.17
   0  -2  -5    2.54    1.68
   0  -2  -5   -0.34    1.96
   0  -2   5    5.56    2.99
   0   2  -5    3.87    1.79
   0   2  -5    2.15    0.93
   0   2  -6  128.85   14.36
   0  -2  -6  107.01   13.17
   0  -2  -6  116.87   10.65
   0   2  -6  109.75   15.54
   0   2   6  120.25    8.65
   0  -2  -6  116.43    8.20
   0  -2   6  124.51   14.01
   0  -2  -6  127.74   10.56
   0   2  -6  115.16   12.19
   0   2  -6  119.66    7.06
   0  -2   7   40.71    8.62
   0  -2  -7   52.64   10.22
   0   2  -7   27.31    8.37
   0  -2  -7   42.71    5.37
   0   2  -7   41.51    4.24
   0  -2  -7   42.25    6.38
   0  -2  -7   44.99    7.20
   0  -2  -8  484.91   33.13
   0  -2   8  505.33   31.68
   0   2  -8  488.68   39.24
   0  -2  -9   93.57   15.84
   0  -2   9  114.68   15.71
   0   2  -9  113.16   19.79
   0   4   0 3361.03   46.39
   0  -4   0 3283.82   48.04
   0  -4   0 3415.49   60.31
   0   4   0 3393.86   59.49
   0   4  -1  402.42   18.66
   0   4   1  367.63   13.28
   0   4   1  398.25   21.32
   0  -4   1  335.68   17.47
   0  -4  -1  355.26   13.57
   0  -4  -1  297.85   18.49
   0  -4   1  376.01   19.00
   0   4   1  402.11   12.45
   0   4  -1  351.93   18.44
   0  -4   2 1848.23   45.88
   0   4  -2 1878.85   40.02
   0   4  -2 1865.19   45.07
   0   4   2 1863.98   22.68
   0  -4  -2 1935.87   49.17
   0  -4  -2 1802.10   25.28
   0  -4   2 1819.95   38.48
   0   4   3  854.66   14.63
   0  -4   3  846.26   23.74
   0  -4  -3  865.74   33.97
   0  -4   3  839.30   33.33
   0  -4  -3  871.66   13.30
   0  -4  -3  868.17   15.78
   0  -4  -3  874.40   11.74
   0  -4   3  820.75   21.91
   0   4  -3  901.57   26.11
   0   4   3  894.73   34.17
   0  -4   4    3.56    2.89
   0  -4  -4    2.51    1.38
   0   4   4    0.97    0.80
   0  -4  -4    2.25    0.85
   0   4  -4    1.23    2.72
   0  -4   4    0.18    0.47
   0  -4   4    2.92    1.18
   0  -4  -4    3.13    1.87
   0  -4  -5  642.39   24.46
   0   4  -5  664.50   32.28
   0  -4   5  709.04   14.10
   0  -4  -5  634.04   10.87
   0  -4   5  739.52   36.42
   0   4  -5  663.32   34.78
   0   4  -5  713.13   39.19
   0  -4  -5  644.24   31.36
   0  -4  -5  683.37   15.94
   0  -4  -6  684.02   29.05
   0  -4   6  698.35   37.92
   0  -4  -6  677.38   17.03
   0   4  -6  733.06   43.29
   0  -4  -6  655.07   32.32
   0  -4  -6  701.84   13.12
   0  -4  -7   17.96    5.42
   0  -4  -7   16.41    5.42
   0  -4   7   17.20    7.30
   0   4  -7   24.67    8.86
   0  -4   8   87.60   15.03
   0  -4  -8   78.30   12.92
   0   4  -8   88.31   17.70
   0  -6   0 1369.64   38.97
   0   6   0 1385.17   35.56
   0   6   0 1335.27   46.77
   0   6   0 1440.44   20.87
   0   6   0 1441.80   28.99
   0  -6   0 1407.33   48.11
   0   6  -1   24.96    6.06
   0   6   1   27.19    6.66
   0   6  -1   26.92    5.76
   0   6   1   22.57    3.69
   0  -6   1   20.14    5.36
   0  -6  -1   23.25    4.47
   0   6   1   22.14    4.11
   0  -6  -1   24.56    6.66
   0   6  -1   25.66    5.13
   0  -6   1   26.05    5.57
   0   6   2   11.90    2.60
   0   6   2   14.96    5.47
   0  -6  -2   20.67    3.69
   0  -6  -2   13.95    5.18
   0   6  -2   21.66    5.64
   0  -6   2   18.34    5.55
   0  -6   2   16.64    5.26
   0   6  -2   18.73    4.74
   0   6  -2   17.13    5.18
   0   6  -3  305.40   22.89
   0  -6   3  321.34   23.70
   0  -6  -3  317.28   24.91
   0   6  -3  327.40   23.43
   0   6   3  321.05   10.86
   0  -6   3  301.80   18.98
   0   6  -3  324.49   20.39
   0  -6  -3  310.58   11.17
   0  -6   3  301.71   16.74
   0   6   3  320.71   24.64
   0   6  -4   41.42    8.89
   0  -6   4   35.87    6.14
   0   6   4   37.85    3.63
   0  -6   4   30.83    5.52
   0  -6   4   36.83    8.33
   0  -6   5   32.10    5.25
   0   6  -5   34.79    9.22
   0  -6   5   29.17    5.63
   0  -6   5   26.39    7.99
   0   6   5   35.59    3.64
   0  -6   6  286.20   27.02
   0   6  -6  250.15   26.88
   0   6  -7  269.37   30.78
   0  -6   7  275.33   28.31
   0   8   0  121.45   11.55
   0   8   0  129.16   12.72
   0   8   0  131.28    8.41
   0   8   0  127.12   16.88
   0  -8   0  143.41   14.80
   0   8   0  129.07    6.24
   0  -8   1   19.56    5.43
   0   8  -1   31.54    6.07
   0  -8  -1   32.28    6.23
   0   8   1   25.00    7.72
   0   8   1   28.84    5.32
   0   8  -1   27.55    3.82
   0   8  -1   36.70    8.91
   0   8  -1   26.53    5.98
   0   8   2  209.23   22.56
   0   8   2  183.06   11.41
   0   8  -2  167.91   18.16
   0  -8  -2  180.55   13.10
   0  -8   2  210.14   20.35
   0   8  -2  192.25   17.59
   0  -8   3  103.76   15.08
   0   8   3   89.65    6.87
   0  -8  -3   87.79    7.09
   0   8  -3  103.89   14.29
   0  -8   3   91.14   11.19
   0  -8   3  100.10   13.63
   0  -8   4   -1.41    3.80
   0  -8   4    1.40    0.59
   0   8  -4    1.85    1.65
   0   8   4    2.93    1.31
   0   8  -5   11.09    4.21
   0  -8   5   12.92    5.79
   0   8  -6  273.34   29.57
   0 -10   0  423.58   27.98
   0  10   0  435.21   25.82
   0 -10   1   20.41    6.60
   0  10  -1   14.18    5.17
   0  10   1   23.07    5.24
   0 -10   2    0.50    3.79
   1   1  -9   16.27    8.89
  -1   1   9   26.43    5.95
   1  -1  -9   35.67   10.01
  -1  -1   9   35.93    8.56
  -1  -1   8  318.09   23.00
  -1   1   8  274.33   17.80
   1   1  -8  286.41   15.80
   1   1  -8  312.73   30.03
   1  -1  -8  279.76   26.21
   1  -1  -8  291.58   17.48
   1  -1  -8  256.71   19.77
   1   1  -7   33.23    7.21
  -1   1   7   36.01    5.93
   1  -1  -7   29.70    7.77
   1  -1  -7   33.61    5.45
  -1  -1   7   34.84    7.35
   1   1  -7   31.68    5.38
   1   1  -7   29.46    8.64
   1   1  -7   30.95    6.13
   1  -1  -7   28.47    6.05
   1  -1  -7   29.09    3.73
   1   1  -6  350.83   26.91
  -1   1   6  329.89   16.64
   1  -1  -6  321.02   13.81
  -1  -1   6  324.73   20.73
   1  -1  -6  327.94   23.96
   1  -1  -6  335.98   16.08
   1   1  -6  305.16   16.76
   1   1  -6  316.59   21.43
   1   1  -6  316.18   19.02
   1  -1  -6  330.43   19.14
   1  -1  -5   10.70    4.13
   1   1  -5   12.28    5.50
   1   1  -5    6.02    2.15
  -1  -1   5    6.64    3.02
   1   1  -5    6.80    2.64
   1  -1  -5    9.76    2.41
   1   1  -5    6.70    2.23
   1  -1  -5    6.15    2.06
  -1   1   5    9.43    2.80
   1  -1  -5    6.88    2.68
   1   1  -4   10.57    3.70
   1   1  -4   14.18    3.28
   1  -1  -4   18.64    2.90
  -1   1   4   19.20    3.23
   1   1  -4   18.68    3.22
   1  -1  -4   16.70    3.22
   1  -1  -4   13.83    3.93
   1  -1  -4   15.04    3.03
   1   1  -4   16.53    4.09
  -1  -1   4   15.89    3.84
   1  -1  -3 1072.01   18.82
  -1   1   3 1107.05   23.47
   1  -1  -3 1058.07   22.83
   1   1  -3 1059.36   19.12
   1   1  -3 1153.30   30.17
  -1  -1   3  999.46   27.16
   1  -1  -3 1080.86   29.33
  -1   1   3 1104.54   20.56
   1  -1  -3 1010.83   22.09
   1   1  -3 1118.49   34.37
   1  -1  -2 6239.13   56.34
   1   1  -2 6120.11   59.74
  -1   1   2 6438.18   52.96
   1  -1  -2 6486.98   52.38
  -1  -1   1 4451.26   40.29
   1  -1  -1 4343.58   38.25
  -1   1   1 4387.57   38.33
   1   1  -1 4504.16   41.10
   1   1   0  233.99    7.86
  -1  -1   0  235.00    6.30
  -1   1   0  216.02    7.45
   1  -1   0  227.39    6.33
   1   1   1  513.06   13.10
  -1   1  -1  527.72    9.93
   1  -1   1  468.67   13.08
  -1  -1  -1  512.42   13.38
  -1   1  -1  528.54    9.87
   1  -1   1  534.67    9.60
  -1   1  -1  512.37   13.58
   1  -1   1  589.77   10.96
  -1   1  -2 1907.08   31.18
   1  -1   2 1900.63   32.86
  -1   1  -2 2072.17   34.00
  -1   1  -2 2076.08   25.30
  -1  -1  -2 1952.48   29.38
   1   1   2 1901.59   22.39
  -1   1  -2 2006.61   16.70
   1   1   2 2049.00   20.10
  -1  -1  -2 1933.84   20.98
   1  -1   2 1997.19   16.20
  -1  -1  -2 1974.30   20.30
  -1  -1  -3   30.99    3.92
   1  -1   3   35.03    5.08
   1   1   3   29.54    3.37
  -1  -1  -3   31.40    3.30
  -1   1  -3   29.33    4.64
  -1  -1  -3   33.18    3.73
  -1   1  -3   32.03    4.09
   1   1   3   28.00    3.60
  -1   1  -3   35.67    4.84
  -1   1  -4   78.48    7.59
  -1  -1  -4   96.25    6.82
  -1  -1  -4   86.82    7.33
  -1   1  -4   78.75    8.17
  -1  -1  -4  100.19   10.56
  -1   1  -4   84.35    9.15
   1   1   4   85.03    6.80
  -1  -1  -4   84.02    7.28
   1  -1   4   75.77    8.41
  -1   1  -5    0.96    1.84
  -1   1  -5    1.65    0.88
  -1  -1  -5   -0.18    0.25
  -1  -1  -5    1.56    1.16
  -1  -1  -5    3.48    1.77
  -1  -1  -5    0.10    1.34
  -1   1  -5    3.77    2.28
   1   1   5   -0.75    1.20
   1  -1   5    0.80    1.40
   1  -1   6  349.78   21.72
  -1  -1  -6  382.30   17.22
  -1   1  -6  366.61   19.69
  -1  -1  -6  361.15   15.83
  -1   1  -6  373.53   20.67
  -1   1  -6  357.05   22.68
  -1  -1  -6  366.85   25.43
   1   1   6  374.53   17.99
  -1   1  -6  382.79   28.33
  -1  -1  -6  381.08   19.99
   1  -1   7   23.41    5.92
  -1  -1  -7   31.22    5.24
  -1   1  -7   33.94    6.38
   1   1   7   33.23    5.74
  -1   1  -7   31.73    7.38
  -1  -1  -7   34.65    9.33
  -1   1  -7   39.68    9.43
  -1  -1  -7   34.12    6.75
  -1   1  -7   35.34    6.34
  -1  -1  -7   29.54    4.18
   1  -1   8  367.65   25.26
  -1  -1  -8  341.64   29.46
  -1   1  -8  349.36   19.65
  -1   1  -8  352.60   31.88
  -1  -1  -8  364.70   19.57
  -1  -1  -8  326.19   21.54
   1   1   8  344.56   19.69
  -1  -1  -9   50.18   12.79
  -1   1  -9   60.61   14.74
   1  -1   9   41.82    8.81
   1   1   9   41.98    7.21
   1  -3  -9   64.75   12.56
  -1  -3   9   67.46   12.67
  -1  -3   8  137.12   17.77
   1   3  -8  150.03   22.61
   1  -3  -8  137.86   17.04
   1  -3  -7    0.86    1.15
   1  -3  -7   -0.68    1.54
  -1  -3   7    4.59    3.61
   1  -3  -7    0.19    0.43
   1  -3  -7   -0.68    0.98
   1   3  -7   -0.55    3.93
   1   3  -6  602.07   37.80
   1  -3  -6  633.27   29.81
   1  -3  -6  659.08   16.54
   1   3  -6  649.62   31.47
  -1  -3   6  654.29   34.27
   1  -3  -6  680.43   21.93
   1   3  -6  668.99   35.61
   1  -3  -6  646.93   28.58
   1  -3  -5  111.34    7.95
   1   3  -5  127.70   15.83
   1  -3  -5  105.70    5.75
   1   3  -5  104.73   12.99
   1   3  -5  112.49   12.22
  -1  -3   5   92.15   11.74
   1  -3  -5  114.92   11.21
   1  -3  -5   99.72   11.03
  -1  -3   4   26.02    2.42
   1   3  -4   22.04    5.16
   1  -3  -4   23.90    3.06
   1  -3  -4   22.77    4.34
  -1  -3   4   23.84    5.57
  -1   3   4   27.86    3.30
   1  -3  -4   27.42    5.47
  -1   3   4   22.24    5.02
   1  -3  -4   27.38    2.53
   1   3  -4   28.18    7.35
  -1  -3   3 1818.76   26.81
   1  -3  -3 1769.54   29.96
  -1  -3   3 1686.25   43.35
   1  -3  -3 1836.77   21.55
  -1   3   3 1775.37   20.34
   1  -3  -3 1827.38   43.67
  -1  -3   3 1790.46   27.53
   1   3  -3 1818.33   45.65
  -1   3   3 1856.70   44.35
   1  -3  -3 1790.16   19.31
   1  -3  -2   39.76    6.48
   1   3  -2   34.57    4.64
  -1  -3   2   32.80    4.36
   1  -3  -2   38.24    3.64
   1   3  -2   36.06    5.70
  -1   3   2   34.99    5.77
   1  -3  -2   34.69    2.83
  -1  -3   2   29.57    5.89
  -1   3   2   38.74    2.98
   1  -3  -1    9.24    2.94
  -1  -3   1    8.38    6.73
   1   3  -1   28.79    4.73
   1  -3  -1   11.44    4.89
  -1  -3   1   11.04    2.89
  -1   3   1   29.73    5.10
  -1  -3   0   83.22    6.54
   1  -3   0   81.29    7.80
   1   3   0   81.68    5.08
   1   3   0   76.51    6.20
   1  -3   0   69.14    6.06
   1   3   0   89.68    8.28
  -1   3   0   76.98    6.06
  -1   3   0   78.69    7.65
  -1  -3   0   87.77    8.25
  -1  -3  -1 3246.94   53.67
   1  -3   1 2912.24   45.90
  -1   3  -1 2983.34   45.66
   1  -3   1 3014.86   44.72
  -1   3  -1 2954.48   45.08
   1   3   1 2814.44   30.65
   1   3   1 3115.46   28.00
  -1  -3  -1 2883.26   30.73
  -1  -3  -2 1738.15   41.00
  -1   3  -2 1712.98   31.93
   1   3   2 1758.03   40.96
  -1  -3  -2 1732.00   23.50
   1  -3   2 1832.47   41.19
   1  -3   2 1738.72   30.69
  -1  -3  -2 1808.64   17.52
  -1   3  -2 1721.70   39.41
  -1  -3  -2 1752.14   15.92
   1  -3   2 1793.56   28.51
   1   3   2 1653.30   19.07
   1  -3   3  757.10   17.97
   1  -3   3  765.67   20.94
  -1  -3  -3  757.05   14.37
  -1  -3  -3  743.60   28.11
  -1  -3  -3  682.78   18.35
  -1   3  -3  742.09   19.60
   1  -3   3  750.81   29.62
   1   3   3  744.06   14.83
  -1   3  -3  761.07   29.50
  -1  -3  -4   22.18    2.26
  -1  -3  -4   17.62    4.47
   1   3   4   18.30    2.97
  -1   3  -4   23.35    2.98
   1  -3   4   19.00    2.35
  -1  -3  -4   19.91    2.52
  -1   3  -4   15.88    4.75
  -1  -3  -4   17.87    3.83
   1  -3   4   16.54    4.86
  -1   3  -4   23.68    5.45
  -1  -3  -5  121.83    7.05
  -1   3  -5  123.98   13.71
   1  -3   5  105.33   13.00
  -1  -3  -5  111.40   11.59
  -1   3  -5  119.90   12.69
   1   3   5  114.89    8.90
  -1  -3  -5  108.88   10.97
  -1  -3  -5  118.22    6.80
   1  -3   6  580.35   32.72
  -1   3  -6  464.24   33.44
  -1  -3  -6  535.05   27.48
  -1  -3  -6  566.92   17.87
  -1   3  -6  574.32   32.52
  -1  -3  -6  553.47   26.94
  -1   3  -6  478.29   27.06
  -1  -3  -6  567.62   16.60
  -1  -3  -7  768.39   32.43
  -1  -3  -7  786.73   21.82
  -1  -3  -7  793.00   37.38
  -1   3  -7  795.81   46.96
  -1  -3  -7  791.05   23.52
   1  -3   7  871.19   42.56
  -1  -3  -8    9.09    8.59
   1  -3   8    1.66    4.03
   1  -3   9   57.79   11.44
  -1  -3  -9   60.46   12.46
   1   5  -8   62.22   15.89
  -1  -5   8   87.27   15.77
   1  -5  -7  266.93   19.44
   1   5  -7  248.61   27.67
  -1  -5   7  235.19   24.62
   1  -5  -6    5.48    2.32
   1  -5  -6    8.99    5.33
  -1  -5   6   -0.57    2.72
   1   5  -6    4.24    3.90
   1  -5  -5  132.65    9.50
   1   5  -5  166.56   19.18
   1  -5  -5  141.31   15.71
  -1  -5   5  115.35   14.96
  -1  -5   5  149.78    8.79
  -1   5   4  312.36   22.87
  -1  -5   4  300.88   22.75
   1   5  -4  306.75   24.07
  -1  -5   4  322.83   15.33
   1  -5  -4  302.64    7.31
   1  -5  -4  322.63    7.28
   1   5  -4  344.32   24.82
  -1  -5   4  308.54   15.32
  -1   5   4  328.32    9.79
   1  -5  -4  316.93   10.22
   1  -5  -4  326.50   23.39
   1   5  -3  802.05   27.87
  -1  -5   3  777.64   27.12
   1  -5  -3  811.28   36.50
  -1  -5   3  875.08   24.66
  -1  -5   3  826.69   35.08
  -1   5   3  843.29   37.07
   1   5  -3  789.91   34.76
  -1   5   3  811.96   14.11
   1   5  -3  768.21   34.47
   1  -5  -3  826.86   17.93
   1  -5  -2  309.31   22.30
   1   5  -2  246.32   16.53
  -1  -5   2  265.11   18.32
  -1   5   2  243.83   19.93
  -1   5   2  255.64    9.66
  -1  -5   2  255.68   16.84
   1   5  -2  243.25   17.62
   1  -5  -2  255.24   11.97
   1   5  -2  280.25   18.96
   1  -5  -1 1623.42   34.67
  -1   5   1 1705.35   32.13
   1   5  -1 1734.50   42.40
  -1  -5   1 1795.05   47.25
  -1  -5   1 1634.16   42.55
   1   5  -1 1731.81   38.48
   1  -5  -1 1826.17   51.43
  -1   5   1 1670.02   16.11
   1   5  -1 1671.43   45.02
  -1   5   1 1765.80   50.24
  -1  -5   0  769.83   25.98
  -1   5   0  793.92   15.20
   1  -5   0  795.48   27.04
   1   5   0  789.39   32.06
   1   5   0  800.30   20.00
   1  -5   0  763.14   31.87
  -1   5   0  753.33   31.39
  -1  -5   0  781.44   32.61
   1   5   0  821.23   25.66
  -1   5   0  752.44   24.03
   1   5   1 1481.68   46.25
   1   5   1 1498.36   30.47
  -1  -5  -1 1538.70   32.52
   1  -5   1 1572.94   43.74
  -1   5  -1 1533.32   39.29
  -1   5  -1 1540.74   43.59
   1   5   1 1592.61   28.80
   1  -5   1 1632.16   42.70
  -1  -5  -2  667.03   32.09
   1   5   2  626.28   15.78
   1   5   2  624.08   30.41
   1  -5   2  693.11   27.45
   1  -5   2  623.44   28.79
  -1   5  -2  736.04   30.36
   1  -5   2  703.74   24.57
  -1   5  -2  676.44   27.77
  -1  -5  -2  669.73   17.59
   1  -5   3  599.10   22.05
   1  -5   3  566.25   29.68
  -1   5  -3  601.42   29.87
  -1   5  -3  594.43   24.89
   1   5   3  574.46   13.98
   1  -5   3  544.94   22.42
   1   5   3  538.05   29.11
  -1  -5  -3  565.27   30.55
   1  -5   4   16.88    3.38
  -1   5  -4   23.69    4.69
  -1  -5  -4   17.86    2.15
   1  -5   4   18.14    4.14
  -1  -5  -4   17.81    5.44
   1  -5   4   24.05    7.08
   1   5   4   20.34    2.76
  -1   5  -4   15.67    5.36
   1   5   5 1174.23   24.89
  -1  -5  -5 1051.94   23.16
  -1  -5  -5 1090.16   44.74
   1  -5   5 1123.57   25.07
  -1   5  -5 1062.82   49.87
   1  -5   5 1111.65   47.63
  -1  -5  -5 1134.19   26.75
   1  -5   5 1108.36   33.13
   1  -5   6    2.02    1.80
  -1  -5  -6    2.26    1.18
  -1   5  -6   -2.42    2.22
  -1  -5  -6    3.08    1.93
  -1   5  -7  464.79   38.78
  -1  -5  -7  406.61   23.71
   1  -5   7  496.32   36.47
   1  -5   8   44.80   11.74
  -1   5  -8   43.16   13.20
  -1  -7   6   74.72   14.54
   1   7  -6   73.79   14.99
   1   7  -5   23.79    8.17
  -1  -7   5   19.53    6.16
  -1  -7   5   29.01    5.79
  -1  -7   4  693.00   27.31
  -1  -7   4  712.90   31.12
  -1   7   4  711.10   14.45
  -1  -7   4  690.26   38.95
   1   7  -4  680.62   38.73
  -1  -7   3 2863.98   66.11
  -1  -7   3 3244.17   79.22
  -1   7   3 2988.92   34.43
  -1   7   3 2948.57   81.34
  -1  -7   3 2980.09   58.65
   1   7  -3 3191.45   75.76
   1  -7  -3 3012.90   42.93
  -1  -7   2  154.36   15.94
  -1  -7   2  138.40   15.27
   1   7  -2  160.37   15.21
  -1   7   2  158.65   18.70
   1   7  -2  151.61   15.80
   1   7  -2  138.67   14.56
   1  -7  -2  141.46   11.24
  -1   7   2  141.36    9.12
   1   7  -1 1268.26   47.55
   1  -7  -1 1128.79   48.32
  -1  -7   1 1139.53   41.09
  -1  -7   1 1201.56   46.87
  -1   7   1 1220.39   32.62
   1  -7  -1 1266.59   38.16
   1   7  -1 1239.12   35.63
   1   7  -1 1188.30   39.70
  -1   7   1 1210.47   49.82
   1   7   0   54.20    5.41
   1   7   0   60.56    8.39
   1  -7   0   59.67   10.27
   1   7   0   60.98    7.95
  -1  -7   0   55.08   10.20
   1   7   0   64.68   11.22
  -1   7   0   65.58    8.21
  -1   7   0   58.60   10.82
  -1   7   0   48.17    5.88
   1  -7   0   57.79    8.71
  -1   7   0   60.47    4.47
  -1  -7   0   54.91    8.26
   1   7   0   58.25    4.07
  -1   7  -1  882.30   31.39
   1   7   1  848.07   24.91
   1  -7   1  861.77   39.27
  -1   7  -1  908.60   41.18
  -1   7  -1  838.73   33.00
  -1  -7  -1  848.27   29.83
   1  -7   1  813.54   35.83
  -1  -7  -1  783.39   40.40
  -1   7  -1  871.32   22.92
   1   7   1  850.06   27.62
   1   7   1  805.20   40.54
  -1   7  -2   44.80    8.49
  -1   7  -2   52.67    9.91
   1   7   2   45.87    9.76
   1  -7   2   60.22    9.98
   1   7   2   50.38    5.82
  -1   7  -2   35.73    7.62
   1  -7   2   66.89   11.04
  -1  -7  -2   48.11    5.80
   1   7   3  264.14   11.27
  -1   7  -3  284.51   21.77
  -1  -7  -3  263.65    9.87
   1  -7   3  259.11   19.63
  -1   7  -3  306.79   27.04
   1  -7   3  255.79   18.41
   1  -7   3  267.37   25.79
   1   7   4  679.39   16.90
   1  -7   4  676.22   28.73
   1  -7   4  648.57   29.26
   1  -7   4  702.67   40.15
  -1   7  -4  678.52   39.14
   1  -7   5  258.05   25.69
  -1   7  -5  284.46   27.65
   1   7   5  284.70   10.93
   1  -7   5  252.98   16.47
  -1   7  -6    3.67    4.47
   1  -7   6    2.94    2.72
  -1  -9   4   -0.43    1.27
   1   9  -4    5.76    5.15
  -1  -9   3  107.63   16.48
   1   9  -3  131.22   16.74
   1   9  -2   49.24    8.51
  -1  -9   2   57.56   10.97
  -1   9   2   39.22    5.57
   1  -9  -2   41.11    7.04
   1   9  -1 1115.79   43.37
  -1  -9   1 1129.89   46.31
  -1   9   1 1134.90   35.42
   1   9  -1 1189.74   34.03
  -1   9   1 1159.68   56.42
   1  -9  -1 1165.35   41.76
  -1   9   0   69.87   13.53
  -1  -9   0   57.30    9.59
   1   9   0   61.50    9.21
  -1   9   0   71.14    9.86
   1  -9   0   54.66    9.45
   1   9   0   54.63    8.39
  -1  -9  -1  485.48   26.02
  -1   9  -1  549.76   24.91
   1  -9   1  490.60   31.46
   1   9   1  517.87   24.09
  -1   9  -1  505.64   35.41
   1  -9   2    5.76    3.81
  -1  -9  -2    5.50    2.31
   1   9   3   63.85    6.68
  -1   9  -3   69.29   12.39
   1  -9   3   62.99   12.90
   1  -9   4   52.06   12.20
  -1   9  -4   62.06   12.55
   2   0  -9   -2.33    3.09
  -2   0   9    0.57    1.27
   2   0  -8   12.08    5.48
  -2   0   8    5.40    4.73
   2   0  -8    9.38    4.38
  -2   0   7   -0.51    0.50
   2   0  -7   -0.87    0.82
   2   0  -6   15.59    3.82
   2   0  -6   23.63    6.34
  -2   0   6   18.24    4.60
   2   0  -6   17.79    5.08
  -2   0   5    0.11    0.30
   2   0  -5   -0.06    0.11
   2   0  -5    0.71    1.26
   2   0  -5   -0.24    0.22
  -2   0   4 2834.91   46.21
   2   0  -4 2711.12   42.73
   2   0  -4 2832.94   59.35
   2   0  -4 2810.57   24.93
   2   0  -4 2681.78   48.08
   2   0  -3   -0.90    0.98
   2   0  -3    0.14    0.41
   2   0  -3    1.33    0.95
   2   0  -3   -0.46    0.76
  -2   0   3   -2.33    1.26
  -2   0   2 3054.79   23.24
   2   0  -2 3077.15   44.04
   2   0  -2 2981.74   35.44
  -2   0   1    0.56    0.39
   2   0  -1   -0.36    0.37
   2   0   1    0.49    0.58
   2   0   1   -0.13    0.49
   2   0   3   -1.01    0.74
  -2   0  -3    0.59    1.38
  -2   0  -3    1.45    0.97
   2   0   3    1.45    1.25
   2   0   4 9522.89   85.77
  -2   0  -4 9465.63   61.61
  -2   0  -5    1.22    1.89
   2   0   5   -1.20    1.05
  -2   0  -5    0.00    0.56
  -2   0  -5   -0.51    0.18
  -2   0  -6  653.20   25.16
  -2   0  -6  639.06   35.43
  -2   0  -6  649.09   15.76
   2   0   6  656.78   26.96
  -2   0  -6  666.02   28.45
  -2   0  -6  647.62   14.82
  -2   0  -7    0.60    1.34
  -2   0  -7   -0.19    2.38
  -2   0  -7   -0.19    1.00
   2   0   7    1.53    1.78
  -2   0  -7   -0.41    1.23
  -2   0  -8  366.94   26.49
  -2   0  -8  312.25   22.48
  -2   0  -8  331.44   30.23
   2   0   8  355.90   22.27
   2   0   9   -0.86    1.91
  -2   0  -9   -0.03    2.94
   2   2  -9    7.44    5.17
  -2  -2   9    5.74    2.52
   2  -2  -9    9.28    7.09
   2  -2  -8   55.98   12.73
   2   2  -8   54.87   12.85
  -2  -2   8   43.53    9.69
   2   2  -7   92.51   15.81
   2  -2  -7   87.43    8.86
   2  -2  -7   77.50    9.57
  -2  -2   7   86.79   12.26
   2  -2  -7   87.32    7.45
   2  -2  -7   91.79   13.37
   2  -2  -6  358.24   23.66
   2  -2  -6  393.07   18.91
   2  -2  -6  356.18   18.58
   2   2  -6  360.81   24.89
   2   2  -6  368.89   28.81
   2   2  -6  336.93   21.14
   2  -2  -6  352.30   13.67
  -2  -2   6  371.25   23.83
   2  -2  -5  611.82   23.36
   2   2  -5  566.55   25.82
  -2  -2   5  641.19   29.17
   2  -2  -5  607.67   15.94
   2  -2  -5  587.51   27.27
   2   2  -5  584.95   29.05
   2  -2  -5  595.44   21.54
   2   2  -5  631.54   34.00
  -2   2   4 2039.71   41.74
   2  -2  -4 2078.04   41.04
   2  -2  -4 2069.24   33.67
   2  -2  -4 2149.72   24.78
   2  -2  -4 2087.99   44.66
  -2  -2   4 2043.26   48.07
   2   2  -4 2110.29   50.61
  -2  -2   3  187.85   12.92
   2   2  -3  174.05   13.07
   2  -2  -3  175.82    8.18
  -2  -2   3  183.31    5.29
  -2   2   3  170.48   11.49
   2   2  -3  172.74   14.24
   2  -2  -3  170.41   10.73
   2  -2  -3  163.69   11.02
   2  -2  -3  170.29    5.11
  -2   2   2 9534.61   65.07
  -2  -2   2 9008.79   79.66
   2   2  -2 9185.90   84.43
   2   2  -2 9693.48   91.13
   2  -2  -2 9999.00   81.96
  -2   2   2 9263.80   79.83
  -2  -2   1 1295.06   25.87
  -2   2   1 1307.93   16.62
   2  -2  -1 1255.56   27.13
  -2   2   1 1301.07   12.84
  -2   2   1 1265.74   27.65
   2   2  -1 1277.57   26.81
   2   2  -1 1189.81   25.24
   2  -2  -1 1301.03   14.10
  -2  -2   1 1375.06   24.59
  -2  -2   0 1553.95   28.65
  -2  -2   0 1559.59   22.65
   2   2   0 1542.91   23.03
   2   2   0 1597.36   18.55
  -2   2   0 1467.29   27.77
  -2   2   0 1466.19   15.33
   2  -2   0 1603.80   24.56
   2   2   0 1539.82   28.08
   2  -2   0 1549.77   28.09
  -2   2   0 1633.22   23.14
   2  -2   1   91.01    6.91
  -2   2  -1  109.69    8.91
  -2  -2  -1   97.31    7.79
  -2   2  -1   90.38    6.92
   2  -2   1   74.96    6.10
   2   2   1  123.15    5.42
  -2  -2  -1   80.95    4.81
   2  -2   1  112.55    8.13
   2  -2   2 4009.51   35.83
  -2   2  -2 4225.10   38.92
   2  -2   2 4240.79   56.62
   2  -2   2 4066.94   42.86
  -2   2  -2 4180.54   40.13
  -2   2  -2 3931.80   53.06
  -2  -2  -2 4025.50   53.03
   2  -2   3  471.78   17.48
  -2  -2  -3  449.56   11.17
  -2  -2  -3  465.09    9.89
   2  -2   3  455.04   10.83
  -2   2  -3  451.19   19.61
  -2  -2  -3  454.43   18.93
   2   2   3  457.11   13.20
  -2   2  -3  453.38   12.04
   2  -2   3  445.68   20.85
  -2   2  -3  475.32   20.90
  -2   2  -4 3305.51   58.29
  -2   2  -4 3288.18   61.44
   2  -2   4 3533.18   64.81
  -2  -2  -4 3297.74   55.02
   2   2   4 3367.64   44.86
  -2   2  -4 3330.37   26.94
   2   2   4 3342.76   32.01
  -2  -2  -4 3445.16   36.24
  -2   2  -4 3466.08   41.04
  -2  -2  -4 3231.54   55.68
  -2  -2  -4 3419.37   37.73
  -2   2  -5   -1.00    1.12
  -2   2  -5   -0.56    0.74
   2   2   5    1.59    0.84
  -2   2  -5    3.14    2.50
  -2  -2  -5    1.18    2.26
   2  -2   5    0.13    1.23
  -2  -2  -5    2.15    1.14
  -2  -2  -5    3.02    2.10
  -2  -2  -5    0.20    0.69
  -2   2  -6 1274.00   29.07
  -2   2  -6 1268.59   40.96
  -2   2  -6 1298.45   54.06
   2  -2   6 1253.30   45.05
  -2  -2  -6 1323.82   32.36
   2   2   6 1218.11   26.87
  -2  -2  -6 1209.93   43.87
  -2  -2  -6 1265.53   36.88
  -2  -2  -6 1275.34   28.31
  -2   2  -6 1249.85   44.91
   2   2   7  267.87   13.91
  -2  -2  -7  279.06   17.24
  -2   2  -7  283.87   27.46
  -2  -2  -7  272.15   23.17
  -2   2  -7  266.52   13.46
   2  -2   7  280.37   22.66
  -2  -2  -7  281.01   14.41
  -2  -2  -7  274.87   16.37
  -2  -2  -8  527.98   35.22
  -2   2  -8  444.33   36.41
   2  -2   8  500.95   31.75
  -2   2  -9    2.47    3.56
  -2  -2  -9   -0.32    2.02
   2  -2   9    2.46    3.73
   2  -4  -8  105.70   14.50
   2   4  -8  118.65   20.61
  -2  -4   8  124.18   17.66
   2   4  -7  332.38   31.42
   2  -4  -7  290.63   21.63
   2  -4  -7  290.89   21.56
  -2  -4   7  325.25   27.09
   2  -4  -6  128.33    6.33
  -2  -4   6  141.50   16.75
   2   4  -6  140.41   19.01
   2  -4  -6  134.17   13.13
   2  -4  -6  114.14   13.25
   2  -4  -6  123.88    8.29
  -2  -4   5  312.19    7.84
   2  -4  -5  298.37    8.75
   2   4  -5  304.44   23.73
   2   4  -5  317.14   26.00
   2  -4  -5  326.60   21.97
   2  -4  -5  301.98   16.98
   2  -4  -5  305.76   11.85
  -2  -4   5  298.18   22.76
   2  -4  -4   53.83    4.41
  -2  -4   4   53.44    5.21
   2   4  -4   48.24    8.87
   2  -4  -4   37.98    7.05
   2   4  -4   61.40   10.67
  -2  -4   4   50.20    5.03
  -2   4   4   62.50    9.61
  -2  -4   4   52.21    8.90
   2  -4  -4   47.57    5.49
   2   4  -3    4.62    2.48
   2  -4  -3    7.87    1.56
  -2  -4   3    8.61    2.38
  -2  -4   3    6.72    3.23
  -2   4   3    7.29    1.05
  -2  -4   3    7.65    1.83
   2  -4  -3    4.83    2.05
   2  -4  -3    9.52    1.81
   2   4  -3    6.95    3.34
  -2   4   3    6.32    2.51
  -2   4   2 2346.44   53.75
   2   4  -2 2410.37   50.79
  -2  -4   2 2482.17   51.47
  -2   4   2 2323.03   21.97
   2   4  -2 2402.93   51.91
   2  -4  -2 2406.93   54.48
   2  -4  -2 2243.19   31.00
   2  -4  -2 2237.88   16.82
   2   4  -2 2357.94   43.54
  -2   4   2 2379.74   24.83
  -2  -4   2 2390.92   45.02
  -2  -4   1   16.61    5.25
   2  -4  -1   40.43    6.64
  -2   4   1   23.70    6.75
   2  -4  -1   15.66    3.29
  -2   4   1   37.92    3.02
  -2  -4   1   24.26    6.00
   2   4  -1   31.11    5.84
   2   4  -1   41.42    6.24
   2   4  -1   14.59    5.16
  -2   4   0  331.46   14.42
  -2   4   0  318.00    9.10
  -2  -4   0  338.17   19.03
  -2  -4   0  313.37   14.32
   2  -4   0  325.74   18.35
   2   4   0  318.48   18.05
   2  -4   0  324.05   15.54
   2   4   0  326.66   11.42
   2   4   0  322.80   14.50
  -2   4   0  316.35   18.21
  -2   4  -1  393.56   19.50
   2   4   1  395.51   13.78
   2  -4   1  413.25   19.48
   2  -4   1  386.48   18.86
  -2  -4  -1  388.10   21.08
  -2   4  -1  441.23   19.43
  -2  -4  -1  409.39   13.93
   2   4   1  417.76   21.61
   2   4   1  421.39   13.03
   2  -4   2   29.60   10.42
  -2  -4  -2   37.79   10.47
  -2   4  -2   26.36    4.84
   2  -4   2   24.52    4.46
   2   4   2   28.20    3.92
   2  -4   2   16.88    5.15
  -2  -4  -2   21.71    2.29
   2   4   2   24.92    6.44
  -2   4  -2   23.48    5.05
  -2  -4  -3    0.69    0.49
   2  -4   3    1.12    0.86
  -2   4  -3    1.33    2.03
  -2  -4  -3    0.19    1.94
  -2   4  -3    0.07    1.29
   2   4   3   -0.18    0.28
   2  -4   3    2.80    2.49
  -2  -4  -3    1.48    0.98
   2  -4   3    1.00    1.16
  -2  -4  -4  820.75   34.26
   2  -4   4  794.79   28.07
   2  -4   4  777.82   35.38
   2   4   4  808.12   19.17
  -2  -4  -4  753.81   21.32
  -2   4  -4  826.42   35.32
  -2   4  -4  787.93   23.23
   2  -4   4  812.76   20.92
  -2  -4  -4  793.11   18.66
  -2   4  -4  768.18   32.89
  -2  -4  -5   47.84    8.57
   2   4   5   53.27    5.82
   2  -4   5   58.50   10.52
   2  -4   5   52.95    4.48
  -2   4  -5   54.76    9.38
  -2   4  -5   59.29    9.93
  -2  -4  -5   54.78    7.21
  -2  -4  -5   56.13    4.99
  -2  -4  -6  305.72   19.54
  -2  -4  -6  307.10   12.56
  -2   4  -6  321.98   28.65
   2  -4   6  312.46   25.49
  -2  -4  -6  279.74   21.29
  -2  -4  -7   -3.71    3.47
  -2   4  -7    3.38    6.67
  -2  -4  -7    2.95    4.49
   2  -4   7    0.25    1.06
  -2  -4  -8   43.22    9.15
  -2   4  -8   43.60   11.69
   2  -4   8   54.54   11.77
   2   6  -7  173.66   23.82
  -2  -6   7  184.84   22.94
  -2  -6   6   -1.80    1.46
   2   6  -6    0.10    1.50
  -2  -6   5 1537.69   34.84
  -2  -6   5 1548.96   35.32
  -2  -6   5 1577.61   59.17
   2   6  -5 1619.47   62.73
   2  -6  -5 1585.00   19.83
  -2  -6   4 1389.65   38.32
   2  -6  -4 1429.50   18.87
  -2   6   4 1374.84   16.41
  -2   6   4 1498.58   55.36
   2  -6  -4 1418.69   21.48
  -2  -6   4 1419.01   52.51
   2   6  -4 1512.60   55.33
  -2  -6   4 1453.77   34.10
  -2   6   3  286.53   23.81
   2  -6  -3  302.58   23.94
  -2  -6   3  293.39   22.07
  -2  -6   3  327.57   20.39
   2  -6  -3  302.71   13.19
   2   6  -3  291.63   22.36
  -2   6   3  308.58    9.15
  -2  -6   3  302.40   16.25
   2   6  -3  306.76   22.31
   2   6  -2  230.74   18.21
   2  -6  -2  225.22   20.55
  -2  -6   2  214.58   17.18
  -2   6   2  225.73   10.17
  -2   6   2  213.79   20.15
   2  -6  -2  219.90   13.14
  -2  -6   2  198.70   17.11
   2   6  -2  214.50   16.42
   2  -6  -1  212.65   19.18
  -2   6   1  197.13   12.10
  -2   6   1  204.98    6.85
   2   6  -1  209.46   13.86
   2  -6  -1  199.63   14.03
  -2  -6   1  221.76   16.63
   2   6  -1  229.01   18.02
   2   6  -1  207.33   15.72
  -2   6   1  202.72   18.85
  -2  -6   1  201.56   17.61
  -2   6   0   51.13    4.15
   2  -6   0   47.38    8.58
   2   6   0   51.85    5.04
   2   6   0   44.46    6.52
  -2   6   0   50.23    6.60
   2   6   0   47.84    6.73
  -2   6   0   42.74    8.10
   2  -6   0   50.74    7.54
  -2  -6   0   41.22    6.52
   2   6   0   42.40    8.14
  -2  -6   0   48.22    8.96
   2  -6   1   52.19    8.46
   2   6   1   53.07    6.02
  -2   6  -1   51.12    8.88
  -2  -6  -1   50.47    6.63
  -2  -6  -1   47.77    9.46
  -2   6  -1   57.38    8.14
   2   6   1   51.24    6.43
   2  -6   1   47.92    8.39
   2   6   1   45.76    8.75
   2   6   2  112.39    7.84
  -2  -6  -2  100.64    7.59
   2  -6   2  114.80   11.09
  -2   6  -2  118.32   13.12
  -2  -6  -2  116.75   14.86
   2  -6   2  100.96   11.79
  -2   6  -2  102.66   12.74
   2  -6   2  119.36   13.95
  -2  -6  -3    7.05    4.01
  -2   6  -3    3.17    1.46
  -2   6  -3    3.61    2.15
   2   6   3    5.46    1.77
   2  -6   3    2.50    2.52
   2  -6   3    1.31    1.96
   2  -6   3    5.72    2.75
   2  -6   4    5.47    3.07
   2  -6   4    7.21    2.64
   2  -6   4    4.72    4.07
  -2   6  -4    4.13    0.95
   2   6   4    5.91    1.86
   2  -6   5    0.92    0.64
   2  -6   5    2.71    1.75
  -2   6  -5    1.78    2.33
   2   6   5    2.55    1.53
   2  -6   5    1.66    0.52
   2  -6   6  393.45   32.27
  -2   6  -6  416.51   35.44
   2  -6   7  905.95   52.23
  -2   6  -7  899.84   55.43
   2   8  -6    9.18    4.41
  -2  -8   5  112.04   17.43
   2   8  -5  127.89   18.42
  -2  -8   4   31.51    8.92
  -2  -8   4   20.65    5.73
   2   8  -4   21.01    6.15
  -2   8   3  572.36   15.65
  -2  -8   3  543.38   27.31
  -2  -8   3  529.10   31.21
  -2  -8   3  615.22   36.13
   2  -8  -3  573.81   21.31
   2   8  -3  593.19   33.61
   2  -8  -2    0.22    1.24
  -2   8   2   -2.18    1.32
  -2   8   2   -0.07    0.43
   2   8  -2   -1.71    1.93
  -2  -8   2   -0.37    1.88
   2  -8  -1  156.20   14.59
  -2   8   1  141.57   18.62
   2   8  -1  140.00   14.24
  -2   8   1  160.44   12.50
   2   8  -1  179.96   13.29
  -2  -8   1  158.30   16.18
   2   8   0   38.17    3.82
   2   8   0   31.78    5.93
  -2   8   0   40.73    9.97
  -2   8   0   31.78    5.69
  -2   8   0   26.86    4.29
   2  -8   0   43.87    8.54
  -2  -8   0   31.11    6.53
   2   8   0   39.37    7.25
  -2   8   0   34.02    3.67
   2   8   0   32.54    2.75
  -2  -8  -1  123.01   11.86
  -2   8  -1  125.50    8.63
  -2   8  -1  116.45   16.18
   2  -8   1  110.07   14.29
  -2   8  -1  119.81   12.04
   2   8   1  120.17   10.99
  -2   8  -1  116.68   12.90
  -2   8  -2   21.62    6.13
  -2   8  -2   13.28    4.49
   2  -8   2   17.27    6.19
   2  -8   2   16.51    5.06
   2   8   2   15.98    3.66
  -2  -8  -2   13.48    3.47
  -2   8  -2   14.58    3.07
   2  -8   3   33.19    6.97
  -2   8  -3   44.01    9.66
   2  -8   3   48.79   10.91
  -2   8  -3   38.67   10.44
   2   8   3   36.27    4.70
  -2  -8  -3   36.78    3.23
  -2   8  -4    2.44    3.99
   2   8   4    1.29    0.73
   2  -8   4    0.45    0.30
  -2   8  -5   12.21    5.70
   2  -8   5   10.47    5.37
  -2   8  -6  155.30   22.90
   2  10  -2  171.65   19.46
  -2 -10   2  167.26   20.20
   2  10  -1   13.22    4.80
  -2  10   1   14.70    4.21
  -2 -10   1   10.78    5.64
  -2 -10   0  585.58   32.19
   2 -10   0  553.06   32.99
   2  10   0  591.17   30.09
  -2  10   0  587.84   29.90
   2 -10   1   30.27    8.37
  -2  10  -1   33.98    7.92
   2  10   1   35.92    6.83
   2 -10   2  167.49   20.83
   3   1  -9  123.48   19.72
  -3  -1   9  126.46   15.02
   3  -1  -9  102.48   17.08
  -3  -1   8  143.01   15.58
  -3   1   8  113.36   11.25
   3  -1  -8  128.06   11.73
   3   1  -8  142.83   20.08
   3  -1  -8  118.38   17.15
   3  -1  -8   94.58   12.11
   3  -1  -7   88.94    8.93
   3  -1  -7   90.22    6.12
   3   1  -7   94.13    8.20
   3   1  -7   69.86    9.39
   3  -1  -7  105.99   14.46
  -3  -1   7   97.97   12.09
   3   1  -7   99.15   15.79
  -3   1   7   92.38    9.75
   3  -1  -7   73.05   10.09
   3   1  -7   98.44   13.24
   3   1  -6 1437.54   46.97
   3  -1  -6 1546.42   28.51
  -3   1   6 1479.35   35.69
   3  -1  -6 1470.36   50.43
   3   1  -6 1607.53   57.85
   3  -1  -6 1556.40   43.47
  -3  -1   6 1441.56   43.69
   3   1  -6 1410.21   40.16
   3   1  -6 1423.63   31.28
   3  -1  -6 1546.76   34.42
   3  -1  -5   29.68    5.31
   3   1  -5   31.27    6.46
   3   1  -5   32.88    7.66
   3  -1  -5   30.24    6.32
   3  -1  -5   31.64    4.14
   3   1  -5   32.50    5.63
  -3   1   5   28.52    4.52
  -3  -1   5   26.34    5.67
   3   1  -5   27.91    3.88
   3  -1  -5   29.44    4.36
   3  -1  -4 1336.62   31.00
  -3   1   4 1351.95   28.21
   3   1  -4 1303.68   21.95
   3   1  -4 1306.94   37.28
  -3   1   4 1304.87   27.09
   3   1  -4 1368.19   43.36
   3  -1  -4 1343.65   38.64
   3  -1  -4 1369.57   26.80
   3  -1  -4 1375.60   25.76
  -3  -1   4 1255.39   34.14
   3   1  -3   64.46    8.50
  -3   1   3   71.67    5.44
   3  -1  -3   78.24    6.34
  -3   1   3   75.73    6.18
   3  -1  -3   78.41    8.04
   3  -1  -3   80.74    5.21
   3  -1  -3   71.02    5.76
   3   1  -3   82.50    8.17
  -3  -1   3   76.94    7.45
  -3   1   2 3779.14   41.17
  -3  -1   2 3899.03   46.37
  -3   1   2 3929.40   47.13
   3  -1  -2 3789.60   34.24
   3  -1  -2 3779.26   39.09
   3  -1  -2 3856.12   45.05
  -3   1   1  298.04   10.44
  -3  -1   1  334.22   11.06
   3  -1  -1  307.39    9.32
  -3   1   1  322.17    9.93
  -3  -1   1  294.91   11.81
   3   1  -1  285.19   10.54
   3  -1  -1  292.58   10.05
  -3   1   0 4001.02   34.74
   3   1   0 4489.60   30.55
  -3   1  -1 1008.04   18.07
  -3  -1  -1  989.63   13.04
   3  -1   1  953.33   18.68
   3  -1   1  986.98   15.36
   3   1   1  981.48   13.06
  -3   1  -1 1004.19   15.75
  -3   1  -1  969.25   18.58
  -3  -1  -1  991.55   11.84
   3  -1   1 1008.76   19.72
   3  -1   1 1015.52   19.41
  -3   1  -1 1003.27   18.43
   3  -1   2 4590.32   51.97
  -3   1  -2 4953.72   51.56
  -3   1  -2 4837.45   49.53
   3  -1   2 4790.81   52.41
  -3   1  -2 4693.62   47.73
   3   1   3 3244.87   40.50
   3   1   3 3366.52   36.41
  -3   1  -3 3396.80   28.40
  -3  -1  -3 3240.23   42.18
  -3   1  -3 3271.57   47.64
  -3  -1  -3 3289.99   35.28
  -3  -1  -3 3193.70   34.55
   3  -1   3 3379.11   51.94
  -3   1  -3 3493.47   50.58
  -3   1  -3 3229.19   46.53
  -3  -1  -4 1590.59   32.71
   3   1   4 1561.24   34.01
  -3   1  -4 1526.87   36.95
  -3   1  -4 1591.56   19.50
  -3  -1  -4 1582.55   28.49
  -3   1  -4 1527.52   35.57
  -3  -1  -4 1611.73   30.41
   3  -1   4 1538.47   39.24
   3   1   4 1561.81   29.43
  -3   1  -4 1684.94   40.07
   3  -1   5  192.25   15.04
  -3   1  -5  195.52   14.94
  -3  -1  -5  197.86   11.42
   3   1   5  193.78   11.76
  -3   1  -5  185.97   14.44
  -3  -1  -5  207.70   12.73
  -3   1  -5  185.16    6.88
  -3  -1  -5  201.73   12.31
  -3   1  -5  194.38    6.25
  -3   1  -5  191.11   13.55
  -3  -1  -6  137.50   10.52
   3   1   6  148.40   11.42
  -3  -1  -6  141.92   15.98
  -3   1  -6  125.11   13.08
   3  -1   6  160.43   14.74
  -3   1  -6  140.18   12.59
  -3  -1  -6  143.48   11.64
  -3  -1  -6  153.10   10.93
  -3   1  -6  132.04   13.56
   3   1   7   24.93    4.99
  -3   1  -7   22.15    7.13
  -3  -1  -7   30.52    4.73
  -3   1  -7   35.36    7.36
  -3   1  -7   25.31    5.96
  -3   1  -7   32.38    6.74
  -3  -1  -7   29.24    5.09
   3  -1   7   33.55    7.35
  -3  -1  -7   27.03    5.32
  -3  -1  -7   32.39    8.23
   3  -1   8   54.85   11.69
   3   1   8   38.31    8.11
  -3  -1  -8   60.76   12.95
  -3   1  -8   81.88   15.40
  -3   1  -8   48.80    8.16
  -3  -1  -8   46.77   11.09
  -3   1  -9   41.38   11.27
   3  -1   9   37.14    7.74
  -3  -1  -9   53.92   13.14
   3   1   9   50.23    8.09
   3  -3  -9   17.89    6.88
  -3  -3   9   15.30    6.10
   3  -3  -8  638.47   36.64
  -3  -3   8  618.02   37.15
   3   3  -8  605.65   44.49
  -3  -3   7    3.71    1.75
   3  -3  -7    2.19    1.15
   3  -3  -7   -0.19    5.36
   3   3  -7    5.09   10.24
   3  -3  -7    1.66    1.69
   3  -3  -7    1.31    1.28
   3   3  -6  164.24   15.68
   3  -3  -6  179.91    7.82
   3  -3  -6  168.54   15.37
   3  -3  -6  173.14   14.47
  -3  -3   6  181.08   17.75
   3   3  -6  191.81   21.76
   3  -3  -6  166.67   11.88
  -3  -3   5 1247.11   43.57
   3   3  -5 1236.18   49.58
   3  -3  -5 1227.49   17.09
   3  -3  -5 1266.81   29.03
   3   3  -5 1240.80   45.57
   3  -3  -5 1267.66   37.65
  -3   3   5 1298.83   39.85
   3  -3  -5 1277.41   38.23
   3  -3  -4 1432.36   34.41
   3  -3  -4 1505.62   40.52
  -3  -3   4 1463.62   43.84
  -3   3   4 1459.72   41.09
   3   3  -4 1469.97   45.56
   3  -3  -4 1472.67   14.97
  -3  -3   4 1532.28   18.46
   3   3  -4 1418.74   47.86
   3  -3  -4 1491.08   27.09
  -3  -3   3   56.89    5.13
   3  -3  -3   52.14    5.39
   3   3  -3   50.59    7.71
   3   3  -3   50.58    8.06
  -3  -3   3   55.08    3.58
   3  -3  -3   49.62    7.03
   3  -3  -3   52.16    4.28
  -3  -3   3   59.92    8.12
  -3   3   3   47.94    7.10
  -3  -3   2 1012.84   24.68
  -3  -3   2  968.81   28.89
  -3   3   2  947.80   30.19
   3   3  -2 1001.53   31.05
  -3   3   2 1018.22   20.76
   3   3  -2 1018.73   31.28
   3  -3  -2 1058.26   31.53
   3  -3  -2  988.58   17.32
  -3   3   1  292.82   19.73
  -3  -3   1  323.61   17.41
  -3  -3   1  316.92   17.72
   3  -3  -1  313.05    8.43
   3   3  -1  316.01   18.42
   3  -3  -1  246.10   17.40
   3   3  -1  318.35   18.61
   3  -3  -1  251.43   10.70
  -3  -3   0 6734.37   56.96
   3  -3   0 6718.75   71.02
  -3   3   0 6851.78   56.84
  -3  -3   0 6852.91   73.38
   3   3   0 6401.74   57.99
   3   3   0 7193.28   47.17
   3   3   0 6532.23   58.08
   3  -3   0 6504.12   61.19
  -3   3   0 6844.95   74.19
  -3   3  -1 4343.96   56.19
   3  -3   1 4666.71   55.67
   3   3   1 4253.06   38.45
  -3   3  -1 4442.85   54.98
   3   3   1 4537.08   36.05
  -3  -3  -1 4360.39   62.07
  -3  -3  -1 4322.90   34.13
   3  -3   1 4454.80   50.59
   3  -3   1 4381.64   57.96
  -3   3  -2   96.65    7.89
  -3  -3  -2   95.23    3.21
  -3  -3  -2   88.16    9.35
  -3   3  -2  100.72    9.34
   3   3   2   99.85    5.55
  -3  -3  -2  101.99    6.21
   3  -3   2   97.89    9.78
   3  -3   2   99.88    7.72
   3  -3   2   97.46    7.36
  -3  -3  -2   90.82    4.40
  -3  -3  -3   18.65    4.29
  -3   3  -3   20.31    4.66
   3  -3   3   20.88    3.84
  -3   3  -3   22.07    3.55
   3  -3   3   21.60    3.07
  -3  -3  -3   19.69    3.25
   3  -3   3   18.83    4.47
  -3  -3  -3   23.26    2.76
  -3   3  -3   17.80    4.02
   3   3   3   22.35    2.79
  -3   3  -4 1224.92   25.61
  -3  -3  -4 1233.49   37.96
  -3  -3  -4 1166.67   21.14
  -3   3  -4 1188.00   39.38
   3   3   4 1140.16   24.78
  -3   3  -4 1242.76   38.67
  -3   3  -4 1186.39   24.26
   3  -3   4 1168.38   33.56
   3  -3   4 1211.64   22.15
  -3  -3  -4 1139.38   30.53
  -3  -3  -5 1107.97   15.38
  -3   3  -5 1115.04   24.75
  -3   3  -5 1080.97   40.71
  -3   3  -5 1131.78   18.05
  -3  -3  -5 1078.54   37.11
  -3   3  -5 1059.50   38.07
  -3  -3  -5 1077.63   34.61
  -3  -3  -5 1066.28   22.12
   3  -3   5 1043.14   41.56
   3   3   5 1106.51   29.05
  -3  -3  -6   20.15    2.83
  -3   3  -6   28.68    7.36
  -3   3  -6   21.45    3.65
  -3  -3  -6   30.16    6.48
  -3  -3  -6   21.95    3.40
  -3  -3  -6   16.03    4.41
   3  -3   6   26.75    7.46
  -3  -3  -7  205.98   16.93
   3  -3   7  261.43   23.41
  -3  -3  -7  206.60   10.29
  -3  -3  -7  229.72   12.58
  -3  -3  -7  232.19   20.47
  -3   3  -7  227.58   25.31
  -3   3  -8   14.44    6.18
   3  -3   8   26.74    9.43
  -3  -3  -8   18.11    7.18
   3   5  -8   42.39   12.52
  -3  -5   8   48.13   11.69
   3   5  -7    4.05    7.38
   3  -5  -7    7.37    4.89
  -3  -5   7   10.17    4.41
   3  -5  -6   45.45    9.63
   3  -5  -6   38.15    3.57
   3  -5  -6   42.15    6.60
   3   5  -6   44.09   11.32
  -3  -5   6   52.34   10.81
   3  -5  -6   42.80    3.33
   3   5  -5  309.39   26.30
  -3  -5   5  315.83   12.68
   3  -5  -5  303.49   10.75
   3  -5  -5  295.31   22.94
   3  -5  -5  285.93   14.44
  -3   5   5  321.28   24.33
  -3  -5   5  295.92   23.96
   3  -5  -5  313.24   10.13
  -3  -5   4  131.48   10.28
   3   5  -4  130.98   15.65
   3  -5  -4  119.22   14.20
   3  -5  -4  122.34    7.07
   3  -5  -4  128.12    7.00
  -3  -5   4  135.89    8.66
  -3  -5   4  144.01   15.57
  -3   5   4  123.95   14.83
   3  -5  -4  123.73    7.07
   3   5  -4  118.61   14.87
   3  -5  -3  977.33   13.27
  -3   5   3  968.42   12.04
  -3  -5   3  945.45   30.67
  -3  -5   3  889.14   35.83
   3  -5  -3  963.07   22.51
   3   5  -3  959.36   38.23
  -3   5   3  948.49   39.82
   3   5  -3  990.03   39.50
  -3  -5   3  931.44   24.27
  -3   5   2   19.66    2.61
   3  -5  -2   15.98    3.11
   3  -5  -2   15.82    4.57
   3   5  -2   22.82    5.57
  -3  -5   2   13.96    4.49
  -3  -5   2   17.86    4.86
   3   5  -2   15.43    4.05
  -3   5   2   17.64    5.33
  -3   5   2   17.96    2.16
  -3   5   1  443.87   25.31
   3  -5  -1  420.91   24.71
   3  -5  -1  372.43   18.02
  -3   5   1  438.98   11.95
   3   5  -1  460.20   20.03
   3   5  -1  436.67   21.83
  -3  -5   1  376.12   19.50
  -3  -5   1  444.31   23.68
   3   5   0  477.25   14.64
   3   5   0  486.09   24.75
  -3   5   0  457.20   12.12
  -3   5   0  468.66   18.73
  -3  -5   0  488.27   25.77
   3   5   0  474.91   19.77
  -3  -5   0  468.97   19.74
   3  -5   0  479.43   21.69
  -3   5   0  452.94   24.67
   3  -5   0  465.46   24.60
   3   5   0  448.96   19.42
  -3   5  -1 1354.79   36.50
   3  -5   1 1462.22   41.22
   3   5   1 1397.54   27.80
   3  -5   1 1400.96   40.80
   3   5   1 1422.26   30.09
  -3   5  -1 1388.83   42.06
  -3  -5  -1 1321.53   28.22
   3  -5   2   84.70   10.78
   3  -5   2   90.53    9.12
  -3  -5  -2  107.80   12.54
   3   5   2   72.65    5.75
  -3   5  -2   92.76   10.60
  -3  -5  -2   89.10    5.53
   3  -5   2   81.63    9.24
  -3   5  -2   80.28    9.71
  -3   5  -3 1018.19   33.26
  -3   5  -3 1092.33   39.80
   3  -5   3 1062.00   31.44
  -3  -5  -3 1051.69   41.47
   3   5   3 1025.79   20.93
   3  -5   3 1074.91   31.99
   3  -5   3 1021.40   41.01
  -3  -5  -4  153.75    4.63
   3  -5   4  150.09   10.79
  -3   5  -4  150.99   15.27
  -3  -5  -4  160.04   10.03
   3   5   4  150.42    8.38
  -3  -5  -4  154.93    5.91
   3  -5   4  143.95   16.55
  -3   5  -4  154.01   16.16
   3  -5   4  146.88   12.95
  -3   5  -4  156.22   12.62
  -3  -5  -4  150.11   15.96
   3   5   5  803.11   22.36
  -3   5  -5  803.71   25.31
  -3  -5  -5  786.38   38.46
  -3  -5  -5  797.18   22.60
   3  -5   5  837.34   41.96
  -3  -5  -5  839.90   23.05
  -3  -5  -5  801.39   17.67
   3  -5   5  788.82   22.66
   3  -5   5  791.51   32.65
   3  -5   6    7.59    3.25
  -3  -5  -6    5.43    2.39
  -3  -5  -6    4.92    1.54
   3   5   6    8.28    2.63
  -3   5  -6    4.12    1.84
   3  -5   7  210.65   23.70
  -3   5  -7  211.63   25.70
  -3  -5  -7  192.35   16.55
  -3   5  -8   19.87   13.28
   3  -5   8    2.25    8.52
   3   7  -6   84.73   15.68
  -3  -7   6   83.30   15.09
   3   7  -5  139.85   19.11
  -3  -7   5  156.44   19.45
  -3   7   4   49.86   10.71
   3   7  -4   51.85   11.00
  -3  -7   4   47.15    6.61
  -3  -7   4   59.69   11.44
   3  -7  -4   49.07    4.88
   3  -7  -4   40.41    3.65
  -3  -7   4   43.12    7.47
   3  -7  -3  854.78   26.34
  -3  -7   3  934.52   31.89
  -3   7   3  871.89   16.39
   3   7  -3  939.93   41.16
  -3  -7   3  873.64   37.07
  -3  -7   3  837.53   40.06
  -3   7   3  838.36   44.44
   3   7  -2 1482.65   49.36
   3  -7  -2 1551.62   39.37
   3   7  -2 1513.92   45.95
  -3   7   2 1548.75   29.49
  -3  -7   2 1553.72   51.53
  -3  -7   2 1604.00   51.49
  -3  -7   1   45.13    8.84
   3   7  -1   37.13    9.28
  -3  -7   1   53.82   10.04
  -3   7   1   60.97    7.79
  -3   7   1   40.19   11.76
  -3   7   1   16.28    2.49
   3  -7  -1   20.07    8.42
   3   7  -1   77.13    8.98
   3  -7   0  119.34   12.94
   3   7   0  131.46   12.08
   3   7   0  136.42    6.19
  -3  -7   0  137.87   12.74
  -3   7   0  136.90   11.63
  -3   7   0  139.03    7.61
  -3  -7   0  130.20   15.73
  -3   7   0  126.38   15.91
   3   7   0  121.04    7.72
   3   7   0  130.14   11.89
   3  -7   0  136.49   15.92
  -3   7  -1  932.02   42.03
  -3   7  -1  942.57   34.41
   3  -7   1  910.29   40.25
   3   7   1  936.49   26.73
  -3   7  -1  913.49   23.56
   3   7   1  973.99   29.81
   3  -7   1  981.23   40.06
  -3  -7  -1  907.35   29.43
   3   7   2    8.94    4.54
   3  -7   2   27.45    7.42
   3  -7   2   71.48   12.55
  -3   7  -2   58.49   12.01
   3  -7   2   49.05   10.57
  -3   7  -2   42.04   13.03
  -3   7  -3 1161.26   44.64
   3  -7   3 1128.81   48.89
   3  -7   3 1097.03   40.52
   3   7   3 1109.38   25.20
   3  -7   4    5.35    4.33
  -3   7  -4   12.56    4.61
   3  -7   4    9.23    3.71
   3  -7   4    5.12    2.29
   3   7   4    6.76    1.81
  -3   7  -5 2028.66   75.03
   3   7   5 1889.74   33.14
   3  -7   5 1781.57   44.85
   3  -7   5 1932.19   71.27
   3  -7   6  722.02   46.11
  -3   7  -6  618.05   44.16
   3   9  -4   93.92   15.22
  -3  -9   4   94.66   15.56
   3   9  -3  498.01   31.36
  -3  -9   3  462.48   33.36
  -3   9   3  463.00   37.94
  -3   9   2  244.65   13.57
   3   9  -2  235.68   19.01
   3  -9  -2  259.77   18.38
  -3   9   2  256.57   27.64
  -3  -9   2  233.43   22.34
   3   9  -1   84.68   12.04
  -3  -9   1   93.43   13.47
  -3   9   1   94.21   10.22
   3   9  -1  104.19    9.92
  -3   9   1   97.86   16.61
   3  -9  -1   86.02   12.42
  -3   9   0    2.38    1.87
  -3  -9   0    4.40    3.17
   3   9   0   -1.11    1.10
   3  -9   0    0.03    0.78
   3   9   0   -0.06    1.86
  -3   9   0    2.07    3.04
  -3   9   0    1.86    1.85
  -3   9  -1  394.58   22.50
  -3  -9  -1  351.26   20.99
   3   9   1  402.55   21.33
  -3   9  -1  355.13   30.19
   3  -9   1  388.49   28.50
  -3   9  -2  336.91   28.82
  -3   9  -2  327.38   24.00
   3   9   2  329.56   17.18
   3  -9   2  314.91   27.21
   3  -9   3  631.31   41.01
  -3   9  -3  563.60   35.16
  -3   9  -3  630.29   37.87
   3   9   3  569.07   20.53
  -3   9  -4   48.70   11.68
   3  -9   4   43.64   12.04
   4   0  -9    1.38    3.50
  -4   0   9    0.52    1.49
   4   0  -8    0.51    2.20
   4   0  -8    1.35    1.52
  -4   0   8    1.79    2.66
   4   0  -8    0.72    1.58
   4   0  -7    0.75    1.49
   4   0  -7   -1.12    1.60
   4   0  -7   -1.28    1.43
  -4   0   7    1.23    2.05
   4   0  -6  889.60   29.52
   4   0  -6  859.72   40.53
  -4   0   6  883.93   30.74
   4   0  -6  971.64   37.02
   4   0  -5    0.85    1.50
   4   0  -5    1.00    1.64
  -4   0   5   -0.64    1.20
   4   0  -5    0.88    0.65
  -4   0   4  524.14   12.75
   4   0  -4  496.38   25.04
   4   0  -4  521.71   10.89
  -4   0   4  480.90   19.05
   4   0  -4  544.88   22.18
  -4   0   3    0.02    0.40
   4   0  -3    1.27    1.19
  -4   0   3   -0.13    0.20
   4   0  -3   -0.75    1.61
   4   0  -3    0.14    0.44
   4   0  -2  311.73   12.04
   4   0  -2  313.23    8.03
  -4   0   2  327.24    8.89
   4   0  -2  321.46   14.52
  -4   0   2  327.41   11.57
  -4   0   1   -0.69    0.38
   4   0  -1   -0.08    0.33
  -4   0   1   -0.13    0.32
   4   0  -1    1.01    0.65
   4   0  -1    0.48    0.46
  -4   0   1    0.82    0.35
   4   0  -1    0.15    0.19
   4   0  -1    0.97    0.79
   4   0   0  638.59    9.13
  -4   0   0  624.89   12.20
  -4   0   0  646.69   14.70
  -4   0  -1   -0.58    0.32
  -4   0  -1   -0.36    0.17
   4   0   1    0.52    0.42
  -4   0  -1    0.79    0.79
   4   0   1    0.38    0.45
   4   0   3   -0.77    0.79
   4   0   3   -0.40    0.95
   4   0   4  836.36   25.95
   4   0   4  863.72   27.67
  -4   0  -4  808.48   24.47
  -4   0  -4  788.78   23.26
  -4   0  -5    0.82    1.42
  -4   0  -5    0.18    0.99
  -4   0  -5    1.63    0.93
   4   0   5   -0.71    1.72
  -4   0  -6  484.54   21.77
  -4   0  -6  482.73   28.44
  -4   0  -6  490.82   23.62
  -4   0  -6  471.14   16.19
   4   0   6  455.11   22.82
  -4   0  -6  509.21   15.68
  -4   0  -7   -0.41    1.09
  -4   0  -7    0.57    0.74
  -4   0  -7    0.94    1.57
  -4   0  -7   -0.17    2.98
  -4   0  -7    0.92    0.86
  -4   0  -7    0.88    1.52
   4   0   7    0.95    1.95
  -4   0  -8  554.07   29.45
  -4   0  -8  578.00   34.99
   4   0   8  541.47   28.09
  -4   0  -8  567.74   39.57
   4   0   9   -0.75    0.63
  -4   0  -9    4.04    4.12
   4   2  -9   34.47   11.43
   4  -2  -9   31.56    9.35
  -4  -2   9   28.74    7.17
   4  -2  -8   16.67    8.21
   4   2  -8   14.44   11.22
  -4  -2   8   11.54    5.95
   4  -2  -7  534.12   18.26
   4  -2  -7  534.38   21.01
   4  -2  -7  536.09   26.10
   4  -2  -7  545.22   32.21
  -4  -2   7  521.26   29.77
   4   2  -7  581.68   39.14
   4  -2  -6  375.84   17.90
   4   2  -6  345.47   24.58
   4   2  -6  358.30   28.24
   4  -2  -6  328.68   22.70
   4   2  -6  345.05   21.27
   4  -2  -6  367.84   13.64
   4  -2  -6  354.44   19.45
  -4  -2   6  368.77   23.82
  -4  -2   5  134.05   13.37
   4  -2  -5  130.86   10.27
   4   2  -5  128.78   13.72
   4   2  -5  137.26   16.30
   4  -2  -5  120.35    6.79
   4  -2  -5  129.78   10.44
  -4   2   5  129.02   11.07
   4  -2  -5  122.71   12.55
   4  -2  -4  253.46    7.99
   4   2  -4  253.10   19.80
   4   2  -4  237.57   17.44
   4  -2  -4  250.81   12.66
   4  -2  -4  255.89   14.26
  -4   2   4  239.06   14.75
  -4  -2   4  222.23   15.68
   4  -2  -4  240.44   15.31
   4  -2  -3   14.03    1.20
   4   2  -3   11.99    3.38
   4  -2  -3   15.31    2.62
  -4  -2   3   12.89    1.68
  -4  -2   3   16.11    3.63
   4   2  -3   12.72    3.55
  -4   2   3   13.38    3.56
  -4   2   3   16.68    3.76
   4  -2  -3   14.58    3.23
   4  -2  -3   13.97    3.08
  -4   2   2   -0.40    1.09
   4  -2  -2    2.76    1.65
  -4  -2   2    0.12    1.01
   4   2  -2    0.73    0.54
   4  -2  -2    0.35    1.04
  -4   2   2    1.20    1.10
   4   2  -2   -0.36    1.07
  -4  -2   2    1.68    0.78
   4   2  -1  719.97   20.30
  -4  -2   1  718.57   20.52
   4  -2  -1  740.57   13.58
  -4  -2   1  799.46   20.32
   4  -2  -1  788.17   21.50
  -4   2   1  722.40   21.47
  -4   2   1  765.16    8.88
   4   2  -1  779.44   20.69
  -4  -2   1  771.69   18.43
  -4   2   1  738.15   15.65
  -4   2   0  410.74   11.27
   4  -2   0  411.86    9.98
  -4   2   0  459.00   16.18
  -4  -2   0  439.32   11.62
  -4   2   0  402.35    9.33
   4  -2   0  427.54   12.86
  -4  -2   0  415.96   11.46
   4   2   0  432.42   12.84
   4  -2   0  448.91   15.25
   4   2   0  440.85   10.94
   4   2   0  454.47   13.08
   4   2   1   12.08    2.93
   4   2   1    7.44    2.06
  -4   2  -1    2.45    1.23
   4  -2   1   14.64    3.48
  -4  -2  -1   25.24    4.85
   4  -2   1    3.76    1.48
  -4  -2  -1   29.38    3.45
  -4   2  -1    1.92    0.87
  -4   2  -1    2.98    1.41
   4  -2   1    7.21    5.06
  -4   2  -2 1258.96   29.70
  -4   2  -2 1221.67   24.29
  -4   2  -2 1223.90   28.80
  -4  -2  -2 1199.15   28.95
  -4   2  -2 1232.94   23.40
   4  -2   2 1260.05   31.59
   4   2   2 1231.21   18.87
   4  -2   2 1296.49   28.77
  -4  -2  -2 1209.46   18.64
   4  -2   2 1262.03   22.17
  -4   2  -3  102.58    7.49
   4  -2   3  128.25   11.36
  -4   2  -3  122.21   10.11
   4  -2   3  105.46    6.20
  -4  -2  -3  112.62    9.56
   4  -2   3   94.77    9.08
   4   2   3  103.02    6.65
  -4   2  -3  101.09    6.45
   4   2   3  110.98    4.11
  -4   2  -3  110.62    9.97
  -4  -2  -3  110.40    6.17
  -4   2  -4 1089.69   33.19
  -4   2  -4 1098.66   20.38
  -4  -2  -4 1092.49   32.06
  -4  -2  -4 1103.96   21.95
  -4   2  -4 1149.69   35.58
  -4  -2  -4 1117.49   18.66
  -4   2  -4 1105.91   26.90
   4   2   4 1161.26   19.18
   4   2   4 1099.42   26.75
   4  -2   4 1092.52   36.73
   4   2   5  271.43   15.71
  -4  -2  -5  272.51   11.62
  -4   2  -5  264.02   14.44
  -4   2  -5  256.11    8.53
  -4  -2  -5  273.73   12.23
   4   2   5  261.26   10.88
   4  -2   5  256.59   19.49
  -4   2  -5  285.91   19.42
  -4  -2  -5  280.28   16.99
  -4   2  -5  288.25   18.22
   4   2   6   44.19    5.10
  -4  -2  -6   50.78    9.30
  -4  -2  -6   45.35    7.27
  -4   2  -6   53.01    9.10
  -4   2  -6   47.77    7.99
   4  -2   6   42.27    7.96
  -4  -2  -6   47.38    5.48
  -4  -2  -6   48.72    5.70
  -4   2  -6   44.22    6.28
  -4  -2  -7   13.77    3.90
  -4  -2  -7   12.33    3.17
   4  -2   7   10.04    4.93
   4   2   7   15.11    3.30
  -4  -2  -7   15.13    6.85
  -4  -2  -7   10.53    2.76
  -4   2  -7    9.19    2.82
  -4   2  -7    6.37    2.86
   4   2   8  371.06   17.18
  -4  -2  -8  377.53   30.31
  -4   2  -8  368.13   34.28
   4  -2   8  385.67   28.38
  -4  -2  -9   30.29   10.73
  -4   2  -9   20.03    9.52
   4  -2   9   18.31    7.51
  -4  -4   8   39.27   10.36
   4   4  -8   29.76   10.24
   4  -4  -8   39.93    8.67
   4  -4  -7  310.87   21.60
   4  -4  -7  370.15   24.29
  -4  -4   7  330.97   27.04
   4   4  -7  360.76   32.90
  -4  -4   6  291.23   24.04
   4   4  -6  281.81   26.83
   4  -4  -6  278.91   20.57
   4  -4  -6  292.21   14.85
   4  -4  -6  292.36   19.51
  -4   4   5  256.71   19.91
   4  -4  -5  259.19   19.07
   4  -4  -5  252.52   12.32
  -4  -4   5  266.72    6.95
  -4  -4   5  239.43   20.29
   4  -4  -5  257.86   15.97
   4   4  -5  232.70   21.07
   4   4  -5  251.00   23.25
   4  -4  -4  172.46    9.14
  -4   4   4  152.28   14.91
  -4  -4   4  174.21    9.95
   4  -4  -4  168.70   15.22
   4   4  -4  164.77   17.13
   4   4  -4  113.65   13.74
   4  -4  -4  163.49   10.73
  -4  -4   4  163.36   15.55
   4  -4  -3 2093.67   29.97
  -4  -4   3 2127.20   40.51
   4   4  -3 2129.29   54.98
  -4  -4   3 2165.19   28.68
   4   4  -3 2153.28   54.57
   4  -4  -3 2139.26   52.46
  -4   4   3 2110.67   53.39
  -4  -4   3 2057.91   50.69
  -4   4   3 2103.50   36.95
  -4   4   2   58.56    8.67
  -4   4   2   54.87    5.10
   4  -4  -2   55.85    3.75
  -4  -4   2   53.58    7.61
  -4  -4   2   79.62   12.50
   4  -4  -2   60.69    5.73
   4   4  -2   64.01   13.15
   4   4  -2   60.68    8.39
   4  -4  -2   81.79   12.48
  -4   4   2   76.03    4.77
  -4   4   1 1722.37   24.46
   4  -4  -1 1742.06   32.91
   4   4  -1 1760.12   35.87
  -4  -4   1 1745.60   41.45
   4   4  -1 1653.35   38.98
  -4  -4   1 1618.65   36.69
  -4   4   1 1757.84   45.67
  -4   4   0  517.91   12.56
   4   4   0  496.98   18.42
  -4   4   0  522.00   23.96
   4   4   0  528.94   19.12
   4  -4   0  552.34   23.75
  -4   4   0  502.90   17.55
  -4  -4   0  510.84   18.03
   4   4   0  552.18   14.87
  -4  -4   0  584.65   25.03
   4  -4   0  528.91   20.43
  -4   4  -1  122.35   11.40
   4  -4   1  103.09    9.17
  -4   4  -1   85.76    8.52
   4   4   1   83.00    8.16
   4   4   1  102.00    7.28
   4  -4   1  109.71   10.36
   4  -4   1  118.32   10.82
  -4  -4  -1  132.94   12.12
  -4  -4  -1   61.52    5.38
  -4   4  -2 3013.97   53.48
  -4   4  -2 2931.62   55.26
   4   4   2 2920.70   33.89
   4  -4   2 3268.49   62.52
   4  -4   2 3176.39   50.63
  -4  -4  -2 3129.89   19.22
  -4  -4  -2 3096.32   43.17
   4  -4   2 2996.62   49.42
  -4  -4  -2 3276.48   63.37
  -4  -4  -3  462.66   11.81
   4   4   3  451.85   13.49
  -4  -4  -3  464.60    8.64
  -4  -4  -3  458.16   24.78
  -4   4  -3  489.88   20.55
  -4   4  -3  466.00   23.42
   4  -4   3  499.05   26.61
  -4  -4  -3  492.41   16.30
   4  -4   3  477.04   20.68
   4  -4   3  481.06   18.27
  -4   4  -3  473.00   24.34
  -4  -4  -4  662.90   18.80
  -4  -4  -4  675.67   31.19
  -4   4  -4  710.54   32.50
  -4   4  -4  675.31   23.02
   4  -4   4  667.54   20.27
  -4  -4  -4  633.00   20.23
   4  -4   4  664.43   28.54
   4   4   4  664.44   18.89
   4  -4   4  718.99   34.74
  -4   4  -4  703.06   31.23
  -4   4  -5  106.51    8.26
  -4  -4  -5   99.07   12.53
  -4  -4  -5  108.91    7.61
   4  -4   5  106.87   14.26
   4   4   5  101.07    8.38
  -4   4  -5   80.90   11.05
  -4   4  -5  106.49   13.21
  -4  -4  -5   92.32    9.52
   4  -4   5  101.61    7.33
   4   4   6   42.76    6.29
  -4  -4  -6   33.13    7.35
  -4  -4  -6   36.75    7.01
  -4  -4  -6   41.63    4.94
   4  -4   6   42.97   10.01
  -4  -4  -7   28.36    7.88
   4  -4   7   31.72    9.59
  -4  -4  -7   27.80    6.93
  -4   4  -7   46.63   11.92
   4  -4   8  481.82   35.97
  -4  -4  -8  496.23   32.51
  -4   4  -8  439.94   39.07
  -4  -6   7  363.22   31.92
   4   6  -7  323.76   33.82
   4   6  -6  108.38   17.28
  -4  -6   6  104.08   15.91
   4  -6  -6   97.12    7.91
   4  -6  -5 1206.73   21.32
  -4   6   5 1298.24   53.12
  -4  -6   5 1183.77   50.67
   4  -6  -5 1168.10   20.65
   4   6  -5 1160.78   52.40
   4  -6  -5 1215.66   21.58
  -4  -6   5 1177.02   31.60
  -4  -6   5 1071.15   18.67
   4  -6  -4   94.51    7.39
  -4   6   4  101.85   14.56
   4  -6  -4  101.32    4.41
   4   6  -4  100.51   14.31
  -4  -6   4  101.90   13.78
  -4  -6   4   88.60    9.76
  -4  -6   4  106.07    8.43
   4  -6  -4  104.06    6.59
  -4   6   3   33.85    2.36
  -4   6   3   28.17    7.20
  -4  -6   3   30.46    6.12
  -4  -6   3   39.82    8.12
   4  -6  -3   36.15    5.02
   4   6  -3   45.21    8.88
   4  -6  -3   43.47    8.80
   4   6  -3   35.71    7.47
  -4  -6   2  322.06   21.65
  -4   6   2  340.47   26.01
   4  -6  -2  343.44   17.24
  -4  -6   2  358.44   22.72
  -4   6   2  299.10    8.50
   4   6  -2  376.37   24.01
   4   6  -2  358.18   21.18
   4  -6  -2  383.65   26.35
  -4   6   2  347.00   12.13
  -4  -6   1 1913.65   47.96
  -4   6   1 1811.52   27.04
   4   6  -1 1894.85   40.99
  -4   6   1 1892.33   58.33
  -4  -6   1 1816.12   53.54
   4   6  -1 1861.40   48.18
   4  -6  -1 1818.40   43.64
   4  -6  -1 1926.78   57.57
   4   6   0  657.40   17.87
  -4   6   0  669.13   16.54
  -4   6   0  673.60   24.01
  -4   6   0  635.60   32.90
   4   6   0  684.07   25.78
   4   6   0  635.86   25.15
   4  -6   0  693.97   33.37
  -4  -6   0  678.75   33.59
   4  -6   0  701.29   29.22
  -4  -6   0  679.83   25.93
   4  -6   1  299.26   21.16
   4   6   1  315.57   15.40
  -4   6  -1  353.56   14.40
   4   6   1  349.58   16.98
   4  -6   1  340.82   21.93
  -4   6  -1  331.40   19.78
  -4  -6  -1  288.50   24.03
  -4   6  -1  310.31   22.66
  -4  -6  -1  320.52   15.62
  -4   6  -2  297.17   20.30
  -4  -6  -2  315.07   24.42
  -4  -6  -2  322.35   11.85
  -4   6  -2  301.11   21.59
   4  -6   2  329.79   19.57
   4  -6   2  305.47   20.15
   4  -6   2  310.14   22.59
   4   6   2  295.46   13.21
  -4   6  -3  122.26   13.69
   4  -6   3  114.71   11.65
   4  -6   3  122.70   12.06
  -4   6  -3  127.73   13.40
  -4  -6  -3  129.00   15.83
  -4   6  -3  117.28   13.55
   4   6   3  136.01    8.41
   4  -6   3  132.80   15.94
   4   6   4   29.71    3.86
   4  -6   4   31.61    5.85
  -4   6  -4   31.75    6.38
   4  -6   4   31.03    6.46
   4  -6   4   38.14    8.95
   4   6   5    5.11    1.86
   4  -6   5    2.76    1.40
   4  -6   5    2.35    1.39
   4  -6   5    7.57    5.36
  -4   6  -5    2.41    0.85
  -4   6  -6   78.32   16.05
   4   6   6   80.54    8.05
   4  -6   6   84.94   15.12
   4  -6   7   34.52   11.13
  -4   6  -7   43.70   11.91
  -4  -8   5 1091.00   53.77
   4   8  -5 1050.83   53.14
  -4   8   4  425.31   34.52
   4   8  -4  448.89   31.76
  -4  -8   4  497.19   34.33
  -4   8   3  294.23    9.81
  -4  -8   3  270.55   18.85
   4  -8  -3  287.86   16.99
  -4  -8   3  260.00   22.26
  -4   8   3  276.36   27.64
   4   8  -3  299.24   23.68
  -4  -8   3  273.33   24.09
   4   8  -2   24.54    6.19
  -4   8   2   37.00   10.09
  -4  -8   2   18.31    6.08
   4  -8  -2   21.12    5.18
  -4   8   2   23.33    3.98
  -4   8   1  254.91   15.72
  -4  -8   1  244.18   19.89
   4  -8  -1  241.55   18.91
   4   8  -1  251.90   19.55
  -4   8   1  255.68   25.31
   4   8  -1  243.58   15.20
   4   8  -1  250.50   19.46
  -4   8   1  189.37    6.52
  -4   8   1  184.55    6.93
   4   8   0  308.25    9.75
  -4  -8   0  277.52   19.44
  -4   8   0  293.97   26.59
   4   8   0  323.49   20.35
   4   8   0  256.56   17.49
  -4   8   0  310.39   12.74
  -4   8   0  293.72   16.33
   4  -8   0  306.78   22.69
   4   8   0  313.55    7.89
  -4  -8  -1  159.33   12.96
   4  -8   1  161.12   17.82
  -4   8  -1  149.52    9.67
  -4   8  -1  160.29   19.46
   4   8   1  149.85   12.71
   4   8   1  162.28   11.81
  -4   8  -2   62.46    7.09
   4  -8   2   70.19   12.16
  -4   8  -2   80.14   13.68
   4  -8   2   55.86    9.48
   4   8   2   62.67    7.06
  -4  -8  -2   60.32    6.38
   4  -8   3  128.11   14.66
   4  -8   3  150.08   19.17
  -4   8  -3  143.16   17.49
   4   8   3  136.85    9.62
  -4   8  -4   84.64   15.42
   4  -8   4   99.89   16.16
   4   8   4   85.47    7.41
  -4   8  -4   86.74   12.75
   4  -8   4   75.10   11.23
   4  -8   5   32.64    9.81
  -4   8  -5   35.49   11.02
  -4 -10   2  356.71   28.89
  -4  10   2  458.92   39.03
   4  10  -2  398.09   28.97
  -4  10   1  207.94   25.83
   4  10  -1  168.36   17.73
  -4  10   1  155.84   13.56
   4 -10  -1  167.30   17.78
  -4 -10   1  162.24   17.83
  -4  10   0    3.74    2.55
   4  10   0    2.89    1.16
  -4 -10   0    2.82    2.85
  -4  10   0    2.87    1.25
   4 -10   0    4.89    3.13
  -4  10  -1  312.77   30.67
   4  10   1  266.95   18.27
   4 -10   1  285.12   26.16
   4 -10   2  184.16   22.38
   4  10   2  171.21   13.34
  -4  10  -2  184.16   23.10
  -5  -1   9   56.41   10.13
   5   1  -9   61.85   13.95
   5  -1  -9   58.46   13.03
   5  -1  -8 1182.93   53.48
   5  -1  -8 1166.36   45.67
  -5  -1   8 1278.44   45.99
   5   1  -8 1198.76   58.17
  -5   1   7  353.37   19.23
   5   1  -7  365.96   12.27
   5   1  -7  306.81   19.79
   5  -1  -7  334.94   26.59
   5  -1  -7  369.69   12.25
   5   1  -7  318.21   24.29
  -5  -1   7  374.91   23.54
   5  -1  -7  367.58   18.39
   5   1  -7  328.97   28.16
   5  -1  -7  332.17   22.39
   5  -1  -6 1363.72   41.65
   5  -1  -6 1378.62   26.29
   5   1  -6 1345.11   39.54
   5   1  -6 1364.07   46.86
   5  -1  -6 1331.07   48.43
   5   1  -6 1434.80   54.93
  -5  -1   6 1352.68   41.99
   5  -1  -6 1390.13   32.65
  -5   1   6 1293.51   33.78
   5   1  -6 1371.35   25.99
   5  -1  -5  152.85   12.26
   5  -1  -5  162.91   15.27
   5  -1  -5  166.54    9.53
   5   1  -5  154.55   16.49
  -5   1   5  155.39   10.07
   5  -1  -5  171.68   10.33
   5   1  -5  170.11   14.97
  -5  -1   5  163.05   13.45
  -5   1   5  147.60   10.45
   5  -1  -4  395.65   13.87
   5  -1  -4  393.50   14.36
   5  -1  -4  381.25   20.82
   5  -1  -4  409.28   17.96
   5   1  -4  424.19   24.55
  -5   1   4  390.99   15.33
  -5  -1   4  393.52   19.10
   5   1  -4  412.58    8.10
   5   1  -4  387.35   20.54
  -5   1   4  381.71   15.76
   5  -1  -3  308.99   12.07
  -5  -1   3  315.36    7.27
   5  -1  -3  300.97   13.07
  -5   1   3  303.41   13.19
   5  -1  -3  307.69   16.22
  -5   1   3  318.76   17.11
  -5  -1   3  302.65   15.02
   5   1  -3  313.37   16.27
   5   1  -3  311.94   18.84
   5  -1  -2 2210.32   31.18
   5   1  -2 2442.58   39.39
  -5  -1   2 2282.20   23.21
  -5  -1   2 2321.51   43.22
  -5   1   2 2273.78   38.09
   5  -1  -2 2219.55   35.94
   5   1  -2 2267.82   41.94
   5  -1  -2 2441.26   30.42
  -5   1   2 2227.67   33.11
  -5  -1   2 2223.17   35.27
   5  -1  -1  779.87   17.82
   5   1  -1  866.52   18.23
  -5   1   1  837.68    9.51
   5  -1  -1  837.23    8.56
   5   1  -1  847.71   20.47
  -5   1   1  909.17   19.58
  -5  -1   1  872.07   16.86
   5  -1  -1  799.30   17.49
  -5   1   1  721.36   17.46
  -5  -1   1  872.23   21.58
   5   1  -1  793.02   18.39
  -5  -1   1  839.72   17.74
  -5   1   0 4362.03   41.24
   5  -1   0 4383.51   42.37
   5  -1   1 1929.30   32.99
  -5  -1  -1 1761.08   18.82
  -5   1  -1 1714.07   23.73
   5  -1   1 1781.62   26.82
  -5   1  -1 1826.31   25.48
  -5   1  -1 1838.46   25.61
   5   1   1 1771.14   20.54
   5   1   1 1909.77   19.79
  -5   1  -1 1777.87   24.71
  -5  -1  -1 1745.69   20.43
   5  -1   1 1773.97   24.59
   5  -1   1 1833.59   26.89
   5  -1   2 5117.50   56.34
  -5   1  -2 5211.32   58.67
   5  -1   2 5254.35   64.71
  -5  -1  -2 4976.83   38.94
  -5   1  -2 4967.38   51.35
  -5   1  -2 5550.37   53.45
   5  -1   2 5046.06   44.09
   5   1   2 4869.61   41.51
   5  -1   2 4846.34   54.33
   5   1   3    1.17    0.34
  -5  -1  -3    2.08    1.01
  -5  -1  -3    1.81    0.95
   5  -1   3    2.26    1.32
  -5   1  -3    0.51    0.48
   5  -1   3    1.89    1.36
  -5   1  -3    1.01    0.71
  -5   1  -3    1.17    1.69
   5   1   3    1.69    0.62
  -5   1  -3    0.23    0.83
   5   1   4   59.72    5.87
   5   1   4   61.64    6.82
  -5  -1  -4   62.33    6.83
  -5   1  -4   53.32    7.76
  -5  -1  -4   61.65    5.70
  -5   1  -4   55.51    7.14
  -5  -1  -4   53.99    5.48
  -5   1  -4   58.52    4.71
  -5   1  -4   54.74    6.74
   5  -1   4   65.04    8.29
  -5   1  -5   97.45   10.21
   5   1   5   74.86    8.65
  -5  -1  -5   80.76    8.25
  -5  -1  -5   81.83    7.45
  -5  -1  -5   87.87    7.87
  -5   1  -5   77.20    8.62
  -5   1  -5   68.95    5.08
   5  -1   5   88.70   10.52
   5   1   5   80.69    7.86
  -5   1  -5   68.35    9.44
  -5  -1  -6  617.37   24.15
  -5   1  -6  635.46   15.59
  -5   1  -6  621.01   26.66
  -5   1  -6  648.77   29.91
   5   1   6  630.95   23.70
   5  -1   6  681.36   31.09
  -5  -1  -6  656.69   23.94
  -5   1  -6  706.90   30.50
  -5  -1  -6  656.33   23.04
  -5   1  -6  675.39   14.52
  -5  -1  -7    4.01    2.10
  -5   1  -7    1.07    1.38
  -5  -1  -7    0.04    0.94
  -5   1  -7    3.04    2.64
   5   1   7   -0.12    0.61
  -5  -1  -7    2.14    0.67
  -5  -1  -7    1.03    2.59
   5  -1   7    1.14    0.74
  -5  -1  -8   79.49   14.76
  -5   1  -8  104.77   12.83
  -5   1  -8  106.97   20.31
   5   1   8  106.88   11.49
   5  -1   8  121.06   15.48
  -5  -1  -8  133.40   19.87
  -5  -1  -9   66.25   13.51
  -5  -1  -9   71.18   15.09
  -5   1  -9   99.06   18.20
   5  -1   9   84.21   13.27
  -5  -3   8  252.41   23.21
   5   3  -8  240.80   27.51
   5  -3  -8  224.13   21.72
   5  -3  -7    7.65    2.92
   5  -3  -7    8.80    2.91
  -5  -3   7    8.07    4.30
   5  -3  -7    6.27    1.49
   5  -3  -7   13.83    6.40
   5   3  -7    9.65    6.76
   5  -3  -6  207.13   17.44
   5  -3  -6  207.25   14.17
   5   3  -6  223.32   22.68
   5  -3  -6  207.44   15.62
   5  -3  -6  212.93    7.48
  -5   3   6  207.55   16.21
  -5  -3   6  193.39   18.38
   5   3  -5   14.75    5.66
   5  -3  -5    8.53    2.57
   5  -3  -5    8.26    2.92
  -5   3   5   10.88    3.94
   5  -3  -5   12.17    1.36
   5   3  -5    6.33    2.79
   5  -3  -5   12.85    3.15
  -5  -3   5   16.76    5.24
   5   3  -4 2507.55   60.91
   5   3  -4 2393.22   63.07
  -5   3   4 2219.92   51.14
   5  -3  -4 2220.82   44.42
   5  -3  -4 2262.20   49.00
   5  -3  -4 2405.67   38.27
  -5  -3   4 2249.52   54.00
  -5  -3   4 2342.62   27.23
   5  -3  -3   83.12    9.18
  -5  -3   3   75.22    6.36
   5  -3  -3   71.28    6.73
  -5  -3   3   70.04    8.83
   5   3  -3   74.31    9.64
  -5   3   3   80.49    7.94
   5   3  -3   75.26    9.92
  -5   3   3   72.91    8.97
  -5  -3   2  529.63   18.35
  -5  -3   2  523.18   21.23
  -5   3   2  486.35   22.25
   5  -3  -2  539.17   22.25
  -5   3   2  524.08   16.99
   5   3  -2  529.35   22.72
   5  -3  -2  503.48   13.91
   5   3  -2  584.44   24.30
  -5   3   1 1678.37   25.90
  -5  -3   1 1726.34   35.50
   5   3  -1 1725.81   36.68
   5  -3  -1 1789.56   28.05
  -5  -3   1 1811.54   35.88
   5  -3  -1 1729.51   38.14
  -5   3   1 1754.73   20.96
   5  -3  -1 1550.37   20.17
  -5   3   1 1644.65   39.11
   5   3  -1 1741.01   33.69
  -5  -3   1 1613.29   32.86
  -5  -3   0 2200.58   41.73
   5   3   0 2384.12   36.47
   5  -3   0 2223.01   41.01
   5  -3   0 2362.06   37.72
   5   3   0 2295.29   35.13
  -5  -3   0 2385.79   33.45
  -5   3   0 2465.81   45.92
  -5   3   0 2287.93   32.01
   5   3   0 2477.88   30.09
  -5  -3   0 2424.22   31.93
  -5   3   0 2259.47   25.69
  -5   3  -1  241.91   14.91
  -5   3  -1  301.10   12.33
  -5  -3  -1  215.94   11.76
  -5   3  -1  233.55   13.76
  -5   3  -1  311.63   14.67
  -5  -3  -1  239.94    8.19
   5   3   1  287.59   10.62
   5   3   1  306.47    6.28
  -5  -3  -1  345.05   17.58
   5   3   1  221.25    8.61
   5  -3   1  245.12   14.55
   5  -3   1  266.93   13.76
   5  -3   1  255.45   12.96
  -5  -3  -1  222.98    7.88
  -5  -3  -2  263.89    6.87
  -5   3  -2  259.27   14.83
   5  -3   2  278.49   17.02
   5  -3   2  281.54   13.17
  -5  -3  -2  259.09   10.70
   5  -3   2  279.85   14.25
   5   3   2  254.24    9.63
  -5  -3  -2  277.28   16.44
  -5   3  -2  268.86   13.93
  -5   3  -2  283.94   15.29
   5  -3   3  234.61   15.09
   5   3   3  250.59   10.40
  -5   3  -3  248.94   12.88
  -5   3  -3  245.01   12.56
  -5  -3  -3  227.01    8.40
  -5   3  -3  235.14   15.46
  -5  -3  -3  243.60   10.18
  -5   3  -3  231.77   15.83
   5  -3   3  248.04   17.39
   5  -3   3  229.01   11.08
  -5  -3  -3  266.00   17.07
  -5   3  -4  147.14    9.41
  -5  -3  -4  146.71   13.25
   5  -3   4  132.60   12.67
   5  -3   4  136.73   14.30
  -5  -3  -4  146.55    8.18
  -5   3  -4  146.72   12.93
   5   3   4  143.56    9.34
  -5   3  -4  121.36   12.54
   5  -3   4  142.44    8.60
  -5   3  -4  143.36    9.89
  -5  -3  -5 1054.60   38.10
  -5  -3  -5 1049.69   23.68
  -5   3  -5 1065.25   23.47
  -5   3  -5 1075.44   27.78
  -5   3  -5 1058.13   37.61
   5   3   5 1057.67   29.38
  -5  -3  -5 1059.30   35.28
  -5   3  -5 1075.57   39.92
   5  -3   5 1194.21   45.75
  -5   3  -6    5.29    2.30
  -5  -3  -6    3.51    1.46
   5  -3   6    6.34    3.48
  -5  -3  -6    6.28    2.38
  -5   3  -6   11.42    5.27
   5   3   6    4.80    2.67
  -5  -3  -6    4.94    1.84
  -5  -3  -7   31.11    4.74
  -5   3  -7   34.11    5.10
  -5  -3  -7   26.46    6.15
   5  -3   7   26.23    7.28
  -5  -3  -7   38.16    8.42
  -5   3  -8    2.56    4.92
   5  -3   8   17.94    8.30
  -5  -3  -8   11.90    6.84
   5   5  -8  702.18   50.50
  -5  -5   8  690.74   43.74
   5  -5  -7    7.19    3.37
   5   5  -7   13.40    7.78
  -5  -5   7    9.94    5.75
   5  -5  -6   80.61    7.04
   5   5  -6   68.99   13.03
   5  -5  -6   89.43   12.73
  -5  -5   6   99.75   14.77
  -5   5   6  106.11   14.27
   5  -5  -6   91.47   10.25
   5  -5  -5  104.90    9.14
   5  -5  -5  111.45   13.88
  -5  -5   5  110.80   14.74
  -5  -5   5  122.56    8.25
  -5   5   5   99.73   13.57
   5   5  -5  100.01   15.21
   5  -5  -5  115.40    8.14
  -5  -5   4  112.25   13.78
   5  -5  -4  112.99    7.52
   5  -5  -4  104.12   13.13
   5  -5  -4  109.83    7.48
  -5  -5   4  113.69    9.91
  -5   5   4  119.31   14.63
  -5  -5   4  111.29    6.65
   5  -5  -4  116.87    7.72
   5   5  -4   93.67   13.57
   5   5  -4  129.60   15.44
   5  -5  -3    7.43    1.33
   5   5  -3    6.66    5.24
  -5   5   3    5.58    3.52
   5  -5  -3    6.04    1.87
  -5  -5   3    8.76    3.52
  -5  -5   3    3.29    1.30
  -5   5   3    5.90    1.81
   5  -5  -3    8.91    3.83
   5   5  -3   11.53    5.70
  -5  -5   2  705.00   29.44
   5   5  -2  657.53   31.04
  -5   5   2  705.18   18.46
  -5  -5   2  690.52   29.42
  -5   5   2  704.45   15.68
   5  -5  -2  781.38   34.29
  -5   5   2  728.44   14.43
   5  -5  -2  689.22   13.89
   5  -5  -2  710.19   22.76
   5   5  -2  743.84   30.68
  -5   5   2  742.78   34.82
  -5   5   1  469.45   14.65
  -5  -5   1  437.46   21.47
   5  -5  -1  468.09   20.46
   5  -5  -1  492.39   26.24
  -5  -5   1  478.50   24.80
  -5   5   1  477.19   26.92
   5   5  -1  451.50   23.00
   5   5  -1  500.52   20.42
   5   5   0  318.47   12.20
  -5  -5   0  317.83   20.71
   5  -5   0  347.79   19.06
   5   5   0  328.65   16.77
   5  -5   0  347.15   21.01
  -5  -5   0  367.43   17.20
  -5   5   0  357.70   22.41
   5   5   0  352.79   17.51
  -5   5   0  379.40   16.72
  -5   5   0  356.84   11.83
   5   5   1 1101.01   26.88
  -5   5  -1 1175.64   25.60
   5  -5   1 1165.25   37.10
  -5   5  -1 1080.64   37.99
  -5   5  -1 1082.30   32.38
   5   5   1 1145.13   26.19
   5  -5   1 1170.82   34.83
   5  -5   1 1131.68   37.26
  -5  -5  -1 1169.14   41.47
  -5  -5  -1 1085.13   24.39
  -5   5  -2 1669.32   44.52
   5  -5   2 1523.58   40.62
  -5   5  -2 1496.67   43.61
   5  -5   2 1504.93   39.20
  -5  -5  -2 1496.66   47.70
   5  -5   2 1539.85   47.13
  -5  -5  -2 1576.88   19.33
  -5   5  -2 1510.24   42.39
   5   5   2 1517.93   28.17
  -5   5  -3  608.63   28.94
   5  -5   3  632.83   32.52
   5   5   3  638.19   17.80
  -5   5  -3  612.05   26.86
  -5   5  -3  651.22   29.97
   5  -5   3  605.93   25.48
  -5  -5  -3  632.75   22.02
   5  -5   3  595.18   23.67
  -5  -5  -3  600.50   31.26
  -5  -5  -4  244.33   13.25
  -5  -5  -4  251.78    6.48
  -5   5  -4  266.00   16.81
  -5   5  -4  229.03   19.04
   5   5   4  253.03   11.96
  -5  -5  -4  227.99   19.86
  -5   5  -4  235.90   19.37
  -5  -5  -4  263.81    8.54
   5  -5   4  256.07   18.40
   5  -5   4  248.88   14.38
   5  -5   4  276.42   23.48
  -5  -5  -5  356.67   26.21
  -5  -5  -5  408.70   17.59
   5  -5   5  400.03   25.43
   5  -5   5  425.96   30.80
   5   5   5  420.50   17.60
  -5  -5  -5  425.98   16.99
  -5  -5  -5  414.07   12.26
   5  -5   5  391.87   17.05
  -5   5  -5  425.37   20.04
  -5  -5  -6   13.37    3.10
  -5  -5  -6   14.79    3.04
  -5   5  -6   17.20    3.13
   5  -5   6   22.28    7.74
   5   5   6   21.31    4.24
  -5  -5  -6   16.28    4.04
   5  -5   7  724.17   44.64
  -5  -5  -7  741.10   33.20
  -5   5  -7  713.05   49.12
  -5   5  -8   27.05    9.11
   5  -5   8   30.34    9.66
  -5  -7   6    2.01    2.97
   5   7  -6   -1.75    4.11
  -5  -7   5   50.43   11.11
   5   7  -5   38.15    9.95
  -5   7   5   29.73    8.60
  -5   7   4   39.76   10.23
  -5  -7   4   35.05    5.69
  -5  -7   4   33.29    6.59
   5  -7  -4   42.80    5.73
   5   7  -4   32.89    8.90
  -5  -7   4   48.36    9.89
   5  -7  -3   49.54    6.89
  -5  -7   3   40.20    8.79
   5   7  -3   51.40   11.13
  -5  -7   3   43.46    8.45
  -5   7   3   44.67    3.63
  -5   7   3   51.39   11.16
  -5   7   3   43.59    2.84
  -5  -7   2  205.00   19.11
   5  -7  -2  198.86   14.90
   5   7  -2  217.37   18.17
   5   7  -2  206.51   18.97
  -5   7   2  208.29   21.86
  -5   7   2  219.67   10.78
  -5  -7   2  196.18   18.18
  -5   7   2  217.01   11.90
  -5   7   1 1663.63   60.05
   5   7  -1 1660.36   47.75
   5  -7  -1 1696.62   47.33
   5   7  -1 1718.61   39.87
  -5  -7   1 1670.38   56.59
   5   7  -1 1546.28   46.51
  -5   7   1 1615.03   27.84
  -5  -7   1 1586.04   46.90
  -5   7   0  957.76   22.23
   5  -7   0  889.45   41.13
  -5   7   0  898.42   43.21
   5   7   0  911.44   20.11
  -5  -7   0  862.18   41.37
   5   7   0  904.41   32.12
   5   7   0  883.28   31.57
  -5  -7   0  890.85   31.97
   5  -7   0  891.78   36.34
   5   7   1 1005.12   28.54
   5   7   1 1023.50   30.89
  -5   7  -1 1064.97   45.91
   5  -7   1 1043.64   42.10
  -5   7  -1  935.84   34.26
   5  -7   1  923.70   37.54
   5  -7   1 1016.16   42.09
  -5  -7  -1 1019.69   29.61
  -5   7  -2  301.71   16.04
   5  -7   2  285.49   21.40
   5   7   2  289.74   14.64
   5  -7   2  303.50   21.07
  -5   7  -2  288.30   23.22
   5  -7   2  294.75   24.02
  -5   7  -2  253.01   19.42
  -5  -7  -2  272.52   11.74
  -5   7  -2  301.22   21.64
   5  -7   3  345.15   27.45
  -5   7  -3  346.28   24.70
   5  -7   3  321.45   21.80
   5  -7   3  310.48   21.37
   5   7   3  336.97   14.68
   5  -7   4    2.88    2.41
  -5   7  -4    3.71    2.29
   5  -7   4    4.58    2.74
   5  -7   4    5.23    2.86
   5   7   4    3.85    1.66
   5  -7   5  320.16   29.68
  -5   7  -5  326.10   21.65
   5   7   5  293.03   14.35
   5  -7   6  107.42   17.97
  -5   7  -6  122.09   20.70
   5   9  -4   29.95    8.37
  -5   9   4   17.61    7.02
  -5  -9   4   16.83    5.69
  -5  -9   3  120.07   16.59
  -5   9   3  112.35   18.60
   5   9  -3  110.13   14.37
   5  -9  -2  139.47   14.27
  -5   9   2  127.93    9.45
  -5   9   2  145.79   21.40
   5   9  -2  139.32   16.32
  -5  -9   2  125.52   15.83
   5   9  -2  133.67   13.87
   5  -9  -1   48.84   11.20
   5   9  -1   61.00   11.67
   5   9  -1   95.74    9.77
  -5  -9   1   61.47   11.74
  -5   9   1   74.77    9.67
  -5   9   1   73.36   16.59
  -5   9   0    3.48    4.64
   5   9   0    3.48    1.76
   5  -9   0    4.23    3.74
   5   9   0    2.17    0.76
  -5   9   0    6.89    3.53
  -5   9   0    4.06    2.06
  -5  -9   0    1.24    1.12
   5  -9   1 1260.43   53.49
  -5   9  -1 1379.26   61.15
  -5   9  -1 1312.80   43.48
  -5  -9  -1 1296.13   38.08
   5   9   1 1335.08   39.74
  -5   9  -2   89.00   13.55
  -5   9  -2   88.63   15.31
   5   9   2   80.29    8.74
   5  -9   2   82.44   14.60
  -5   9  -3  100.20   15.47
  -5   9  -3   90.76   14.82
   5   9   3  100.12    9.20
   5  -9   3   89.57   15.95
  -5   9  -4    5.43    5.08
  -5   9  -4   10.68    4.87
   5  -9   4   11.54    6.47
  -6   0   9   -1.26    1.29
   6   0  -9    3.37    4.39
   6   0  -8  137.66   19.37
   6   0  -8  127.08   12.68
  -6   0   8  111.56   12.38
   6   0  -7    1.70    1.61
  -6   0   7   -1.86    1.52
   6   0  -7    3.35    3.04
   6   0  -7    2.49    3.03
   6   0  -6  326.19   21.91
   6   0  -6  331.87   25.43
   6   0  -6  312.36   17.54
  -6   0   6  347.39   19.48
   6   0  -5   -0.29    0.14
   6   0  -5    0.58    1.59
  -6   0   5   -0.11    0.47
   6   0  -5    0.92    1.92
   6   0  -5    1.79    1.85
  -6   0   5    0.12    0.97
   6   0  -4  367.41   18.64
   6   0  -4  376.93   10.71
   6   0  -4  385.78   22.41
  -6   0   4  376.83   12.42
  -6   0   4  352.69   16.39
  -6   0   3    2.66    1.67
   6   0  -3   -0.13    1.03
  -6   0   3    0.58    1.35
   6   0  -3   -0.33    1.11
   6   0  -3    0.90    0.84
  -6   0   3    0.67    0.56
  -6   0   2 2005.57   29.67
   6   0  -2 2051.79   25.62
  -6   0   2 2051.14   25.87
   6   0  -2 2024.40   31.98
   6   0  -2 2035.39   25.11
   6   0  -2 2113.87   38.48
  -6   0   1   -0.65    0.79
   6   0  -1    0.14    0.21
   6   0  -1    0.52    0.48
  -6   0   1    0.27    0.46
  -6   0   1   -0.46    0.74
   6   0  -1   -1.47    1.10
   6   0  -1    0.89    0.64
  -6   0   0  190.42    6.16
   6   0   0  201.17    6.29
   6   0   0  203.32    7.59
   6   0   0  209.19    8.96
  -6   0   0  207.32    8.14
  -6   0   0  197.79    9.76
   6   0   0  225.09   11.43
   6   0   1   -0.28    0.96
  -6   0  -1   -0.42    0.46
  -6   0  -1   -1.15    0.76
  -6   0  -1   -0.06    0.58
   6   0   1    0.59    0.53
   6   0   1   -0.21    0.25
   6   0   2 1732.42   27.85
   6   0   2 1671.15   28.42
  -6   0  -2 1719.76   24.56
  -6   0  -2 1719.49   26.34
   6   0   3   -0.38    0.68
  -6   0  -3   -0.37    0.46
   6   0   3    0.06    0.47
  -6   0  -3   -0.74    1.11
  -6   0  -3   -1.31    1.89
   6   0   4 8303.61   84.73
  -6   0  -4 8400.96  105.95
   6   0   4 8595.61   89.78
  -6   0  -4 8405.30   76.18
  -6   0  -4 8461.95   76.44
  -6   0  -5   -0.21    0.37
  -6   0  -5    1.21    0.40
  -6   0  -5    0.92    1.17
   6   0   5    1.92    1.54
   6   0   5   -1.30    1.39
  -6   0  -5    0.51    0.72
  -6   0  -6 6080.56   61.15
   6   0   6 6027.94   85.34
  -6   0  -6 5798.58   65.05
  -6   0  -6 6013.45  105.80
  -6   0  -6 6182.25   81.92
  -6   0  -6 5834.09   75.90
  -6   0  -7    1.03    1.52
  -6   0  -7   -0.71    1.04
  -6   0  -7   -0.61    1.01
  -6   0  -7   -0.46    1.21
   6   0   7   -1.13    1.72
  -6   0  -7   -0.18    0.80
  -6   0  -8  159.63   21.44
   6   0   8  164.26   15.52
  -6   0  -8  165.83   19.90
   6   0   9   -0.55    1.40
  -6   0  -9   -0.49    3.73
   6  -2  -9  203.85   23.66
  -6  -2   9  251.33   22.92
   6   2  -9  244.40   29.49
   6   2  -8   48.18   12.85
  -6  -2   8   45.14    9.20
   6  -2  -8   54.27   11.98
   6   2  -7    0.91    0.41
   6  -2  -7    2.41    1.09
   6  -2  -7   -1.60    1.56
   6  -2  -7    0.83    0.53
  -6  -2   7    0.42    1.80
   6  -2  -7    0.95    1.18
  -6   2   6    0.98    0.83
   6   2  -6    3.55    3.57
  -6  -2   6    7.09    3.76
   6  -2  -6    0.66    1.76
   6  -2  -6    1.80    1.32
   6  -2  -6    2.27    0.60
   6   2  -6    6.19    3.50
   6  -2  -6   -0.79    0.65
  -6  -2   5  182.12   15.43
   6  -2  -5  197.48   12.56
   6  -2  -5  186.05   13.18
  -6   2   5  187.59   13.53
   6   2  -5  215.46   20.18
   6   2  -5  183.60   16.66
   6  -2  -5  192.28    8.68
   6  -2  -5  194.00   16.16
   6   2  -4    6.21    3.01
   6  -2  -4    5.91    1.08
   6  -2  -4    8.47    2.34
   6  -2  -4    5.04    2.20
  -6   2   4    9.91    3.57
  -6  -2   4    5.04    1.81
   6  -2  -4    5.16    1.71
   6   2  -4    5.33    3.30
  -6   2   4    7.86    2.90
   6  -2  -3  873.79   25.24
   6   2  -3  950.93   31.86
  -6   2   3  887.18   27.63
  -6   2   3  865.06   27.95
  -6  -2   3  845.67   27.91
   6  -2  -3  922.18   21.96
   6   2  -3  899.67   33.04
   6  -2  -3  842.94   25.39
  -6  -2   2 5050.98   68.62
   6  -2  -2 4716.67   50.71
  -6  -2   2 5126.15   39.26
   6  -2  -2 4955.45   58.08
  -6   2   2 4866.82   61.02
  -6  -2   2 4709.78   58.25
   6   2  -2 4640.33   64.33
  -6   2   2 4820.31   55.25
   6   2  -2 5054.06   64.41
   6  -2  -1 1670.99   17.69
   6  -2  -1 1662.18   24.05
   6   2  -1 1677.77   32.40
  -6   2   1 1598.30   33.41
   6  -2  -1 1679.62   32.33
  -6  -2   1 1611.01   28.87
  -6   2   1 1641.96   13.68
   6   2  -1 1579.45   29.82
   6   2  -1 1654.90   31.64
  -6  -2   1 1681.40   33.02
  -6   2   1 1620.63   27.15
   6  -2   0 4881.22   42.40
   6  -2   0 4852.54   52.39
  -6   2   0 4870.01   38.34
   6  -2   0 4997.21   39.14
   6   2   0 4729.32   43.68
   6   2   0 4916.45   44.94
  -6  -2   0 4872.12   48.36
   6  -2   0 4990.86   45.50
  -6   2   0 5158.87   56.23
  -6  -2   0 5332.20   46.94
   6  -2   0 4873.66   52.37
   6   2   0 5052.54   42.33
  -6  -2  -1  743.26   14.12
  -6   2  -1  697.90   18.31
   6   2   1  729.02   15.42
   6  -2   1  758.38   21.56
   6  -2   1  643.36   18.61
   6   2   1  678.20   12.55
   6   2   1  761.73   12.28
  -6   2  -1  655.79   19.66
  -6   2  -1  685.50   19.98
  -6  -2  -1  690.24   16.43
   6  -2   1  650.65   20.27
   6  -2   1  740.44   20.46
  -6   2  -1  817.70   18.13
   6  -2   2  408.32   18.73
  -6   2  -2  344.41   13.51
   6  -2   2  356.94   13.17
  -6   2  -2  368.73   15.90
  -6  -2  -2  358.72   11.50
   6   2   2  344.17    6.88
   6  -2   2  370.35   18.04
   6   2   2  383.69   12.17
  -6   2  -2  364.74   15.63
   6  -2   3  274.73   16.93
   6  -2   3  246.09   16.50
  -6  -2  -3  252.58   10.21
   6  -2   3  261.94   11.52
  -6   2  -3  268.68   15.35
  -6   2  -3  241.45   10.97
   6   2   3  261.14    7.75
  -6   2  -3  254.86   14.61
  -6   2  -3  262.92   13.70
   6   2   3  228.29   10.64
  -6  -2  -4 1858.31   30.68
   6   2   4 1849.62   25.81
  -6   2  -4 1894.24   30.67
  -6  -2  -4 1821.08   42.64
  -6   2  -4 1838.35   44.18
  -6   2  -4 1852.49   39.36
   6   2   4 1955.36   37.06
   6  -2   4 1894.36   49.10
  -6   2  -4 1820.95   42.70
  -6   2  -5   -0.44    1.97
  -6  -2  -5    0.66    0.36
   6  -2   5    0.63    2.24
   6   2   5    0.25    0.77
   6   2   5    2.05    1.83
  -6  -2  -5    1.49    1.36
  -6  -2  -5    1.68    1.40
  -6   2  -5   -0.37    0.87
  -6   2  -5    0.54    0.49
  -6   2  -5    0.71    0.97
   6   2   6  791.38   21.76
   6   2   6  837.15   32.08
   6  -2   6  865.39   38.73
  -6  -2  -6  731.91   30.18
  -6   2  -6  751.06   16.15
  -6  -2  -6  768.83   20.58
  -6   2  -6  786.07   34.43
  -6  -2  -6  755.87   23.20
  -6   2  -6  721.54   30.90
  -6   2  -6  788.74   29.43
   6  -2   7    3.96    3.55
  -6  -2  -7    0.74    0.30
  -6  -2  -7    1.06    1.36
  -6   2  -7    1.36    1.78
  -6  -2  -7    2.26    2.35
   6   2   7    0.33    0.74
  -6  -2  -7   -0.56    1.21
  -6  -2  -8  808.70   45.62
   6  -2   8  796.27   41.51
  -6   2  -8  769.57   29.73
  -6   2  -8  828.13   50.92
   6   2   8  737.95   24.23
   6  -2   9    3.82    4.08
  -6   2  -9    1.42    4.20
  -6  -2  -9    6.54    4.67
  -6  -2  -9    3.22    2.78
   6  -4  -8  177.99   19.34
  -6  -4   8  152.25   19.57
   6   4  -8  175.74   25.67
  -6  -4   7  379.36   28.98
   6  -4  -7  344.20   22.63
   6   4  -7  308.73   30.21
   6  -4  -7  374.71   24.79
   6  -4  -6  755.12   31.79
   6  -4  -6  691.36   24.50
  -6   4   6  766.54   35.32
  -6  -4   6  696.56   36.96
   6  -4  -6  733.74   32.91
   6   4  -6  754.16   43.77
   6  -4  -5  400.75   23.62
  -6   4   5  425.50   26.15
  -6  -4   5  383.62   10.16
   6   4  -5  406.11   29.67
   6  -4  -5  383.67   16.58
   6   4  -5  380.73   27.34
   6  -4  -5  382.56   19.89
  -6  -4   5  444.60   27.56
   6   4  -4   17.32    5.61
   6  -4  -4    9.99    3.19
   6  -4  -4   11.23    3.14
   6  -4  -4   11.99    2.79
  -6   4   4    7.52    3.23
  -6  -4   4   12.00    2.77
  -6  -4   4   11.53    3.88
  -6   4   4    4.78    2.12
   6   4  -4   10.72    4.49
   6  -4  -3 1475.73   27.47
  -6  -4   3 1429.30   42.26
  -6   4   3 1487.49   34.20
  -6   4   3 1423.79   44.62
  -6  -4   3 1452.60   34.25
   6  -4  -3 1445.10   42.79
   6   4  -3 1410.17   44.91
   6   4  -3 1496.43   46.61
   6   4  -2   -0.55    1.07
  -6   4   2   -0.04    0.89
  -6   4   2    1.19    1.00
  -6   4   2    0.26    0.27
   6  -4  -2   -0.16    0.64
   6  -4  -2   -0.06    0.80
  -6   4   2    0.19    0.68
  -6  -4   2   -0.11    0.30
  -6  -4   2    3.97    1.94
   6   4  -2    2.49    3.49
   6  -4  -2    0.30    0.48
   6  -4  -1   17.60    2.83
  -6  -4   1   22.70    4.58
   6  -4  -1    9.89    3.97
   6  -4  -1   12.49    3.65
  -6   4   1   10.43    5.04
   6   4  -1   15.57    4.56
   6   4  -1   23.69    4.90
  -6   4   1   21.03    3.52
  -6  -4   1   21.75    4.26
  -6   4   1   11.97    3.00
  -6   4   0 1437.64   29.31
  -6   4   0 1576.87   42.59
  -6   4   0 1414.10   23.16
   6   4   0 1486.15   32.45
  -6  -4   0 1448.36   29.53
   6  -4   0 1464.99   38.50
   6  -4   0 1423.39   34.45
  -6  -4   0 1492.54   40.44
   6   4   0 1358.25   24.82
   6   4   0 1449.84   32.84
  -6   4  -1  249.27   16.52
   6  -4   1  244.29   14.62
  -6   4  -1  265.55   11.65
   6   4   1  258.16    5.86
  -6  -4  -1  250.85    9.80
   6   4   1  240.13   11.30
  -6   4  -1  262.67   14.69
  -6  -4  -1  227.59   16.25
   6  -4   1  254.21   15.98
  -6   4  -1  278.91   14.94
  -6  -4  -1  261.61    8.20
   6   4   1  255.79   11.14
   6  -4   1  274.86   16.01
  -6   4  -2  224.22   15.07
   6  -4   2  203.91   13.04
   6  -4   2  210.90   13.90
   6   4   2  217.42    5.68
  -6   4  -2  224.09   14.94
  -6  -4  -2  249.00   12.84
  -6  -4  -2  243.33   17.40
  -6   4  -2  221.95   14.74
   6   4   2  220.99   10.00
   6  -4   2  224.97   16.71
  -6  -4  -2  227.46    6.12
  -6  -4  -3 1474.73   45.08
   6  -4   3 1468.57   33.31
  -6  -4  -3 1499.37   30.05
  -6   4  -3 1522.81   42.96
  -6   4  -3 1474.58   37.47
  -6  -4  -3 1447.65   17.99
   6  -4   3 1448.09   39.75
  -6   4  -3 1442.94   41.36
   6   4   3 1447.19   26.52
  -6  -4  -4   18.47    3.75
  -6  -4  -4   21.97    2.92
  -6   4  -4   21.53    5.64
   6  -4   4   23.34    6.42
  -6   4  -4   22.66    4.54
   6  -4   4   20.98    3.68
  -6   4  -4   11.83    3.23
   6  -4   4   17.31    5.32
  -6  -4  -4   28.63    4.20
  -6  -4  -4   22.30    5.75
   6   4   4   19.01    3.41
   6  -4   5    8.27    4.02
  -6  -4  -5    3.56    1.46
  -6  -4  -5    4.92    1.76
  -6  -4  -5    2.18    1.31
  -6   4  -5    4.51    2.03
   6   4   5    2.41    1.10
  -6  -4  -5    4.71    1.32
   6  -4   5    0.18    2.46
   6  -4   5    5.06    1.95
  -6   4  -5    8.72    3.82
   6  -4   6  291.91   25.61
  -6  -4  -6  287.27   14.35
  -6   4  -6  293.84   12.27
  -6  -4  -6  276.36   19.51
  -6  -4  -6  293.72   22.86
   6   4   6  288.79   17.28
   6   4   7  355.03   21.18
   6  -4   7  413.84   32.26
  -6  -4  -7  325.72   24.88
  -6  -4  -7  411.82   27.69
   6  -4   8  239.04   25.61
  -6  -4  -8  237.45   23.11
  -6   4  -8  227.55   28.06
  -6  -6   7  270.47   27.11
   6   6  -7  278.21   30.37
  -6   6   6   13.31    5.38
  -6  -6   6   11.64    4.92
   6  -6  -6   14.11    3.20
   6  -6  -5  863.50   23.05
   6   6  -5  857.08   45.36
  -6  -6   5  871.86   43.00
  -6  -6   5  861.51   27.67
   6  -6  -5  799.78   21.34
   6  -6  -5  832.85   20.31
   6   6  -4   40.71    8.74
  -6  -6   4   24.51    6.74
   6  -6  -4   37.16    3.52
  -6   6   4   38.00    9.23
   6  -6  -4   36.92    5.25
  -6  -6   4   38.03    6.63
   6   6  -3 1201.55   47.29
  -6   6   3 1238.12   25.92
   6  -6  -3 1259.52   32.48
  -6  -6   3 1272.60   41.70
  -6   6   3 1273.38   51.36
   6   6  -3 1232.40   44.60
   6  -6  -3 1305.61   49.99
  -6  -6   3 1273.59   45.41
   6  -6  -2 1422.25   50.69
  -6   6   2 1368.05   23.18
   6   6  -2 1368.09   46.30
  -6  -6   2 1310.40   42.75
  -6  -6   2 1372.43   45.16
   6  -6  -2 1390.15   36.89
  -6   6   2 1362.79   25.14
  -6   6   2 1349.82   51.78
   6   6  -2 1365.97   41.04
  -6   6   2 1334.10   26.53
   6  -6  -1 2199.51   61.27
   6   6  -1 2103.68   43.18
  -6  -6   1 2143.49   58.22
   6   6  -1 2068.58   51.79
  -6   6   1 2118.89   62.60
   6   6  -1 2123.83   50.64
  -6  -6   1 2238.27   51.55
   6  -6  -1 2090.65   48.24
  -6   6   1 2099.12   34.14
  -6   6   1 2158.62   39.13
  -6   6   0  110.31    7.22
  -6   6   0  104.76    9.62
  -6  -6   0   91.88   12.26
   6   6   0  119.57   10.97
   6   6   0  114.87   10.62
   6  -6   0  115.97   13.50
  -6  -6   0  112.83   10.10
   6  -6   0  136.38   13.38
  -6   6   0  116.09   14.44
   6   6   0  116.54    7.72
  -6   6  -1  327.36   19.26
  -6   6  -1  329.52   14.52
  -6  -6  -1  277.67   22.76
  -6   6  -1  310.91   18.56
  -6  -6  -1  269.57   13.74
   6  -6   1  269.86   18.67
   6   6   1  269.95   14.99
  -6   6  -1  283.92   22.90
   6  -6   1  337.80   22.62
   6  -6   1  243.59   19.17
   6   6   1  310.41   16.03
   6  -6   2    1.84    5.86
  -6   6  -2    0.64    7.14
   6   6   2    6.89    3.85
  -6  -6  -2    0.66    2.37
   6  -6   2   29.50   11.43
  -6   6  -2   26.96   10.03
  -6   6  -2   11.24    3.97
   6   6   2    1.23    3.97
   6  -6   2    7.57    7.63
  -6   6  -2    5.10    8.40
   6   6   3  489.97   17.44
  -6   6  -3  454.66   26.64
  -6   6  -3  498.26   28.07
  -6   6  -3  467.95   26.70
   6  -6   3  502.25   25.89
  -6  -6  -3  437.23   29.22
   6  -6   3  465.80   23.84
   6  -6   3  450.60   29.86
  -6   6  -4  110.50   12.45
   6  -6   4  104.14   15.19
   6   6   4  110.04    8.25
   6  -6   4  106.00   10.79
   6  -6   4  101.68   12.65
   6  -6   5  213.05   23.47
   6  -6   5  186.99   13.53
  -6  -6  -5  199.44   14.04
   6  -6   5  182.07   19.17
  -6   6  -5  216.51   16.58
   6   6   5  214.48   12.67
   6  -6   6   69.99   14.34
  -6   6  -6   61.57    7.35
   6   6   6   61.53    7.60
  -6   6  -7  101.55   18.99
   6  -6   7  111.82   18.74
  -6   8   5  390.29   33.91
  -6  -8   5  400.42   32.18
   6   8  -5  402.84   33.16
   6   8  -4    7.31    3.69
  -6   8   4    4.01    2.02
  -6   8   3  128.61    4.92
  -6  -8   3  161.54   18.24
   6   8  -3  153.12   16.65
  -6   8   3  168.53   22.15
   6  -8  -3  137.17   12.70
  -6   8   2  150.59   20.11
  -6   8   2  151.58   10.42
   6   8  -2  147.01   14.35
  -6   8   2  155.79    9.55
   6  -8  -2  148.80   14.24
  -6  -8   2  151.49   16.54
   6   8  -2  151.73   16.34
   6   8  -1 1534.75   48.54
  -6   8   1 1510.80   38.32
   6  -8  -1 1528.61   48.88
   6   8  -1 1498.64   36.98
  -6   8   1 1565.97   63.85
   6   8  -1 1390.56   46.72
  -6  -8   1 1542.78   48.85
  -6   8   1 1487.67   39.67
  -6   8   1 1343.07   26.81
  -6   8   0   63.44    6.37
   6   8   0   67.10    4.29
   6   8   0   63.36    9.19
   6   8   0   52.76    7.99
   6  -8   0   55.89    9.72
  -6   8   0   57.62    8.31
   6   8   0   60.99    3.45
  -6   8   0   68.09   12.71
  -6  -8   0   55.50    8.46
  -6   8  -1  419.57   25.16
  -6   8  -1  477.67   33.84
  -6   8  -1  462.13   18.23
   6  -8   1  451.71   30.35
  -6  -8  -1  430.41   20.83
   6   8   1  464.50   22.57
   6   8   1  473.86   20.74
   6  -8   2    0.43    1.79
  -6  -8  -2   -0.35    1.34
  -6   8  -2    0.94    1.15
   6   8   2   -2.17    0.69
  -6   8  -2    1.14    1.87
   6  -8   3  460.55   34.14
   6   8   3  468.56   19.22
  -6   8  -3  492.79   32.56
   6  -8   3  441.86   28.28
  -6   8  -3  421.22   21.84
   6   8   4    0.40    0.74
   6  -8   4    3.20    2.24
  -6   8  -5   27.53    7.03
   6  -8   5   34.67   10.59
  -6   8  -5   27.73    9.04
   6  10  -2  300.93   25.60
  -6  10   2  363.62   35.55
  -6 -10   2  336.67   27.43
   6 -10  -1  312.86   25.42
  -6 -10   1  299.93   24.06
   6  10  -1  306.89   23.91
  -6  10   1  348.75   34.36
  -6  10   0    3.18    2.81
   6  10   0    5.33    3.74
   6 -10   0    4.11    2.09
  -6 -10   0    5.11    2.98
  -6  10   0    2.26    3.58
   6  10   1   31.26    6.68
   6 -10   1   44.25   11.35
  -6  10  -1   57.29   13.02
   6 -10   2  569.50   40.50
   6  10   2  540.18   24.41
  -7  -1   9   30.16    7.83
   7  -1  -9   16.01    7.93
   7   1  -9   28.18   10.28
   7  -1  -8  565.69   37.13
  -7  -1   8  590.53   31.02
   7   1  -8  612.05   42.00
   7  -1  -7   38.53    4.07
   7   1  -7   46.92   10.98
   7   1  -7   33.41    6.27
   7  -1  -7   37.13    8.37
   7  -1  -7   43.31    6.31
   7  -1  -7   34.04    7.49
  -7  -1   7   43.35    8.17
   7   1  -6   64.97   10.55
   7  -1  -6   62.15    8.99
   7   1  -6   47.22    3.68
   7  -1  -6   60.99    5.61
   7  -1  -6   59.26   10.42
  -7   1   6   52.53    5.94
   7   1  -6   51.15    3.10
  -7  -1   6   61.03    8.81
   7   1  -6   61.62   11.49
   7  -1  -6   54.03    6.43
   7   1  -5   72.95   11.61
   7  -1  -5   67.26    8.48
  -7   1   5   61.27    6.75
   7   1  -5   65.96    3.57
   7  -1  -5   65.02    6.52
  -7  -1   5   48.42    7.41
   7   1  -5   83.39   10.68
   7  -1  -5   61.90    5.89
   7  -1  -5   67.77    9.90
   7  -1  -4 2418.13   36.06
  -7   1   4 2328.63   40.89
   7   1  -4 2279.89   57.51
   7  -1  -4 2395.50   45.24
   7   1  -4 2361.18   21.58
   7  -1  -4 2267.71   51.69
   7   1  -4 2367.51   51.70
  -7   1   4 2449.42   57.52
  -7  -1   4 2437.55   47.79
  -7  -1   4 2371.16   24.80
   7  -1  -3    4.65    1.40
   7  -1  -3    3.16    1.65
   7  -1  -3    3.81    1.37
  -7  -1   3    4.58    2.69
  -7   1   3    5.54    2.93
  -7  -1   3    4.53    1.28
  -7   1   3    4.36    1.72
   7   1  -3    3.57    0.84
   7   1  -3    5.46    2.20
   7   1  -3    5.06    2.08
  -7  -1   3    2.72    0.90
   7  -1  -2 5930.59   51.97
   7  -1  -2 5960.75   54.07
  -7   1   2 5604.02   64.03
  -7  -1   2 5625.25   70.07
  -7  -1   2 5738.44   45.04
   7   1  -2 5617.81   61.38
  -7  -1   2 5473.24   55.87
   7   1  -2 5621.84   46.74
   7  -1  -2 5873.68   55.82
  -7   1   2 5750.81   56.72
   7   1  -2 5486.44   67.18
   7  -1  -2 5518.36   60.20
   7  -1  -1   20.08    4.00
   7   1  -1    8.46    3.16
   7  -1  -1    6.54    2.63
  -7  -1   1   15.82    3.02
  -7   1   1   15.33    3.13
   7   1  -1   21.17    3.04
  -7  -1   1   13.85    4.67
   7  -1  -1    5.14    1.50
   7  -1  -1   17.32    1.85
   7   1  -1   27.54    4.40
  -7   1   1   20.80    2.24
  -7   1   1   20.21    4.27
  -7  -1   1    8.30    2.95
   7  -1   0 3861.32   34.63
  -7   1   0 3958.37   42.57
   7   1   0 3804.02   33.46
   7   1   0 3779.83   36.32
   7  -1   0 3766.32   40.82
  -7  -1   0 3719.85   50.28
  -7  -1   0 3755.75   40.42
   7  -1   0 3938.62   46.88
  -7  -1  -1  447.83   11.42
   7   1   1  444.23   11.09
   7  -1   1  453.88   14.61
  -7   1  -1  433.92   13.98
   7  -1   1  437.88   13.65
  -7   1  -1  451.94   12.85
  -7  -1  -1  430.37   11.56
   7  -1   1  447.94   18.65
  -7   1  -1  455.43   12.82
   7   1   1  414.46   11.32
  -7   1  -1  472.04   17.31
   7  -1   1  439.03   13.72
   7   1   2   10.51    1.97
  -7  -1  -2   10.07    2.45
  -7   1  -2   14.17    3.18
  -7  -1  -2   11.69    3.54
  -7   1  -2   11.85    3.07
   7  -1   2   10.97    5.35
  -7   1  -2   15.78    4.54
   7  -1   2   25.88    5.44
  -7   1  -2   10.03    3.90
   7  -1   2   28.89    9.51
   7  -1   2   31.00    7.76
   7  -1   3  317.88   16.45
  -7   1  -3  316.92   17.84
  -7   1  -3  311.15   14.55
   7  -1   3  331.14   17.09
  -7   1  -3  316.57   12.42
  -7   1  -3  328.76   15.00
  -7  -1  -3  322.49   12.24
   7   1   3  329.24   14.06
   7   1   3  313.74   12.48
   7  -1   4 1677.60   43.11
  -7  -1  -4 1681.29   27.87
  -7   1  -4 1776.25   30.00
  -7   1  -4 1745.52   38.43
  -7   1  -4 1740.51   46.05
  -7  -1  -4 1728.01   32.04
  -7   1  -4 1789.14   39.33
   7  -1   4 1719.11   43.24
   7   1   4 1696.74   37.43
   7   1   4 1716.43   33.60
   7  -1   5 1297.39   41.46
   7   1   5 1298.69   32.31
  -7   1  -5 1265.31   36.59
  -7  -1  -5 1356.43   36.23
  -7   1  -5 1286.30   25.90
  -7   1  -5 1287.09   42.39
  -7  -1  -5 1295.37   30.55
  -7   1  -5 1264.27   35.53
  -7  -1  -5 1266.67   28.16
   7   1   5 1277.30   37.32
  -7   1  -6    2.01    1.34
  -7  -1  -6   -0.44    0.92
  -7  -1  -6    0.35    0.91
   7  -1   6    3.50    2.45
   7   1   6    2.42    1.90
  -7  -1  -6    2.97    1.56
   7   1   6    0.37    0.28
  -7   1  -6    1.65    0.84
  -7   1  -6    1.40    1.53
   7   1   7   15.66    4.10
  -7   1  -7   13.27    2.37
  -7  -1  -7   13.26    3.72
  -7   1  -7   12.76    2.18
  -7   1  -7   12.00    4.17
  -7   1  -7    9.12    3.27
   7  -1   7   12.56    4.51
  -7  -1  -7   10.09    4.16
  -7  -1  -7   11.56    3.27
  -7  -1  -7   10.74    3.84
  -7  -1  -8  106.02   16.51
   7   1   8  100.10   11.04
   7  -1   8  125.16   15.32
  -7   1  -8  115.72   14.05
  -7   1  -8  112.50   18.69
  -7  -1  -8  101.16   17.94
   7  -1   9   72.09   12.15
  -7   1  -9   78.39   16.22
  -7  -1  -9   72.75   15.80
  -7  -1  -9   65.16   13.44
   7  -3  -8  253.21   23.22
  -7  -3   8  240.69   22.55
   7   3  -8  265.52   29.96
   7  -3  -7   30.85    6.12
   7  -3  -7   29.16    7.45
   7   3  -7   31.57    9.25
   7  -3  -7   25.20    5.37
  -7  -3   7   28.92    7.60
   7  -3  -6  684.11   28.06
   7  -3  -6  657.39   26.41
   7  -3  -6  673.76   31.89
   7   3  -6  635.72   39.34
  -7   3   6  681.85   30.43
  -7  -3   6  705.66   34.69
   7  -3  -6  699.83   11.29
   7   3  -5   21.10    6.23
   7  -3  -5   28.06    4.79
  -7  -3   5   23.89    5.84
   7  -3  -5   30.22    5.66
   7   3  -5   22.86    6.63
   7  -3  -5   25.78    5.35
  -7   3   5   25.17    5.96
   7   3  -4 1332.04   45.23
  -7   3   4 1078.18   36.46
   7  -3  -4 1283.96   30.18
  -7  -3   4 1135.40   22.71
   7  -3  -4 1189.60   35.39
  -7  -3   4 1102.98   37.62
  -7   3   4 1172.24   37.11
   7   3  -4 1161.01   44.34
   7  -3  -4 1096.87   32.35
   7   3  -3 1077.89   37.44
  -7   3   3 1150.40   36.50
  -7  -3   3 1149.33   26.79
  -7  -3   3 1072.31   34.01
   7   3  -3 1108.03   38.54
   7  -3  -3 1173.23   34.00
  -7  -3   3 1152.71   15.98
  -7   3   3 1117.02   31.89
   7  -3  -3 1078.19   27.61
   7  -3  -2  567.88   16.32
   7   3  -2  579.51   24.88
   7  -3  -2  539.02   22.42
  -7   3   2  543.72   24.27
  -7  -3   2  560.44   19.73
   7   3  -2  557.02   23.53
  -7  -3   2  606.77   25.47
  -7   3   2  569.78   19.61
  -7  -3   2  607.35   23.06
  -7   3   1   11.59    3.50
  -7  -3   1   14.61    2.99
   7   3  -1   13.16    3.05
   7   3  -1   13.21    3.20
   7  -3  -1   12.71    2.05
   7   3  -1    9.98    2.86
   7  -3  -1   14.71    3.35
  -7   3   1   11.93    2.34
  -7   3   1   13.74    1.81
  -7  -3   1   11.11    3.03
   7  -3   0 8510.73   73.22
  -7   3   0 8740.13   89.06
   7   3   0 9394.18   74.82
   7   3   0 8492.03   69.10
   7  -3   0 8881.26   84.05
   7  -3   0 8759.00   82.32
  -7  -3   0 9338.53   65.67
   7   3   0 9108.97   63.02
  -7  -3   0 9367.78   69.99
  -7   3  -1   -0.90    1.16
  -7   3  -1   -0.58    1.08
   7   3   1   -0.06    0.28
  -7   3  -1   -2.36    0.81
  -7   3  -1    1.06    1.13
   7  -3   1    2.14    1.53
  -7  -3  -1    0.72    1.20
  -7  -3  -1    2.31    1.40
   7   3   1    1.22    0.70
   7   3   1    1.11    0.62
   7  -3   1    2.67    1.35
   7  -3   1    1.47    1.41
  -7   3  -2 1269.85   31.65
   7  -3   2 1296.98   29.57
  -7  -3  -2 1250.68   35.63
  -7   3  -2 1272.34   32.71
   7  -3   2 1271.32   34.25
   7   3   2 1280.28   14.74
  -7   3  -2 1234.79   30.62
   7  -3   2 1287.14   37.02
  -7  -3  -2 1258.80   18.88
  -7   3  -2 1363.76   33.22
  -7  -3  -2 1330.35   26.34
   7   3   2 1223.19   22.97
   7  -3   3 1206.91   27.63
   7  -3   3 1257.37   38.98
  -7  -3  -3 1245.82   37.77
   7  -3   3 1284.73   40.58
  -7   3  -3 1205.07   35.22
  -7  -3  -3 1174.14   24.14
   7   3   3 1231.78   25.08
  -7   3  -3 1237.20   31.12
  -7   3  -3 1202.05   29.89
  -7   3  -3 1308.23   36.01
  -7   3  -4  666.40   21.78
  -7  -3  -4  697.54   18.88
   7  -3   4  619.06   20.03
   7  -3   4  625.35   30.32
  -7   3  -4  656.37   27.76
  -7   3  -4  667.55   28.61
  -7   3  -4  685.20   23.94
   7   3   4  600.27   20.06
  -7  -3  -4  675.68   29.88
   7  -3   4  648.27   31.09
  -7  -3  -4  627.16   18.42
   7   3   5    3.09    2.12
  -7  -3  -5    2.91    1.18
   7  -3   5    1.27    2.95
  -7   3  -5    1.61    1.32
  -7  -3  -5    1.59    0.98
  -7   3  -5    1.53    0.51
  -7   3  -5    0.16    1.59
  -7   3  -5    1.10    1.22
  -7  -3  -6  633.68   31.74
  -7  -3  -6  666.91   33.04
  -7   3  -6  650.74   18.32
   7  -3   6  705.29   37.94
  -7  -3  -6  624.30   20.94
   7   3   6  654.83   27.48
  -7   3  -6  657.41   25.45
   7   3   7  274.88   19.68
   7  -3   7  280.13   24.90
  -7  -3  -7  263.18   23.21
  -7   3  -7  284.54   16.73
  -7  -3  -7  253.06   14.34
  -7  -3  -7  240.60   19.64
   7  -3   8    7.50    4.42
  -7  -3  -8    2.78    1.63
  -7  -5   8    3.25    4.53
   7   5  -8   -1.79    2.24
  -7  -5   7 1015.91   49.61
   7   5  -7 1018.26   56.11
   7  -5  -7 1000.06   38.44
  -7  -5   6   20.60    7.08
   7  -5  -6   16.55    4.61
   7   5  -6   25.08    8.41
  -7   5   6   16.09    5.90
   7  -5  -6   12.16    3.32
  -7  -5   5    4.41    1.85
   7  -5  -5    1.87    0.96
   7  -5  -5    3.97    1.97
   7   5  -5    6.35    4.60
  -7   5   5    1.59    3.04
   7  -5  -5    0.49    0.38
  -7  -5   5    2.62    2.13
   7  -5  -4   84.22   11.58
  -7  -5   4   92.75   12.31
  -7  -5   4   95.93    9.46
  -7   5   4   88.28   12.71
   7  -5  -4   93.68    7.47
   7  -5  -4   86.35    7.08
  -7  -5   4  100.76    5.24
  -7   5   4   98.56   10.03
   7   5  -4   91.81   13.00
   7   5  -4   86.16   12.76
   7  -5  -4  101.80    8.31
   7  -5  -3    0.26    0.52
   7   5  -3    1.20    2.30
   7  -5  -3   -0.27    0.51
   7  -5  -3    0.30    1.23
  -7   5   3   -0.71    1.86
  -7   5   3    5.44    3.90
  -7  -5   3   -0.46    1.06
  -7  -5   3   -1.59    3.12
   7   5  -3    0.47    2.10
   7  -5  -2  491.97   13.44
  -7   5   2  543.40   29.91
  -7   5   2  479.74   11.13
   7  -5  -2  462.05   19.04
  -7  -5   2  476.91   24.08
  -7   5   2  502.06   18.26
   7   5  -2  513.21   26.75
  -7  -5   2  516.47   24.78
   7  -5  -2  522.71   27.75
  -7   5   2  500.85   11.20
   7   5  -2  475.11   23.58
  -7   5   1  593.47   18.53
   7   5  -1  641.38   23.14
  -7  -5   1  669.33   29.56
  -7  -5   1  625.55   24.64
  -7   5   1  620.08   31.25
   7  -5  -1  591.97   23.29
   7   5  -1  585.01   24.75
   7  -5  -1  647.75   29.82
   7   5  -1  611.13   26.78
  -7   5   1  633.18   18.08
   7   5   0   23.97    4.64
   7  -5   0   18.77    4.40
  -7   5   0   27.96    4.44
  -7   5   0   28.73    6.68
  -7  -5   0   27.58    6.21
   7   5   0   22.10    3.43
  -7  -5   0   15.44    3.32
   7   5   0   21.76    4.40
  -7   5   0   24.91    3.36
   7  -5   0   22.59    5.30
  -7   5  -1   14.32    5.72
   7   5   1   33.09    2.56
  -7   5  -1   32.23    5.55
   7  -5   1   13.28    6.01
  -7   5  -1   34.86    6.08
  -7  -5  -1   14.99    6.89
   7   5   1   39.78    5.35
  -7   5  -1   17.93    7.32
   7   5   1   37.59    5.43
  -7  -5  -1   22.66    3.93
   7  -5   1   31.50    8.29
   7  -5   1   17.57    5.01
  -7   5  -2    9.23    6.04
   7   5   2    1.81    2.31
  -7   5  -2   -1.88    1.42
   7   5   2    0.53    1.41
   7  -5   2   -0.29    2.41
  -7  -5  -2   -1.34    2.41
  -7   5  -2    2.50    3.50
   7  -5   2    1.82    5.13
  -7   5  -2    1.97    5.03
   7  -5   2    0.32    2.91
  -7  -5  -3  577.18   22.07
   7   5   3  556.42   17.86
   7  -5   3  608.69   27.88
  -7   5  -3  580.67   27.10
   7  -5   3  563.15   23.67
  -7   5  -3  533.72   26.95
  -7  -5  -3  537.14   29.89
   7  -5   3  556.67   31.11
  -7   5  -3  572.64   27.65
  -7   5  -4   28.60    6.89
   7  -5   4   18.30    4.07
  -7  -5  -4   22.48    2.34
  -7   5  -4   27.94    5.80
  -7   5  -4   24.15    6.61
  -7  -5  -4   22.43    6.57
   7   5   4   24.00    3.85
   7  -5   4   29.52    6.92
  -7  -5  -4   19.71    2.80
  -7  -5  -4   23.19    4.40
   7  -5   4   36.87    8.80
   7  -5   5  300.30   26.48
  -7  -5  -5  295.90   10.61
   7  -5   5  269.42   15.26
  -7   5  -5  289.31   17.47
  -7  -5  -5  288.75   23.99
  -7  -5  -5  288.82   15.37
   7  -5   5  272.89   22.60
   7   5   5  294.51   15.40
  -7  -5  -5  290.91   15.03
  -7  -5  -6    3.37    1.48
   7   5   6    8.03    2.85
   7  -5   6    4.31    2.93
  -7   5  -6    8.45    3.10
  -7  -5  -6    4.89    2.73
   7   5   7  519.06   25.66
   7  -5   7  516.80   38.08
   7  -5   8   27.13    9.13
  -7   7   6    0.90    1.36
   7   7  -6   -0.50    1.63
  -7  -7   6    1.69    3.91
  -7  -7   5    2.99    3.78
  -7   7   5   -0.39    1.43
   7   7  -5    1.89    3.66
  -7   7   4   52.42   12.02
  -7  -7   4   35.94    8.15
   7   7  -4   48.15   10.13
  -7  -7   4   44.53    8.04
   7  -7  -4   38.01    5.94
  -7  -7   4   35.48    5.33
  -7  -7   3   26.71    6.61
   7   7  -3   26.56    9.13
   7  -7  -3   24.21    5.06
  -7  -7   3   18.07    5.93
  -7   7   3   30.34    9.31
  -7  -7   2   -0.39    1.84
  -7   7   2    4.22    3.41
   7   7  -2    1.15    1.94
  -7   7   2    0.14    0.39
  -7  -7   2    1.54    2.04
   7   7  -2    0.16    1.07
   7  -7  -2   -0.45    0.70
  -7   7   2    0.18    0.59
   7   7  -2    4.07    2.13
  -7  -7   1  853.38   33.82
  -7   7   1  848.24   43.56
  -7  -7   1  706.40   36.96
  -7   7   1  802.82   23.08
   7   7  -1  826.21   33.61
   7   7  -1  786.96   33.80
   7  -7  -1  775.37   33.18
   7   7  -1  797.87   27.22
  -7   7   1  826.01   26.51
  -7   7   0  951.62   32.14
  -7   7   0 1020.10   25.36
  -7  -7   0  909.46   43.02
  -7   7   0  956.77   45.38
   7   7   0  946.36   32.94
   7   7   0  980.03   33.78
   7  -7   0  959.85   39.06
  -7  -7   0  967.65   32.31
   7   7   0  964.75   21.10
  -7   7  -1  462.61   24.84
  -7   7  -1  489.09   18.53
   7  -7   1  431.30   27.45
  -7   7  -1  490.78   31.69
   7   7   1  477.17   20.15
  -7   7  -1  523.27   25.20
   7  -7   1  451.17   26.63
   7   7   1  489.44   21.83
  -7  -7  -1  463.90   19.21
   7  -7   1  489.90   29.68
   7   7   2    0.65    0.27
   7   7   2    3.09    1.87
  -7   7  -2    2.16    2.38
   7  -7   2    1.47    0.58
   7  -7   2    5.97    3.44
  -7   7  -2    0.95    0.56
  -7  -7  -2    0.75    0.52
   7  -7   2    0.22    2.18
  -7   7  -2    3.53    4.25
  -7   7  -3  476.15   23.08
  -7   7  -3  505.46   30.43
   7  -7   3  442.36   25.95
   7   7   3  482.45   18.66
   7  -7   3  451.21   27.12
   7  -7   3  457.91   32.34
   7   7   4   83.82    7.67
   7  -7   4   87.67   15.04
  -7   7  -4   98.37   13.29
   7  -7   4   73.47   10.28
   7  -7   4   77.48   11.76
  -7   7  -5  623.23   31.40
   7   7   5  588.69   21.81
   7  -7   6    7.76    3.59
  -7   9   4  291.69   31.12
   7   9  -4  282.18   25.46
  -7  -9   4  259.82   25.53
   7   9  -3   73.67   12.55
  -7  -9   3   69.83   12.17
   7   9  -3   76.95   11.89
  -7   9   3   60.39   14.15
  -7  -9   2  247.73   22.09
  -7   9   2  290.22   30.09
   7   9  -2  276.56   23.10
   7  -9  -2  261.46   20.54
   7   9  -2  245.88   18.31
  -7  -9   1    9.71    3.98
  -7   9   1    9.31    3.28
   7   9  -1   16.37    3.77
  -7   9   1    6.79    6.45
   7   9  -1   13.14    5.90
   7  -9  -1    8.80    5.11
  -7   9   0  150.53   21.19
   7   9   0  158.92   15.11
  -7  -9   0  154.83   14.85
   7  -9   0  155.57   17.91
   7   9   1  185.71   14.96
  -7  -9  -1  187.78   13.64
  -7   9  -1  196.87   23.07
   7  -9   1  199.44   21.76
   7  -9   2  100.76   16.70
   7   9   2  116.17   11.06
  -7   9  -2  122.79   18.21
   7  -9   3   -0.11    1.24
   7   9   3    0.25    1.11
  -7   9  -3    2.09    3.34
   7  -9   4  136.17   20.39
  -7   9  -4  140.39   20.50
  -7   9  -4  166.46   19.64
   8   0  -9   -1.45    1.98
  -8   0   8   48.25    8.77
   8   0  -8   56.62   13.26
   8   0  -7    2.05    2.84
  -8   0   7    1.34    1.67
   8   0  -7   -0.97    2.58
   8   0  -7   -0.52    1.26
   8   0  -7   -0.12    0.54
   8   0  -6  107.37   10.24
   8   0  -6  117.36   13.33
   8   0  -6  106.49    7.96
   8   0  -6  105.00   14.40
  -8   0   6  108.31   10.96
  -8   0   5    0.06    0.87
   8   0  -5    0.28    1.43
   8   0  -5    0.40    0.13
   8   0  -5   -0.92    0.62
   8   0  -5    2.34    1.58
  -8   0   5    0.71    0.55
  -8   0   4  564.62   16.91
  -8   0   4  528.45   20.50
   8   0  -4  520.70   15.98
   8   0  -4  564.34   24.09
   8   0  -4  553.35   15.47
  -8   0   4  592.86   29.28
   8   0  -4  547.21   27.00
  -8   0   3    0.52    0.53
   8   0  -3    0.48    0.42
   8   0  -3    0.72    1.87
  -8   0   3   -0.52    0.89
   8   0  -3   -0.64    0.85
  -8   0   3    0.50    0.49
   8   0  -3   -1.24    0.94
   8   0  -2  183.43    8.30
   8   0  -2  187.37   12.20
   8   0  -2  188.66    9.24
  -8   0   2  202.68    9.67
   8   0  -2  189.62    9.22
  -8   0   2  190.91   14.27
  -8   0   1    0.63    0.37
   8   0  -1    0.21    0.37
   8   0  -1   -0.38    0.50
  -8   0   1    0.73    0.59
  -8   0   1    0.06    0.75
   8   0  -1    0.44    0.48
   8   0  -1    0.79    0.52
  -8   0   1    0.89    0.92
  -8   0   0 1698.70   27.47
   8   0   0 1777.17   25.74
  -8   0   0 1754.23   29.04
  -8   0   0 1607.55   32.18
   8   0   0 1641.50   20.61
   8   0   0 1633.85   35.94
  -8   0   0 1617.11   20.89
   8   0   1   -0.04    0.61
  -8   0  -1    0.30    0.33
   8   0   1   -0.13    0.25
   8   0   1    0.89    1.35
  -8   0  -1    0.54    0.64
  -8   0  -1    0.77    0.84
  -8   0  -1    1.48    1.68
  -8   0  -2 2922.90   36.73
   8   0   2 3003.91   37.80
  -8   0  -2 3014.59   57.45
  -8   0  -2 3122.38   42.83
   8   0   2 3198.81   41.30
  -8   0  -2 3032.39   36.37
  -8   0  -3   -0.24    0.17
  -8   0  -3    1.13    1.62
  -8   0  -3   -0.04    0.63
   8   0   3   -1.92    1.65
   8   0   3    0.71    1.03
  -8   0  -3    1.19    1.50
   8   0   4 5066.87   70.45
  -8   0  -4 5334.31   61.38
  -8   0  -4 5312.91   91.04
  -8   0  -4 5126.09   60.48
   8   0   4 5236.68   68.60
  -8   0  -5    1.32    0.27
  -8   0  -5    1.05    1.25
  -8   0  -5   -1.81    0.53
   8   0   5    1.21    1.73
  -8   0  -5    0.83    0.61
   8   0   5    0.12    0.64
   8   0   6 2371.64   54.48
  -8   0  -6 2565.56   72.29
  -8   0  -6 2392.20   42.42
  -8   0  -6 2496.73   47.35
  -8   0  -6 2349.30   48.38
  -8   0  -6 2341.25   48.30
  -8   0  -7   -0.34    1.16
  -8   0  -7    1.29    1.72
   8   0   7    1.01    2.35
  -8   0  -7    0.14    1.24
  -8   0  -7   -1.45    1.02
  -8   0  -8   61.50   13.29
  -8   0  -8   52.33   11.76
   8   0   8   48.65    8.77
  -8   0  -9   -1.26    3.91
   8   0   9    2.21    3.18
   8  -2  -9    3.73    4.51
   8   2  -9    5.89    5.06
  -8  -2   9    1.49    1.21
   8   2  -8  280.21   29.17
   8  -2  -8  258.60   24.85
  -8  -2   8  255.16   22.53
   8  -2  -7    1.33    1.35
   8  -2  -7    0.27    0.18
  -8  -2   7   -1.50    2.40
   8  -2  -7    1.31    1.76
   8  -2  -7   -0.42    2.41
   8   2  -6  136.52   16.23
  -8  -2   6  173.88   16.26
   8  -2  -6  147.92   13.57
   8  -2  -6  147.15   11.03
  -8   2   6  152.63   12.89
   8  -2  -6  165.29    9.07
   8   2  -6  145.60   18.56
   8  -2  -6  158.36   16.29
   8  -2  -5 1550.19   35.68
   8   2  -5 1579.16   50.78
  -8   2   5 1564.61   40.46
   8  -2  -5 1566.91   39.93
  -8  -2   5 1613.32   45.78
   8   2  -5 1599.15   56.01
   8  -2  -5 1634.36   24.93
   8  -2  -5 1542.07   46.02
   8  -2  -4    3.51    1.04
  -8   2   4    1.86    1.50
   8   2  -4    4.06    2.58
   8  -2  -4    4.91    2.23
   8  -2  -4    3.50    0.93
   8   2  -4    4.41    1.51
   8  -2  -4    3.74    0.92
  -8   2   4    5.82    2.49
  -8  -2   4    5.35    1.32
   8  -2  -4    2.58    1.71
  -8  -2   4    4.25    2.27
   8  -2  -3    2.80    0.48
   8  -2  -3    2.93    1.19
   8  -2  -3    2.11    1.75
  -8   2   3    2.79    1.57
  -8  -2   3    3.99    1.22
  -8  -2   3    2.34    2.42
   8  -2  -3    1.83    1.24
  -8   2   3    3.59    1.63
  -8  -2   3    0.57    1.05
   8   2  -3    2.18    1.71
   8   2  -3    1.88    1.41
   8  -2  -2 1348.56   28.88
  -8  -2   2 1464.78   25.62
   8   2  -2 1336.30   34.35
   8   2  -2 1340.00   35.57
   8  -2  -2 1410.52   31.78
  -8  -2   2 1379.91   31.34
   8  -2  -2 1427.01   12.48
  -8  -2   2 1408.40   37.57
  -8   2   2 1462.34   34.99
  -8   2   2 1369.98   32.01
  -8   2   1  174.96   10.40
   8  -2  -1  164.83    8.49
  -8  -2   1  147.04    8.74
  -8   2   1  155.32    5.11
  -8   2   1  163.56   11.13
   8   2  -1  138.18    9.70
   8   2  -1  183.30   10.29
   8  -2  -1  163.42   10.54
   8  -2  -1  158.49   10.51
  -8  -2   1  182.01   11.73
   8  -2  -1  148.66    6.07
   8   2  -1  146.19   10.53
   8  -2   0  618.95   15.39
   8   2   0  583.30   15.78
   8  -2   0  572.30   19.04
   8   2   0  590.18   15.91
  -8   2   0  610.09   20.38
  -8   2   0  587.28   15.40
   8  -2   0  555.41   19.96
  -8   2   0  581.69   13.49
   8   2   0  638.52   17.24
  -8   2   0  614.96   20.31
  -8  -2   0  615.91   18.24
  -8  -2   0  639.13   18.43
   8  -2   0  622.27   16.05
  -8   2  -1  450.00   14.84
  -8  -2  -1  446.07   13.26
  -8   2  -1  472.23   17.40
   8   2   1  470.35   11.56
  -8   2  -1  483.91   14.77
   8  -2   1  434.88   16.21
   8  -2   1  421.72   16.42
  -8  -2  -1  430.06   13.95
   8  -2   1  444.22   18.92
  -8   2  -1  427.07   17.22
   8   2   1  453.16   13.05
   8   2   1  449.86   11.62
   8  -2   1  420.84   15.98
   8  -2   2  121.17    9.80
  -8   2  -2  106.34    8.61
  -8   2  -2  115.38    8.69
  -8   2  -2  111.14    8.42
   8  -2   2  112.89    8.25
   8  -2   2  111.44   11.07
   8   2   2  137.56    7.91
  -8   2  -2  123.55    9.81
  -8   2  -2  127.33    8.81
  -8  -2  -2  119.15    7.19
   8  -2   2  122.78   10.06
  -8  -2  -2  124.82    6.97
  -8   2  -3  155.51   11.29
  -8  -2  -3  152.14    8.22
   8  -2   3  153.27   12.66
  -8   2  -3  144.08   11.17
   8   2   3  152.69    9.16
  -8  -2  -3  146.08    8.41
   8  -2   3  159.53   10.22
  -8   2  -3  132.27   10.70
   8   2   3  154.28    7.23
   8  -2   3  142.50   13.87
  -8   2  -3  156.70    9.69
   8  -2   3  159.55   13.18
  -8   2  -4  590.93   24.57
  -8   2  -4  594.71   18.86
  -8  -2  -4  611.06   18.70
   8  -2   4  583.87   27.80
  -8   2  -4  597.94   24.33
  -8   2  -4  627.93   25.33
   8   2   4  510.17   15.00
   8   2   4  586.27   21.08
  -8   2  -5  101.05    7.89
   8   2   5   96.59    7.24
  -8   2  -5  103.28   10.84
  -8  -2  -5  107.68    8.50
  -8  -2  -5  112.19   11.91
  -8   2  -5  104.72   11.48
  -8   2  -5  103.01   10.92
   8   2   5  112.95   10.42
   8  -2   5  101.21   12.79
   8   2   6  128.80   12.74
   8  -2   6  141.17   15.98
  -8  -2  -6  121.22   12.82
  -8   2  -6  111.35   12.65
  -8  -2  -6  127.33    9.92
  -8   2  -6  134.78   13.04
  -8   2  -6  122.22    8.26
   8   2   6  127.59    9.13
   8  -2   7  300.62   24.40
  -8   2  -7  252.40    9.33
  -8  -2  -7  285.08   20.32
  -8  -2  -7  286.52   16.16
   8   2   7  297.41   14.91
  -8   2  -7  312.06   20.56
  -8   2  -7  266.71    9.63
   8  -2   8  105.63   15.06
  -8   2  -8   80.75   10.30
  -8  -2  -8   76.77   14.44
   8   2   8   75.92    7.74
  -8  -2  -8   78.52   15.47
   8  -4  -8  141.12   17.42
  -8  -4   8  141.27   18.25
   8   4  -8  151.41   22.49
  -8   4   7 1522.51   51.31
   8  -4  -7 1322.93   44.62
  -8  -4   7 1600.17   58.90
   8   4  -7 1427.90   65.91
   8  -4  -7 1442.13   49.38
   8  -4  -6  148.77   12.34
   8  -4  -6  142.53   14.24
  -8   4   6  152.97   16.18
  -8  -4   6  166.11   17.74
   8   4  -6  139.30   18.97
   8  -4  -6  142.96   13.97
  -8  -4   5  145.40    7.20
   8  -4  -5  126.53   11.88
   8  -4  -5  141.14   13.87
  -8  -4   5  142.88    7.82
  -8  -4   5  145.40   15.53
  -8   4   5  148.25   15.81
   8  -4  -5  142.35   10.98
   8   4  -5  126.16   16.67
   8  -4  -4  873.87   34.16
   8  -4  -4  837.73   26.40
  -8   4   4  825.27   35.82
   8  -4  -4  938.65   26.43
  -8  -4   4  857.33   25.06
  -8  -4   4  842.98   34.96
   8   4  -4  850.85   39.32
  -8   4   4  834.24   31.01
  -8  -4   3 1363.19   35.17
   8   4  -3 1473.84   47.41
   8  -4  -3 1352.32   28.22
   8   4  -3 1326.13   43.61
   8  -4  -3 1344.45   41.24
  -8   4   3 1287.67   43.59
  -8  -4   3 1333.92   40.44
  -8   4   3 1387.30   35.84
   8   4  -2  158.37   14.17
   8  -4  -2  148.82    7.93
  -8  -4   2  153.85   12.32
  -8   4   2  168.16   15.22
   8  -4  -2  146.60   13.24
  -8  -4   2  158.37   12.57
  -8   4   2  158.06    3.59
   8   4  -2  154.87   12.99
  -8   4   2  148.23   10.44
  -8   4   1 1658.94   32.00
   8   4  -1 1691.06   41.88
   8  -4  -1 1610.11   25.91
   8  -4  -1 1646.36   43.62
  -8  -4   1 1648.82   39.64
  -8  -4   1 1757.02   43.07
  -8   4   1 1511.13   44.16
   8  -4  -1 1725.43   35.34
  -8  -4   1 1608.30   36.46
  -8   4   1 1644.78   24.15
   8   4  -1 1790.85   40.04
   8   4  -1 1702.76   37.26
  -8   4   0  155.71    8.57
  -8  -4   0  130.90   12.20
  -8   4   0  144.72    8.94
   8  -4   0  152.80   12.58
   8   4   0  140.79   10.08
  -8   4   0  147.61   13.33
   8  -4   0  150.47   11.41
  -8  -4   0  143.14    9.16
   8   4   0  149.81   10.84
   8   4   0  142.11    8.46
  -8  -4   0  161.75   10.23
   8  -4   0  126.25   11.21
   8   4   1 2503.63   37.71
  -8   4  -1 2723.74   46.68
   8   4   1 2540.74   24.25
  -8   4  -1 2413.36   37.09
  -8  -4  -1 2468.19   32.75
  -8  -4  -1 2458.98   30.84
  -8  -4  -1 2606.69   46.73
  -8   4  -1 2399.65   52.66
   8   4   1 2406.54   37.09
   8  -4   1 2464.31   49.00
   8  -4   1 2461.11   51.34
   8  -4   1 2484.35   50.20
  -8  -4  -1 2704.78   57.60
  -8   4  -1 2359.90   42.19
  -8  -4  -2   10.30    2.69
  -8  -4  -2   13.88    4.67
  -8   4  -2   14.43    4.34
   8   4   2   12.08    2.64
   8  -4   2   12.69    3.99
  -8   4  -2   15.53    4.34
  -8   4  -2   17.37    3.75
   8  -4   2   13.35    3.73
  -8  -4  -2   11.59    2.04
  -8   4  -2   13.63    3.95
   8   4   2   11.88    1.80
   8  -4   2   11.54    3.63
  -8  -4  -3  478.31   12.68
  -8   4  -3  503.70   24.37
  -8  -4  -3  528.48   28.00
  -8   4  -3  494.36   22.62
  -8   4  -3  483.91   23.32
   8  -4   3  467.49   24.49
  -8  -4  -3  481.27   18.13
   8   4   3  481.74   16.51
   8  -4   3  477.82   19.95
   8  -4   3  485.22   27.28
  -8   4  -4 1461.68   38.26
  -8  -4  -4 1353.31   30.31
  -8  -4  -4 1379.28   23.41
   8  -4   4 1562.91   52.65
   8  -4   4 1445.08   34.45
  -8   4  -4 1398.89   43.99
  -8  -4  -4 1388.45   47.20
   8  -4   4 1309.82   46.72
   8   4   4 1457.92   31.64
  -8   4  -4 1507.36   44.85
  -8  -4  -5  181.90   10.11
   8  -4   5  180.32   12.29
  -8  -4  -5  186.18   18.20
  -8   4  -5  183.71   12.96
  -8  -4  -5  181.05   11.44
   8  -4   5  153.12   16.81
  -8   4  -5  197.91   13.93
   8   4   5  188.66   12.87
   8  -4   5  189.30   19.94
   8  -4   6  105.65   15.66
  -8  -4  -6   96.92    8.32
  -8   4  -6  108.01    9.03
  -8  -4  -6   80.15   12.20
  -8  -4  -6   96.68    8.75
  -8  -4  -6  105.62   12.46
   8   4   6   98.98   10.38
   8   4   7   84.09   10.68
   8  -4   7   86.73   14.99
  -8  -4  -7   76.45   12.98
   8  -4   8   47.30   11.87
  -8  -4  -8   56.45   12.31
  -8  -6   7  258.84   25.76
   8   6  -7  260.30   28.89
   8   6  -6    0.31    2.16
  -8  -6   6    2.32    1.91
   8  -6  -6    0.01    0.58
  -8   6   6    3.17    2.03
  -8  -6   5  589.41   24.26
   8  -6  -5  600.75   18.81
   8  -6  -5  592.54   20.88
   8   6  -5  642.82   39.33
  -8   6   5  687.70   40.19
   8  -6  -5  547.38   19.97
  -8  -6   5  619.30   35.99
   8   6  -4   29.58    8.04
   8  -6  -4   32.37    3.80
   8  -6  -4   27.93    4.76
  -8  -6   4   33.04    7.20
  -8  -6   4   32.56    6.62
  -8   6   4   40.47    9.47
  -8  -6   4   37.87    4.42
  -8   6   3 1312.64   52.97
  -8  -6   3 1218.64   44.22
   8  -6  -3 1305.00   22.82
   8  -6  -3 1304.95   34.67
  -8  -6   3 1346.13   43.99
   8   6  -3 1203.23   48.23
   8   6  -3 1291.14   45.53
  -8   6   3 1263.13   31.49
   8  -6  -2   23.15    6.02
  -8   6   2   42.75    9.09
   8   6  -2   66.25   10.41
  -8  -6   2   73.36   11.27
  -8   6   2   38.90    6.05
  -8  -6   2   44.44   10.70
   8   6  -2   85.38   11.35
   8  -6  -2   36.21    6.56
  -8   6   2   29.35    4.73
  -8   6   2   32.35    3.76
   8   6  -2   25.83    8.45
  -8   6   1  124.31   10.51
   8   6  -1  155.25   13.42
  -8   6   1  130.98   16.11
  -8  -6   1  136.37   14.82
  -8  -6   1  120.05   11.84
   8   6  -1  137.80   13.10
   8   6  -1  131.17   14.11
  -8   6   1  117.84    9.11
  -8   6   0 1442.25   29.48
   8  -6   0 1505.61   48.86
  -8  -6   0 1395.69   49.15
  -8  -6   0 1409.54   35.56
   8  -6   0 1413.05   43.93
   8   6   0 1419.31   38.18
   8  -6   0 1390.92   44.87
  -8   6   0 1490.11   52.53
   8   6   0 1436.27   39.25
  -8   6   0 1487.61   36.32
   8   6   0 1417.59   27.59
   8   6   1 2081.47   39.80
   8  -6   1 2042.72   53.76
  -8   6  -1 2065.47   37.11
   8   6   1 2015.98   40.93
  -8  -6  -1 2046.95   35.37
  -8  -6  -1 1885.10   58.42
  -8   6  -1 2099.45   60.82
   8  -6   1 2000.51   54.15
   8  -6   1 2112.91   57.69
  -8   6  -1 2197.77   49.18
   8  -6   2 1206.97   40.45
  -8   6  -2 1189.66   39.20
  -8   6  -2 1218.21   32.31
   8   6   2 1164.51   21.41
  -8   6  -2 1241.29   45.74
  -8  -6  -2 1274.61   49.44
   8   6   2 1196.54   29.03
   8  -6   2 1204.99   41.74
   8  -6   2 1254.05   47.22
  -8   6  -2 1135.43   38.53
   8  -6   3  599.26   30.03
   8  -6   3  600.19   27.70
  -8   6  -3  629.82   31.83
   8   6   3  637.84   20.91
   8  -6   3  667.62   37.10
  -8   6  -3  647.31   26.54
  -8   6  -3  644.75   31.11
  -8  -6  -4    1.87    1.23
   8   6   4    2.11    1.53
   8  -6   4    1.60    1.19
  -8   6  -4    2.03    1.55
   8  -6   4    2.68    1.43
   8  -6   4    3.24    3.85
   8  -6   5  399.32   32.28
   8  -6   5  317.99   26.85
   8  -6   5  349.15   19.30
  -8   6  -5  377.50   22.87
   8   6   5  361.19   17.47
  -8  -6  -5  367.65   19.78
   8  -6   6  125.56   18.73
  -8   6  -6  108.49   11.18
   8   6   6  108.48   10.52
   8  -6   7  147.29   22.35
   8   8  -5  627.49   40.65
  -8   8   5  680.19   45.97
  -8  -8   5  655.95   40.83
  -8   8   4    5.47    4.98
   8   8  -4    8.40    5.36
  -8  -8   4    0.07    1.82
  -8  -8   3  888.26   42.34
  -8   8   3  976.47   53.14
   8   8  -3  929.66   43.78
   8  -8  -3  940.55   35.26
   8   8  -3  920.11   41.17
  -8   8   2  143.93   20.04
  -8  -8   2  156.94   16.45
  -8   8   2  149.22    9.22
   8   8  -2  161.46   16.98
  -8   8   2  115.55    7.40
  -8   8   2  151.07    9.46
   8   8  -2  143.00   14.14
   8  -8  -2  147.98   14.85
  -8  -8   1 1047.19   39.89
   8   8  -1 1011.25   30.42
   8   8  -1  936.08   39.16
  -8   8   1 1050.15   52.87
   8   8  -1 1035.26   39.67
   8  -8  -1  966.98   40.43
  -8   8   1  962.44   29.87
  -8   8   1  939.68   26.50
  -8   8   0    0.99    0.58
   8   8   0   -0.44    2.09
  -8   8   0    0.38    1.41
   8   8   0    2.65    2.19
   8  -8   0   -0.83    2.71
   8   8   0    1.23    0.24
  -8  -8   0    3.72    2.28
  -8   8   0    2.70    3.91
  -8   8  -1  180.61   12.19
  -8   8  -1  174.45   20.91
   8   8   1  166.07   12.58
   8   8   1  181.50   14.72
  -8  -8  -1  156.09   12.06
   8  -8   1  202.62   21.16
  -8   8  -1  136.46   15.14
  -8   8  -2  105.60   10.11
  -8   8  -2  113.26   16.44
   8   8   2  110.73   10.15
   8  -8   2  108.92   16.13
  -8  -8  -2  103.64    7.00
  -8   8  -3  753.10   41.26
   8   8   3  673.79   24.19
   8  -8   3  724.42   43.75
   8  -8   4   16.02    6.22
  -8   8  -4   14.90    4.84
   8   8   4   17.55    3.92
   8  -8   5  173.04   23.41
  -8   8  -5  134.18   16.21
   8 -10  -1   96.56   14.31
  -8  10   1  111.62   19.65
   8  10  -1  109.28   14.01
  -8 -10   1  103.69   13.88
   8 -10   0   16.48    6.53
   8  10   0   13.01    4.61
  -8  10   0   11.29    6.04
  -8  10  -1  248.30   28.43
   8  10   1  205.42   16.71
   8 -10   1  218.33   24.25
   9   1  -9   24.00    8.81
   9  -1  -9   24.15    7.58
  -9  -1   9   19.45    6.63
  -9  -1   8  321.51   23.10
   9  -1  -8  326.93   28.47
   9   1  -8  330.15   30.82
   9   1  -7   62.01   11.97
   9  -1  -7   61.92    5.59
   9  -1  -7   50.74    9.06
   9  -1  -7   63.96    7.69
   9  -1  -7   55.93   10.89
   9   1  -7   48.54    7.54
  -9  -1   7   68.92   10.12
   9   1  -6 1024.51   42.66
   9  -1  -6 1055.40   25.20
   9  -1  -6 1040.61   38.55
  -9   1   6 1078.18   29.75
   9   1  -6 1024.44   46.95
  -9  -1   6 1029.42   36.66
   9  -1  -6 1052.81   44.09
   9  -1  -6 1071.88   29.65
  -9  -1   5  514.33   24.05
   9   1  -5  585.48   32.55
   9   1  -5  527.69   27.76
  -9   1   5  538.29   21.16
  -9  -1   5  561.89   13.38
   9   1  -5  534.32   11.95
   9  -1  -5  569.77   25.90
   9  -1  -5  566.83   18.57
  -9   1   5  561.52   31.29
   9  -1  -5  516.41   27.97
   9  -1  -4 3430.84   56.71
   9   1  -4 3285.07   69.71
   9  -1  -4 3198.71   44.48
  -9   1   4 3166.03   49.79
  -9   1   4 3170.88   67.11
  -9  -1   4 2988.37   34.35
   9   1  -4 3245.04   33.50
   9   1  -4 3206.34   62.21
  -9  -1   4 3353.43   56.46
  -9  -1   4 3414.80   73.91
   9  -1  -4 3241.26   63.12
  -9  -1   3  897.49   19.58
   9  -1  -3  917.77   23.13
   9   1  -3  888.23   20.37
  -9   1   3  944.25   32.19
  -9   1   3  872.12   24.71
   9   1  -3  883.88   29.10
   9  -1  -3  895.87   17.04
   9  -1  -3  933.16   24.63
   9  -1  -3  912.52   25.39
  -9  -1   3  941.84   34.39
  -9  -1   3  896.95   26.22
   9   1  -3  928.85   33.22
   9  -1  -3  910.24   29.68
  -9  -1   2  418.42   21.24
   9   1  -2  418.68   15.92
   9  -1  -2  409.93    9.46
   9   1  -2  386.06   14.63
   9  -1  -2  384.73   14.89
  -9   1   2  423.20   18.94
  -9   1   2  402.92   16.10
   9   1  -2  396.56   17.02
   9  -1  -2  405.29   15.77
  -9  -1   2  414.80   14.23
  -9  -1   2  406.39   12.67
   9   1  -2  369.60   18.17
  -9  -1   2  394.72   15.52
   9  -1  -2  368.78   17.34
   9  -1  -1  776.78   20.06
   9  -1  -1  803.94   21.07
   9  -1  -1  780.42   22.27
  -9  -1   1  758.79   23.44
  -9   1   1  767.03   21.17
   9   1  -1  781.07   18.17
  -9  -1   1  780.77   22.13
   9  -1  -1  776.61   13.19
  -9   1   1  763.27   21.26
  -9  -1   1  778.28   20.18
   9   1  -1  760.38   19.92
  -9   1   1  804.60   14.08
   9   1  -1  776.11   22.62
  -9   1   1  805.88   23.11
   9   1   0 2936.24   35.82
   9  -1   0 2792.35   33.39
  -9  -1   0 2810.76   49.46
  -9  -1   0 3109.35   35.89
  -9   1   0 2768.40   39.73
   9  -1   0 2771.47   46.10
  -9   1   0 2730.66   42.36
   9  -1   0 2862.78   30.09
   9   1   0 2914.17   31.74
  -9   1   0 2841.14   28.06
   9  -1   0 2770.61   39.57
  -9  -1   0 2931.43   40.40
  -9  -1  -1   62.13    5.69
  -9   1  -1   34.93    4.32
   9   1   1   66.08    4.97
   9  -1   1   38.76    4.93
   9  -1   1   47.91    5.69
  -9   1  -1   30.60    4.54
  -9  -1  -1   46.44    4.64
   9  -1   1   53.72    5.56
   9   1   1   51.52    4.67
  -9  -1  -1   22.71    6.47
   9  -1   1   33.94    6.06
  -9   1  -1   23.85    4.70
  -9   1  -1   31.25    3.54
   9  -1   1   52.99    5.29
  -9   1  -2 2310.55   46.95
  -9  -1  -2 2541.73   32.60
  -9   1  -2 2315.34   35.79
   9  -1   2 2262.18   39.13
   9   1   2 2188.56   32.24
   9   1   2 2290.03   28.20
  -9   1  -2 2277.67   36.42
  -9  -1  -2 2341.05   32.00
   9  -1   2 2419.46   40.20
   9  -1   2 2263.56   53.04
  -9   1  -2 2289.65   35.19
   9  -1   2 2504.14   41.05
  -9   1  -3  305.95   13.62
  -9  -1  -3  327.02   13.44
  -9   1  -3  306.75   14.36
   9   1   3  309.94   12.86
  -9  -1  -3  325.35   13.02
   9  -1   3  295.47   16.27
  -9   1  -3  296.80   14.41
   9   1   3  305.72   14.20
  -9   1  -3  311.56   19.00
   9  -1   3  354.96   17.85
   9  -1   4 4236.61   70.17
  -9   1  -4 4395.92   53.31
  -9   1  -4 4212.64   58.85
  -9   1  -4 4179.11   75.84
   9   1   4 4300.17   61.39
  -9  -1  -4 4249.77   52.14
   9  -1   4 4263.52   69.47
  -9   1  -4 4179.97   59.90
   9   1   4 4294.30   56.08
   9   1   5   58.87    7.28
   9  -1   5   70.63   10.07
  -9   1  -5   55.06    7.55
  -9   1  -5   64.57    9.66
  -9   1  -5   60.34    6.39
  -9  -1  -5   59.66    6.63
  -9   1  -5   55.68    7.22
   9  -1   5   60.20    9.06
   9   1   5   67.56    8.71
  -9   1  -6   27.56    6.63
  -9  -1  -6   25.30    4.38
  -9   1  -6   22.38    5.24
   9  -1   6   15.80    4.83
  -9   1  -6   21.89    5.11
  -9  -1  -6   19.56    3.98
  -9  -1  -6   24.92    5.49
   9   1   6   23.96    6.05
  -9   1  -6   24.53    4.04
   9   1   6   23.16    4.95
  -9  -1  -6   31.99    8.31
  -9   1  -7  240.73   13.22
   9  -1   7  280.95   22.01
   9   1   7  266.71   17.37
  -9   1  -7  278.10   12.87
  -9  -1  -7  288.45   28.06
  -9  -1  -7  254.43   17.52
  -9  -1  -7  259.24   15.05
  -9   1  -7  254.12   18.77
  -9   1  -7  284.34   23.49
  -9  -1  -7  278.74   17.09
   9   1   8 1051.28   35.88
  -9  -1  -8 1011.15   55.55
  -9   1  -8 1046.97   44.70
   9  -1   8 1113.20   46.43
  -9  -1  -8 1143.44   57.96
  -9  -1  -9   36.62   10.86
  -9   1  -9   38.28   11.80
  -9  -1  -9   44.42   13.73
   9  -1   9   53.76   11.02
   9  -3  -8    2.74    2.64
   9   3  -8    5.83    4.66
  -9  -3   8    3.54    2.39
  -9  -3   7   57.20   10.43
   9  -3  -7   42.85    8.93
  -9   3   7   54.88    8.82
   9  -3  -7   43.70    7.60
   9  -3  -7   46.17    7.30
   9  -3  -7   42.68    3.14
   9   3  -7   36.33   10.93
   9  -3  -6  342.00   20.39
  -9   3   6  333.87   21.91
   9  -3  -6  323.79   19.24
  -9  -3   6  379.10   25.37
   9   3  -6  353.70   29.44
   9  -3  -6  340.84   22.93
   9   3  -5  265.82   22.29
  -9  -3   5  268.35    8.46
  -9   3   5  269.79   20.95
  -9  -3   5  269.76    7.41
  -9  -3   5  247.87   19.38
   9  -3  -5  303.97   17.44
  -9   3   5  268.80   19.27
   9  -3  -5  267.34   17.32
   9   3  -5  301.57   25.04
   9  -3  -5  252.92   18.13
  -9  -3   4  388.62   13.81
   9  -3  -4  430.03   21.49
  -9   3   4  383.51   22.33
  -9   3   4  419.71   23.52
   9   3  -4  395.79   24.99
   9  -3  -4  435.18   18.90
  -9  -3   4  398.64   15.26
   9   3  -4  388.43   25.68
   9  -3  -4  366.42   19.40
   9  -3  -3   63.88    7.05
   9   3  -3   64.16    9.34
  -9   3   3   65.09    8.77
   9  -3  -3   68.77    8.34
  -9  -3   3   63.54    8.04
  -9  -3   3   71.92    4.82
  -9  -3   3   71.91    9.95
  -9   3   3   63.42    7.99
   9   3  -3   68.75    9.77
   9  -3  -2 1359.64   27.66
   9   3  -2 1323.49   37.83
   9  -3  -2 1356.01   36.17
  -9   3   2 1387.15   39.52
  -9   3   2 1319.07   11.50
   9   3  -2 1387.76   35.54
  -9  -3   2 1332.27   34.04
  -9  -3   2 1368.72   39.77
   9   3  -2 1346.68   37.82
  -9   3   2 1354.32   33.34
  -9   3   1 1435.59   38.87
   9  -3  -1 1459.66   36.41
   9  -3  -1 1509.00   25.81
   9   3  -1 1382.63   34.82
   9   3  -1 1481.97   33.23
   9  -3  -1 1454.59   36.10
   9   3  -1 1493.36   34.12
  -9  -3   1 1448.00   30.89
  -9   3   1 1500.96   18.85
  -9  -3   1 1483.67   36.08
  -9   3   1 1459.23   31.34
   9   3   0   76.18    6.20
  -9   3   0   75.84    6.00
   9  -3   0   72.09    5.83
   9  -3   0   69.83    7.67
  -9   3   0   69.27    8.03
  -9  -3   0   72.36    7.42
   9   3   0   75.36    6.69
   9  -3   0   81.82    8.62
   9  -3   0   63.04    6.41
  -9   3   0   71.47    5.50
   9   3   0   72.69    6.72
  -9  -3   0   74.29    6.84
  -9  -3   0   72.67    5.81
   9   3   1  946.52   17.10
  -9  -3  -1  955.13   25.25
  -9   3  -1 1006.12   23.14
   9  -3   1  927.81   27.54
   9  -3   1  955.29   28.91
  -9   3  -1  965.06   29.68
   9   3   1  900.80   20.97
   9  -3   1  910.27   29.23
   9   3   1  948.96   21.03
  -9   3  -1  869.66   22.94
  -9  -3  -1  941.87   22.11
  -9  -3  -2  720.15   16.86
  -9   3  -2  705.72   24.85
  -9   3  -2  717.65   22.34
   9   3   2  719.94   14.21
  -9  -3  -2  680.80   20.21
  -9   3  -2  690.93   23.70
   9  -3   2  728.46   23.80
   9   3   2  656.95   18.14
  -9   3  -2  695.16   24.83
   9  -3   2  665.46   27.34
  -9   3  -2  748.77   25.09
  -9  -3  -3   52.55    4.55
  -9  -3  -3   54.88    5.66
  -9   3  -3   63.81    7.32
   9  -3   3   52.15    6.07
   9  -3   3   52.56    8.08
  -9   3  -3   58.55    7.55
   9   3   3   57.29    2.71
   9  -3   3   63.91    9.64
  -9   3  -3   59.88    7.43
   9   3   3   54.93    2.98
   9   3   3   60.50    5.83
  -9   3  -3   61.84    7.73
  -9  -3  -4    8.96    2.27
   9   3   4    9.18    2.72
  -9  -3  -4    6.71    1.81
   9  -3   4    7.12    2.39
  -9   3  -4   10.32    3.26
  -9   3  -4    3.91    1.41
   9  -3   4    8.32    2.49
  -9   3  -4   10.86    3.05
  -9  -3  -4    9.89    3.72
   9  -3   4    2.73    2.77
  -9   3  -4    5.16    2.29
  -9   3  -5    0.82    2.31
  -9   3  -5    2.67    1.98
  -9  -3  -5    6.70    2.08
   9  -3   5    2.34    1.05
   9   3   5    4.74    1.37
  -9  -3  -5    6.12    2.34
  -9   3  -5    4.26    2.59
  -9   3  -5    4.94    2.56
  -9  -3  -5    5.72    3.07
   9  -3   6  469.67   31.49
  -9  -3  -6  454.23   28.10
  -9  -3  -6  415.41   19.24
  -9   3  -6  450.12   18.02
  -9  -3  -6  449.15   18.85
  -9   3  -6  468.91   23.51
   9   3   6  453.39   23.49
   9   3   7  622.06   30.81
   9  -3   7  660.08   39.07
  -9  -3  -7  572.92   32.16
  -9  -3  -7  571.78   22.86
  -9  -3  -7  594.32   25.87
  -9  -3  -7  645.75   37.64
  -9  -3  -8    1.73    4.96
   9  -3   8    5.27    4.83
  -9   5   7  147.21   18.18
  -9  -5   7  154.94   19.29
   9   5  -7  135.36   20.15
   9  -5  -7  117.87   13.39
   9  -5  -6 1021.49   35.07
  -9  -5   6 1098.15   48.37
   9  -5  -6  965.73   30.33
  -9   5   6 1089.92   48.12
   9   5  -6 1122.25   55.34
   9  -5  -5   11.42    3.14
   9  -5  -5    8.56    3.14
   9   5  -5   16.84    6.64
   9  -5  -5   12.64    4.73
  -9  -5   5   10.71    5.02
  -9  -5   5   12.92    3.27
  -9   5   5   11.08    4.69
   9  -5  -4  167.03   10.67
  -9   5   4  171.11   17.85
   9  -5  -4  179.79   16.92
  -9  -5   4  167.50   13.31
  -9  -5   4  176.37   16.89
  -9  -5   4  186.97    8.50
  -9  -5   4  176.19    6.21
  -9   5   4  162.75   13.74
   9   5  -4  153.38   17.20
  -9   5   3  103.41   13.61
  -9  -5   3  107.24   11.24
   9  -5  -3   89.50    8.08
  -9  -5   3  105.97   11.97
  -9   5   3   91.14    9.53
   9  -5  -3   95.52    6.86
   9  -5  -3  118.39   13.47
   9   5  -3  107.36   13.35
   9   5  -3   89.31   13.20
  -9   5   2  327.28   16.44
   9  -5  -2  349.17   12.76
  -9   5   2  340.94   24.51
   9   5  -2  374.77   21.69
  -9  -5   2  353.12   21.62
   9  -5  -2  361.35   17.39
  -9  -5   2  350.67   20.84
   9   5  -2  371.53   23.92
  -9   5   2  356.01    8.17
   9  -5  -2  349.04   22.98
   9   5  -2  354.95   20.90
  -9   5   1  185.11   11.68
   9  -5  -1  192.38   16.08
  -9   5   1  206.31    9.85
   9  -5  -1  200.82   13.96
  -9   5   1  214.05   18.70
  -9  -5   1  221.17   17.43
   9   5  -1  197.21   14.44
  -9  -5   1  200.68   13.76
   9   5  -1  195.35   13.12
   9   5  -1  193.96   15.36
   9   5   0  342.26   14.07
  -9   5   0  343.08   14.11
   9  -5   0  365.27   21.31
   9  -5   0  317.52   20.38
  -9  -5   0  339.50   22.18
  -9   5   0  326.22   22.40
   9   5   0  328.67   17.16
  -9  -5   0  326.48   15.50
   9  -5   0  354.29   20.00
  -9   5   0  321.15   14.78
   9   5   0  326.40   17.73
   9   5   1   15.99    2.05
   9   5   1   10.56    3.32
   9   5   1   11.80    3.19
  -9  -5  -1    5.67    2.53
   9  -5   1   18.73    5.47
  -9  -5  -1   11.38    2.69
  -9   5  -1   12.12    3.92
  -9   5  -1   14.56    3.04
   9  -5   1    5.46    3.33
  -9   5  -1   10.54    4.35
  -9  -5  -1   11.11    4.02
   9  -5   1   10.08    3.72
  -9   5  -2  719.01   24.13
  -9   5  -2  678.58   31.01
  -9  -5  -2  654.35   13.28
  -9  -5  -2  711.79   34.52
  -9  -5  -2  646.44   25.37
   9  -5   2  649.95   29.15
   9   5   2  647.71   15.68
   9  -5   2  679.83   32.76
   9  -5   2  619.35   26.66
  -9   5  -2  668.78   27.66
  -9   5  -2  668.92   27.07
   9   5   2  670.06   20.64
  -9   5  -3  456.61   24.98
   9  -5   3  443.58   21.78
  -9   5  -3  441.86   24.30
  -9  -5  -3  495.66   29.91
  -9  -5  -3  487.04   21.43
   9  -5   3  429.43   25.33
   9   5   3  452.53   17.15
  -9   5  -3  458.26   21.59
   9  -5   3  465.04   29.03
  -9  -5  -3  437.35   10.96
  -9   5  -3  446.95   24.12
  -9  -5  -4  808.82   17.11
   9  -5   4  785.32   27.99
  -9  -5  -4  793.55   39.49
  -9  -5  -4  780.18   26.76
   9  -5   4  793.52   40.44
   9  -5   4  823.04   38.78
  -9  -5  -4  818.29   21.68
   9   5   4  814.24   24.47
  -9   5  -4  849.55   33.25
  -9  -5  -5   28.49    3.49
  -9  -5  -5   28.44    5.16
  -9  -5  -5   31.63    5.60
   9   5   5   25.19    4.54
  -9   5  -5   27.77    5.71
   9  -5   5   14.42    4.12
   9  -5   5   25.81    5.04
   9  -5   5   28.76    8.74
   9  -5   6  121.58   18.03
  -9   5  -6  120.93   11.05
   9   5   6  119.89   11.24
  -9  -5  -6  109.02   10.25
  -9  -5  -6  125.12   12.83
   9  -5   7  274.73   27.99
   9   5   7  261.97   18.65
   9   7  -6   31.52    9.14
  -9   7   6   53.82   12.25
  -9  -7   6   45.58   10.78
  -9  -7   5   65.49   12.39
  -9   7   5   63.91   13.50
   9  -7  -5   57.99    7.32
   9   7  -5   63.76   12.34
  -9  -7   4    6.47    3.82
   9   7  -4    4.58    3.51
   9  -7  -4   10.86    2.17
  -9  -7   4   14.79    5.69
  -9   7   4   12.93    5.92
   9  -7  -4    8.83    2.88
  -9  -7   4   10.90    2.83
  -9  -7   3  266.47   21.70
  -9   7   3  252.29   13.87
  -9  -7   3  308.05   23.49
  -9   7   3  288.15   27.73
   9   7  -3  328.21   24.68
   9  -7  -3  297.11   18.94
   9   7  -3  316.52   23.26
  -9   7   2  262.24   26.39
  -9  -7   2  223.83   21.18
  -9   7   2  232.55   11.03
  -9   7   2  197.47   12.41
   9   7  -2  272.03   20.80
  -9  -7   2  231.59   19.73
   9  -7  -2  225.38   17.54
   9   7  -2  249.39   21.86
  -9   7   2  223.12   10.00
   9   7  -2  230.08   18.01
   9   7  -1   19.34    5.05
  -9  -7   1   30.82    6.62
   9   7  -1   21.24    4.66
  -9   7   1   19.50    4.28
  -9   7   1   23.93    4.18
  -9   7   1   21.43    7.24
   9   7  -1   18.06    5.22
  -9  -7   1   19.66    6.42
   9  -7  -1   27.66    6.82
  -9   7   0   65.20    7.05
   9   7   0   51.50    4.99
  -9  -7   0   62.40    8.04
   9   7   0   53.12    7.91
   9  -7   0   60.78    9.94
  -9   7   0   54.07   11.01
   9   7   0   62.69    8.69
  -9   7   0   55.94    7.32
   9   7   1   39.30    6.18
  -9   7  -1   31.97    6.11
  -9   7  -1   32.00    4.83
   9   7   1   30.33    5.28
  -9   7  -1   39.34    9.16
   9  -7   1   28.23    7.06
  -9  -7  -1   31.82    4.76
   9  -7   1   42.22    8.35
  -9   7  -2  908.26   29.01
   9  -7   2  807.75   36.38
   9   7   2  860.54   27.02
  -9   7  -2  935.36   43.65
   9  -7   2  940.96   40.69
   9  -7   2  913.13   43.84
   9   7   2  874.64   20.59
  -9   7  -2  888.89   36.00
   9  -7   3  736.61   41.49
  -9   7  -3  638.43   26.61
  -9   7  -3  730.00   37.98
   9  -7   3  658.13   31.75
   9   7   3  717.78   24.15
   9  -7   3  647.62   34.16
   9   7   4  221.06   13.61
  -9   7  -4  217.38   19.87
   9  -7   4  194.92   20.02
   9  -7   4  185.57   16.42
   9  -7   4  215.74   23.87
   9   7   5    9.58    2.76
  -9   7  -5    8.31    3.78
   9  -7   6    6.26    3.63
  -9  -9   4    7.77    5.23
   9   9  -4   15.07    6.67
  -9   9   4    5.37    3.61
   9   9  -4    7.42    5.01
  -9  -9   3   94.04   14.69
  -9   9   3  121.48   20.36
   9   9  -3  104.63   15.41
   9   9  -3   95.78   14.01
   9   9  -2   68.62   11.49
  -9  -9   2   58.30   10.64
  -9   9   2   52.74   12.44
   9  -9  -2   56.69   10.13
   9   9  -2   68.33    9.68
  -9   9   1   10.40    5.85
  -9   9   1   13.96    3.82
   9   9  -1   16.33    4.81
  -9  -9   1   19.25    5.44
   9  -9  -1   25.46    7.43
  -9   9   0  120.78   18.79
   9   9   0  125.11   13.42
  -9  -9   0  124.37   12.77
   9  -9   0  135.83   17.31
   9   9   1    9.75    3.55
  -9   9  -1    7.74    5.01
  -9  -9  -1    8.84    2.81
   9  -9   1   10.02    5.91
   9   9   2   20.50    4.78
  -9   9  -2   21.99    8.58
   9  -9   2   26.70    7.97
   9  -9   3  301.49   30.22
  -9   9  -3  312.38   28.82
   9   9   3  297.47   17.51
   9  -9   4  157.24   21.95
  -9   9  -4  142.68   18.73
  10   0  -9    1.01    3.49
  10   0  -8  216.79   24.44
  10   0  -7    3.64    3.28
  10   0  -7    1.23    1.28
 -10   0   6 1304.73   38.47
  10   0  -6 1349.83   52.46
  10   0  -6 1228.62   44.55
 -10   0   6 1390.93   27.23
  10   0  -6 1317.16   28.46
 -10   0   5   -0.36    0.95
  10   0  -5   -0.03    0.51
  10   0  -5   -1.25    1.31
 -10   0   5    0.72    0.95
 -10   0   5   -0.25    2.67
  10   0  -5    0.88    0.62
  10   0  -5    0.86    1.42
  10   0  -4 1621.22   29.82
 -10   0   4 1601.24   31.08
  10   0  -4 1574.50   29.82
 -10   0   4 1619.32   50.23
  10   0  -4 1622.54   47.43
  10   0  -3   -0.44    0.63
  10   0  -3    0.93    0.63
  10   0  -3    0.76    1.09
 -10   0   3   -0.89    1.10
 -10   0   3    0.36    0.82
  10   0  -3    0.29    1.09
  10   0  -3    0.23    0.42
  10   0  -2 2139.78   35.25
 -10   0   2 2119.92   33.95
 -10   0   2 2103.62   44.62
  10   0  -2 2142.76   28.99
  10   0  -2 2149.45   36.74
 -10   0   2 2235.47   33.53
  10   0  -2 2146.31   42.93
 -10   0   1    2.71    1.00
  10   0  -1   -0.76    0.71
 -10   0   1    0.71    0.79
  10   0  -1    0.25    0.49
  10   0  -1   -0.48    0.86
 -10   0   1   -0.17    0.53
 -10   0   1   -0.88    1.25
  10   0  -1    2.51    1.56
 -10   0   0  117.37    6.32
 -10   0   0  116.77    8.14
  10   0   0  100.94    6.77
 -10   0   0  106.07    7.93
  10   0   0  131.78   11.58
 -10   0   0  110.89    9.21
  10   0   0  117.87    6.18
 -10   0  -1    0.79    0.23
 -10   0  -1   -1.07    0.86
 -10   0  -1   -1.16    1.63
 -10   0  -1    1.70    2.25
  10   0   1    0.35    0.42
  10   0   1   -0.07    1.00
  10   0   1    0.03    1.86
 -10   0  -2  186.70   15.62
  10   0   2  224.68   11.28
 -10   0  -2  213.56   10.25
 -10   0  -2  186.14   11.56
  10   0   2  235.48   12.49
 -10   0  -3    0.74    1.08
  10   0   3    0.08    1.29
 -10   0  -3    1.32    0.79
 -10   0  -3    1.81    1.36
 -10   0  -3   -0.23    1.66
  10   0   3   -0.19    1.05
 -10   0  -4   25.21    4.24
 -10   0  -4   25.21    4.41
  10   0   4   26.33    5.11
 -10   0  -4   25.86    6.97
  10   0   4   23.18    4.77
 -10   0  -5    0.61    0.56
 -10   0  -5    2.64    1.53
 -10   0  -5    1.24    1.46
  10   0   5   -1.89    2.56
 -10   0  -5    4.00    1.75
  10   0   5   -1.09    1.56
  10   0   6 1960.96   56.02
  10   0   6 1887.30   50.60
 -10   0  -6 1841.15   43.34
 -10   0  -6 1822.86   41.44
 -10   0  -6 1904.84   65.24
 -10   0  -6 1967.50   42.05
 -10   0  -7   -0.89    1.17
 -10   0  -7    0.83    1.71
  10   0   7    0.72    0.70
 -10   0  -7   -0.19    1.38
 -10   0  -7   -1.16    1.10
  10   0   8 1300.56   46.29
 -10   0  -8 1232.25   57.33
  10   2  -8   14.14    7.97
  10  -2  -8    8.71    5.60
 -10  -2   8   11.01    4.86
  10   2  -7   66.97   14.14
  10  -2  -7   75.60   11.26
  10  -2  -7   64.38    7.35
 -10   2   7   67.81    8.72
  10  -2  -7   65.65    6.63
  10  -2  -7   50.29   10.45
 -10  -2   7   68.88   10.91
  10  -2  -7   75.52    6.90
  10  -2  -6  416.81   14.54
 -10   2   6  454.49   23.09
  10  -2  -6  444.38   24.96
  10  -2  -6  424.70   19.23
  10  -2  -6  434.91   27.36
 -10  -2   6  412.14   24.62
  10   2  -6  442.75   32.24
  10  -2  -6  470.58   15.55
  10  -2  -5  170.68   12.05
  10   2  -5  170.01   17.00
  10  -2  -5  188.20   14.57
 -10  -2   5  170.43    6.86
 -10   2   5  156.24   13.22
  10  -2  -5  185.79    8.77
  10  -2  -5  161.25    7.59
 -10  -2   5  171.06   14.69
 -10   2   5  159.94   16.95
  10   2  -5  191.57   19.33
  10  -2  -5  167.74   15.49
  10  -2  -4  144.71   10.95
 -10  -2   4  149.72    8.00
 -10   2   4  154.46   13.07
  10   2  -4  154.76   14.56
  10  -2  -4  148.07    5.60
  10  -2  -4  164.58   12.16
 -10  -2   4  146.56   12.57
 -10  -2   4  154.93   16.40
 -10   2   4  167.90   15.38
  10   2  -4  150.58   15.61
  10  -2  -4  140.77   12.77
  10  -2  -3   54.58    6.27
 -10  -2   3   52.04    5.27
  10  -2  -3   58.38    6.88
  10  -2  -3   58.07    2.81
 -10   2   3   63.22    8.03
  10   2  -3   49.10    7.59
 -10  -2   3   54.88    7.16
  10   2  -3   55.31    8.37
  10  -2  -3   57.06    7.08
 -10  -2   3   62.32    4.00
 -10  -2   3   58.51    9.52
 -10   2   3   55.91    7.66
  10  -2  -3   59.13    7.27
  10  -2  -2  697.78   21.96
  10  -2  -2  766.18   24.51
 -10   2   2  759.71   26.19
  10   2  -2  835.93   27.67
  10   2  -2  725.45   23.21
 -10   2   2  749.89   13.58
 -10  -2   2  706.10   20.36
  10  -2  -2  722.82   24.21
  10  -2  -2  758.72   11.69
 -10  -2   2  792.66   24.01
 -10  -2   2  810.79   29.68
  10   2  -2  725.41   26.89
 -10   2   2  741.93   25.47
 -10   2   1 2414.84   42.08
 -10  -2   1 2402.27   36.78
  10  -2  -1 2443.24   35.45
 -10  -2   1 2632.95   47.60
 -10   2   1 2581.91   46.10
  10   2  -1 2642.06   39.46
  10   2  -1 2606.63   43.07
 -10   2   1 2585.41   24.44
 -10  -2   1 2568.11   46.44
  10  -2  -1 2504.35   45.13
  10  -2  -1 2618.46   44.37
  10   2  -1 2437.84   42.89
  10   2   0 4324.47   46.59
 -10   2   0 4405.12   48.21
  10  -2   0 4053.69   43.25
  10  -2   0 4166.86   54.60
 -10   2   0 4150.83   56.57
  10   2   0 4144.03   43.95
 -10   2   0 4254.60   58.07
  10  -2   0 4530.50   62.40
 -10   2   0 4283.07   38.02
 -10  -2   0 4297.95   51.30
  10   2   0 4484.46   48.32
  10  -2   0 4409.23   45.42
 -10  -2   0 4467.57   54.24
 -10  -2  -1 1006.74   23.04
  10   2   1 1014.32   19.34
 -10   2  -1  897.32   21.72
  10  -2   1  871.18   25.18
  10  -2   1  865.40   29.74
 -10  -2  -1  917.40   22.22
 -10   2  -1  964.24   28.46
  10   2   1  902.79   19.98
 -10   2  -1  906.13   26.03
  10  -2   1  956.17   23.74
 -10   2  -1  875.85   21.60
  10  -2   1  898.00   24.96
  10   2   1  907.77   18.60
  10  -2   2  110.23    9.17
 -10  -2  -2   98.47    6.59
 -10  -2  -2  105.83    7.36
 -10   2  -2   98.58    7.88
 -10   2  -2  108.10    9.05
  10  -2   2  132.81   11.24
  10  -2   2  121.33   12.63
 -10   2  -2   94.41    9.39
  10   2   2  106.90    7.63
 -10   2  -2   99.70    8.13
  10  -2   2  112.58    9.93
  10  -2   3  438.16   21.83
 -10  -2  -3  440.02   15.61
  10  -2   3  431.31   18.48
 -10  -2  -3  431.74   14.76
 -10   2  -3  425.14   17.52
 -10   2  -3  451.56   19.44
 -10   2  -3  457.93   19.30
  10   2   3  446.87   13.43
  10  -2   3  395.31   24.92
 -10   2  -3  465.29   21.90
  10  -2   3  475.32   22.91
  10   2   3  449.83   16.90
 -10   2  -3  433.07   18.98
  10  -2   4  194.16   16.02
 -10  -2  -4  179.87   10.70
 -10   2  -4  168.70   12.99
 -10  -2  -4  186.23   10.90
 -10   2  -4  179.67   11.40
  10   2   4  177.07    9.72
 -10   2  -4  175.72   14.28
  10  -2   4  176.87   15.47
  10   2   4  174.02   12.19
 -10   2  -4  168.85   13.09
 -10   2  -5  120.67   12.03
  10   2   5  123.78    8.76
 -10  -2  -5  118.31    9.88
 -10  -2  -5  115.18    9.27
 -10   2  -5  117.52    9.34
 -10  -2  -5  124.06   13.50
 -10   2  -5  136.78   13.32
 -10   2  -5  127.24   11.96
  10  -2   5  137.29   14.76
  10   2   5  111.63   10.87
  10  -2   6  266.23   22.28
 -10   2  -6  230.86   12.97
  10   2   6  238.72   13.22
 -10  -2  -6  255.17   20.16
 -10   2  -6  229.87   17.86
 -10   2  -6  230.38   18.25
 -10  -2  -6  213.62   13.45
  10   2   6  235.02   17.83
  10   2   7   96.01   12.36
  10   2   7  108.32    9.13
  10  -2   7  114.57   15.29
 -10  -2  -7  123.41   14.01
 -10   2  -7  114.13    8.39
 -10   2  -7  105.70   12.62
 -10  -2  -8  150.80   23.41
 -10   2  -8  164.84   16.09
  10  -2   8  234.49   23.85
 -10  -2  -8  219.38   28.89
  10   4  -8  230.56   28.19
 -10  -4   8  245.88   24.18
  10  -4  -8  222.72   21.69
 -10   4   7  395.95   27.28
 -10  -4   7  407.42   29.36
  10   4  -7  409.02   35.57
  10  -4  -7  399.05   26.46
  10   4  -6    7.20    5.51
  10  -4  -6    4.06    2.20
 -10  -4   6    3.61    2.78
  10  -4  -6    3.77    1.68
 -10   4   6    7.53    4.14
  10  -4  -6    3.37    2.31
  10   4  -5   -0.27    1.71
  10  -4  -5    2.47    1.06
 -10  -4   5   -0.84    1.15
  10  -4  -5   -0.57    1.11
 -10  -4   5    0.39    0.45
 -10   4   5    0.51    1.96
 -10   4   5   -0.25    2.18
 -10  -4   5    2.05    2.09
  10  -4  -5    1.24    1.77
  10  -4  -4 1068.46   31.33
  10   4  -4 1072.59   44.70
  10  -4  -4 1157.97   39.41
 -10   4   4 1158.56   39.14
 -10   4   4 1083.20   42.15
 -10  -4   4 1101.27   30.42
 -10  -4   4 1101.12   39.93
  10   4  -4 1071.54   44.23
  10  -4  -3 1117.05   27.68
  10   4  -3 1112.31   41.92
 -10  -4   3 1201.67   28.59
 -10   4   3 1105.79   41.41
 -10  -4   3 1164.39   33.72
  10  -4  -3 1141.65   38.34
 -10  -4   3 1079.17   36.41
 -10   4   3 1180.46   35.33
  10   4  -3 1167.76   41.46
  10  -4  -2  608.02   17.74
  10   4  -2  665.89   29.41
  10  -4  -2  777.33   30.84
  10   4  -2  637.16   26.12
 -10  -4   2  616.69   25.14
 -10  -4   2  731.74   27.17
 -10   4   2  675.28   31.29
 -10   4   2  660.12    8.79
 -10  -4   2  631.98   28.41
  10   4  -2  652.60   27.33
 -10   4   2  635.95   23.82
 -10   4   1  945.78   26.55
  10   4  -1  961.03   31.86
  10  -4  -1  928.71   21.71
  10  -4  -1 1024.75   34.26
 -10  -4   1 1007.99   33.63
  10   4  -1  910.33   28.68
  10  -4  -1 1058.73   28.63
 -10  -4   1  933.39   27.27
  10  -4  -1  976.89   33.52
 -10   4   1  963.15   18.01
 -10  -4   1  990.25   31.61
  10   4  -1  954.69   28.61
 -10   4   0   41.63    7.28
  10   4   0   39.17    4.83
  10   4   0   42.01    5.54
 -10   4   0   38.08    4.68
  10   4   0   38.12    5.68
  10  -4   0   42.14    6.77
  10  -4   0   40.60    6.15
  10  -4   0   39.94    6.59
 -10  -4   0   35.33    4.56
 -10  -4   0   47.51    5.91
 -10   4   0   40.65    4.61
  10   4   1  197.36    8.28
 -10   4  -1  195.45   11.10
  10   4   1  190.57   11.02
 -10  -4  -1  192.79   13.66
 -10  -4  -1  218.47   17.20
  10  -4   1  152.90   12.99
  10   4   1  179.47   10.58
  10  -4   1  204.78   15.26
  10  -4   1  151.62   13.26
 -10   4  -1  173.49   14.93
 -10  -4  -1  156.60   10.40
 -10   4  -1  179.76   11.38
 -10   4  -2   12.95    3.79
 -10  -4  -2    5.86    2.57
  10   4   2    8.32    2.91
 -10  -4  -2    4.49    1.95
 -10   4  -2    9.55    3.26
  10  -4   2    4.94    2.42
  10   4   2    5.55    1.42
 -10   4  -2    3.51    3.04
 -10  -4  -2   12.88    6.62
  10  -4   2    4.09    2.85
 -10   4  -2    9.02    3.05
 -10  -4  -3  330.15   12.27
 -10   4  -3  340.53   19.46
 -10   4  -3  334.52   18.00
 -10   4  -3  356.00   20.08
  10  -4   3  318.39   17.14
 -10  -4  -3  348.96   23.92
  10   4   3  344.11   14.85
 -10   4  -3  338.00   19.84
 -10  -4  -3  342.61   16.33
  10  -4   3  296.28   21.11
  10  -4   3  305.69   22.04
 -10  -4  -4   11.02    2.65
 -10   4  -4   10.01    3.97
  10   4   4    9.70    2.84
 -10   4  -4    9.56    3.11
 -10  -4  -4    8.80    2.00
  10  -4   4    9.22    3.06
 -10   4  -4    7.58    2.79
 -10  -4  -4   17.43    5.92
  10  -4   4   12.03    5.48
 -10   4  -4   12.73    3.79
  10  -4   4   11.18    5.19
 -10   4  -5 1217.92   35.76
 -10  -4  -5 1208.19   26.60
 -10  -4  -5 1206.26   48.78
 -10  -4  -5 1235.63   31.85
  10  -4   5 1155.59   49.93
  10   4   5 1180.00   33.86
  10  -4   5 1177.62   34.27
  10  -4   5 1207.89   50.15
 -10   4  -5 1210.72   36.92
 -10  -4  -6   22.78    4.35
  10   4   6   34.21    6.45
 -10  -4  -6   25.51    4.36
 -10  -4  -6   36.65    9.29
 -10   4  -6   30.62    5.70
  10  -4   6   32.05    8.96
 -10   4  -6   24.78    5.19
  10  -4   7   66.85   13.17
 -10  -4  -7   57.76   10.97
 -10   4  -7   59.94    8.50
  10   4   7   63.61    9.58
  10  -4   8  142.87   20.05
  10   6  -7  756.60   49.63
 -10   6   7  790.00   45.32
 -10  -6   7  783.86   45.47
  10  -6  -6  115.26   10.20
 -10   6   6  126.04   18.06
  10   6  -6  121.99   18.37
 -10  -6   6  138.66   17.73
  10  -6  -5  163.14   10.59
 -10  -6   5  169.97   13.46
  10  -6  -5  161.95   11.90
 -10   6   5  177.78   20.69
 -10  -6   5  186.95   19.47
  10  -6  -5  160.68   11.79
  10   6  -5  201.62   21.86
  10  -6  -4   46.16    5.07
  10   6  -4   52.75   10.50
 -10   6   4   48.40    7.70
  10  -6  -4   45.23    6.66
 -10  -6   4   46.54    7.69
 -10  -6   4   49.76    9.32
 -10  -6   4   52.17    4.92
 -10   6   4   50.02   10.71
  10  -6  -3 1219.10   25.18
 -10  -6   3 1187.45   43.40
 -10  -6   3 1207.37   42.44
 -10   6   3 1198.28   51.45
  10   6  -3 1225.74   44.50
  10  -6  -3 1231.26   35.67
 -10   6   3 1187.28   34.63
  10   6  -3 1200.73   44.45
  10   6  -3 1223.11   49.20
  10   6  -2   23.17    5.67
 -10   6   2   22.03    4.49
  10  -6  -2   23.59    4.96
 -10   6   2   21.91    6.68
 -10  -6   2   32.65    7.42
 -10  -6   2   23.18    5.55
  10   6  -2   25.60    6.06
  10  -6  -2   23.76    6.47
 -10   6   2   25.58    2.63
  10   6  -2   23.56    5.88
 -10   6   1  749.62   26.30
  10  -6  -1  815.30   32.84
 -10  -6   1  684.18   28.11
  10  -6  -1  666.04   34.77
 -10   6   1  799.87   40.54
 -10  -6   1  716.81   35.77
  10   6  -1  734.71   30.46
  10  -6  -1  661.25   32.58
 -10   6   1  685.12   21.12
  10   6  -1  780.03   33.51
  10   6  -1  851.17   29.35
  10   6   0  348.17   14.17
 -10   6   0  341.79   15.67
 -10   6   0  355.88   26.09
 -10  -6   0  322.39   23.90
  10  -6   0  317.09   22.44
  10   6   0  333.20   18.58
  10  -6   0  341.45   22.04
 -10  -6   0  316.79   16.39
  10  -6   0  328.04   22.13
  10   6   0  349.10   19.74
 -10   6   0  347.49   16.78
 -10   6  -1 3646.52   51.97
  10   6   1 3804.16   29.17
  10  -6   1 3769.85   74.94
  10  -6   1 3825.74   78.96
 -10  -6  -1 3634.06   83.50
  10   6   1 3690.00   56.35
  10  -6   1 3747.36   75.44
 -10   6  -1 3715.61   82.46
  10   6   1 3778.27   56.60
 -10  -6  -1 3738.26   47.32
 -10   6  -1 3823.24   63.05
 -10   6  -2   66.63    7.63
  10  -6   2   68.59   11.17
  10  -6   2   66.68    9.42
 -10   6  -2   58.88    8.57
 -10  -6  -2   65.27   11.49
 -10   6  -2   70.43   11.05
  10  -6   2   50.75    8.97
 -10   6  -2   54.97    8.17
  10   6   2   60.10    6.74
  10   6   2   62.29    5.39
  10  -6   3   16.20    7.05
  10  -6   3    4.06    3.38
  10   6   3   10.25    3.10
 -10   6  -3    3.79    3.59
 -10   6  -3   18.52    5.82
 -10   6  -3   15.65    5.01
  10  -6   3    8.45    4.17
 -10   6  -4  342.90   23.53
 -10  -6  -4  301.50   18.87
  10  -6   4  297.61   19.26
  10   6   4  344.47   16.88
  10  -6   4  291.30   24.11
  10  -6   4  328.75   27.78
 -10   6  -5  952.97   37.80
  10  -6   5  855.68   32.49
 -10  -6  -5  864.76   32.08
  10  -6   5  856.73   45.78
  10   6   5  937.92   29.91
  10  -6   5  963.77   50.79
  10   6   6    3.95    2.65
 -10   6  -6    0.07    0.46
  10  -6   7  278.66   30.07
 -10   8   5  155.03   22.12
  10   8  -5  142.30   19.29
 -10  -8   5  130.91   17.84
  10   8  -4   19.60    6.56
  10   8  -4   13.47    5.58
  10  -8  -4   13.78    4.68
 -10  -8   4   13.01    5.55
 -10   8   4   19.67    8.56
  10   8  -3  307.79   25.22
 -10  -8   3  254.97   22.33
 -10   8   3  298.69   29.73
  10  -8  -3  255.91   19.56
  10   8  -3  241.39   20.81
 -10   8   2    0.68    1.78
  10   8  -2    3.85    4.28
  10  -8  -2    3.21    2.96
 -10   8   2   -1.96    0.96
 -10  -8   2    5.24    3.99
  10   8  -2    6.15    3.74
 -10   8   1  349.38   31.91
  10   8  -1  329.18   22.66
 -10  -8   1  292.18   20.54
  10   8  -1  295.52   23.02
  10  -8  -1  341.39   25.14
 -10   8   1  307.47   16.21
  10   8  -1  346.37   18.29
 -10   8   1  294.59   17.16
 -10   8   0  438.20   19.82
  10   8   0  459.37   12.74
  10   8   0  474.64   25.16
 -10   8   0  474.60   35.34
  10   8   0  388.27   22.81
 -10  -8   0  468.13   23.14
  10  -8   0  472.14   30.70
 -10   8   0  422.83   21.67
 -10   8  -1 1016.77   30.20
 -10   8  -1 1070.14   52.09
  10   8   1 1147.41   36.23
  10   8   1  945.72   31.01
 -10  -8  -1 1043.13   28.64
  10  -8   1 1193.63   51.49
 -10   8  -1  946.76   35.98
 -10   8  -2  126.96   11.27
 -10   8  -2  161.65   19.82
  10   8   2  148.79   12.19
  10  -8   2  157.36   19.11
 -10   8  -3  891.04   45.84
  10   8   3  840.18   28.36
  10  -8   3  884.27   49.01
  10  -8   4   77.75   14.99
 -10   8  -4   65.37   12.28
  10   8   4   67.93    7.99
  10  -8   5  300.52   31.34
 -10   8  -5  268.16   23.56
 -10  10   0  149.30   22.25
  10  10   0  123.57   14.03
  10 -10   0  128.71   18.13
  11  -1  -8   29.25   13.13
 -11  -1   8    9.11    3.21
  11  -1  -7   85.61   12.48
 -11   1   7   97.82    8.84
  11  -1  -7   83.91    8.84
  11  -1  -7   88.94    7.47
  11   1  -7  104.88   16.87
  11  -1  -7   89.04   14.24
  11  -1  -7  101.41    9.90
 -11  -1   7   96.92   11.97
  11  -1  -6  378.35   17.95
  11   1  -6  334.62   24.58
  11  -1  -6  372.68   16.19
  11  -1  -6  306.51   16.80
 -11   1   6  366.22   18.57
 -11  -1   6  344.08    9.08
  11  -1  -6  360.33   23.62
  11   1  -6  378.27   29.29
  11  -1  -6  351.54   25.95
 -11  -1   6  340.25   21.19
  11  -1  -5    0.77    0.62
 -11  -1   5    1.28    0.48
  11  -1  -5    0.19    0.80
  11  -1  -5    2.80    2.03
 -11   1   5    0.43    2.19
  11  -1  -5   -1.01    1.86
  11   1  -5    4.86    4.18
 -11  -1   5    2.75    1.13
 -11   1   5   -1.01    1.45
 -11  -1   5    3.15    3.41
  11   1  -5    1.14    2.25
  11   1  -5    2.69    1.08
  11  -1  -5    1.10    0.13
  11  -1  -4    3.25    1.18
  11  -1  -4    1.21    1.26
  11   1  -4    4.57    2.95
 -11  -1   4    2.78    1.37
 -11  -1   4    3.19    0.77
 -11   1   4    2.75    0.78
  11  -1  -4    3.17    1.69
 -11   1   4    5.03    2.32
  11   1  -4    6.24    2.03
  11  -1  -4    3.47    1.70
  11  -1  -4    7.83    2.38
  11   1  -4    2.88    2.21
 -11  -1   3 2036.77   40.47
 -11  -1   3 2117.07   34.34
 -11   1   3 2120.44   40.87
  11   1  -3 2047.85   38.79
  11   1  -3 2133.37   46.40
  11  -1  -3 2124.27   37.86
  11  -1  -3 2150.70   26.95
  11   1  -3 2066.46   37.92
  11  -1  -3 2212.97   42.10
 -11  -1   3 2264.93   55.33
 -11   1   3 2118.94   50.62
  11   1  -3 2070.76   50.20
  11  -1  -3 2089.67   46.88
  11  -1  -2 1709.54   37.52
  11  -1  -2 1785.98   34.56
 -11   1   2 1798.49   36.34
 -11  -1   2 1687.66   29.91
  11   1  -2 1749.40   37.17
 -11   1   2 1733.36   27.08
  11   1  -2 1690.00   30.99
  11  -1  -2 1768.34   21.88
  11  -1  -2 1866.72   37.44
 -11  -1   2 1751.68   32.41
 -11  -1   2 1717.50   42.83
 -11   1   2 1825.06   41.88
  11   1  -2 1693.50   40.19
  11   1  -1 1373.32   31.62
  11  -1  -1 1454.35   29.44
  11  -1  -1 1431.70   34.12
  11  -1  -1 1416.23   30.95
 -11  -1   1 1392.57   32.71
 -11  -1   1 1570.41   30.48
  11   1  -1 1561.39   26.56
  11  -1  -1 1424.04   20.21
 -11   1   1 1436.15   21.52
 -11   1   1 1342.60   31.16
  11   1  -1 1375.54   35.66
 -11   1   1 1459.48   31.61
 -11  -1   1 1449.75   31.25
  11   1  -1 1381.28   28.62
 -11  -1   1 1453.19   35.10
 -11   1   1 1492.86   34.77
 -11   1   0 6976.86   64.67
  11   1   0 7107.51   61.13
  11  -1   0 6433.77   55.91
  11  -1   0 6325.05   66.33
  11  -1   0 6850.85   81.53
 -11   1   0 6401.90   66.26
 -11  -1   0 6775.04   83.63
 -11   1   0 6454.29   71.52
 -11  -1   0 6591.31   67.65
  11  -1   1  725.66   23.25
 -11  -1  -1  836.94   21.36
 -11   1  -1  747.27   19.72
  11   1   1  756.08   18.21
  11  -1   1  755.31   20.17
 -11  -1  -1  745.55   18.68
  11  -1   1  731.69   29.95
 -11  -1  -1  766.55   31.31
 -11   1  -1  735.28   26.33
 -11   1  -1  762.67   18.13
  11  -1   1  807.82   20.90
 -11   1  -1  710.80   22.14
 -11  -1  -2 1076.54   23.07
 -11   1  -2 1113.38   25.93
 -11   1  -2 1089.54   27.55
  11  -1   2 1123.53   28.37
 -11  -1  -2 1144.80   40.84
  11  -1   2 1075.89   39.69
 -11  -1  -2 1111.45   23.78
  11   1   2 1090.90   24.39
 -11   1  -2 1137.21   25.62
 -11   1  -2 1119.65   35.43
 -11  -1  -3   79.16    6.86
 -11   1  -3   92.53    8.30
 -11  -1  -3   79.88   11.94
  11   1   3   79.35    6.83
 -11  -1  -3   94.25    7.51
 -11   1  -3   89.41   10.81
  11  -1   3   75.14    8.63
 -11   1  -3   83.83    7.89
 -11   1  -3   81.32    7.54
  11   1   3   92.37    8.18
  11  -1   3   82.88    8.75
 -11   1  -4  565.66   20.90
 -11  -1  -4  545.97   20.07
 -11   1  -4  550.28   21.01
 -11   1  -4  545.26   28.72
 -11  -1  -4  538.31   19.30
 -11  -1  -4  558.63   33.64
  11  -1   4  585.99   26.33
  11   1   4  560.01   21.18
 -11   1  -4  552.10   21.84
  11   1   4  525.76   22.21
  11  -1   4  572.10   26.32
  11  -1   5   73.60   10.21
 -11  -1  -5   59.77    7.39
 -11   1  -5   65.13    7.27
 -11   1  -5   74.97    8.63
 -11  -1  -5   72.33    7.66
 -11   1  -5   66.11   10.53
 -11  -1  -5   57.43   11.84
 -11   1  -5   71.72    8.50
  11  -1   5   68.66    9.62
  11   1   5   71.14    8.35
  11   1   5   64.82    8.71
  11   1   6  475.21   27.06
  11  -1   6  480.58   28.33
 -11  -1  -6  454.79   34.68
  11   1   6  508.78   23.69
 -11   1  -6  484.69   20.07
 -11   1  -6  486.31   23.75
 -11   1  -6  443.64   28.57
 -11  -1  -6  466.62   20.92
  11   1   7  202.87   19.21
 -11   1  -7  188.02   19.96
  11  -1   7  213.26   19.78
 -11  -1  -7  193.26   15.20
  11   1   7  228.20   16.43
 -11  -1  -7  198.46   24.44
 -11   1  -7  223.68   13.30
 -11  -1  -7  213.22   17.63
 -11   1  -7  195.31   16.11
 -11   1  -8  472.14   31.49
  11  -1   8  533.36   32.71
 -11  -1  -8  446.60   37.90
  11   1   8  445.11   23.77
 -11  -3   8   72.09   12.39
  11  -3  -8   62.88   12.12
  11   3  -8   63.54   14.32
 -11   3   7   97.55   12.90
  11  -3  -7   99.25   12.15
  11  -3  -7   87.44   10.03
  11   3  -7   95.67   16.56
 -11  -3   7  111.26   14.69
  11  -3  -7   95.74   13.58
 -11   3   6  505.72   27.93
  11  -3  -6  496.03   25.72
 -11  -3   6  451.20   27.66
  11  -3  -6  432.63   22.65
  11   3  -6  453.62   33.87
  11  -3  -6  430.98   26.54
  11   3  -5  370.41   27.13
 -11  -3   5  371.51   11.97
 -11   3   5  361.34   22.98
 -11  -3   5  370.21   13.69
  11  -3  -5  360.62   20.35
  11  -3  -5  389.84   20.89
 -11   3   5  346.14   24.60
  11   3  -5  403.41   29.16
 -11  -3   5  362.55   23.11
  11  -3  -5  331.56   21.35
  11   3  -4  407.92   26.84
  11   3  -4  366.71   24.61
 -11   3   4  374.36   22.94
  11  -3  -4  374.79   20.22
 -11  -3   4  416.27   23.19
 -11  -3   4  365.57   14.55
 -11   3   4  376.13   23.30
  11  -3  -4  465.71   21.52
  11  -3  -4  360.69   19.88
  11  -3  -3   42.38    5.88
 -11  -3   3   47.95    4.72
 -11   3   3   37.23    6.45
  11  -3  -3   57.08    7.73
 -11   3   3   49.66    7.83
  11   3  -3   54.81    7.80
  11   3  -3   48.58    7.99
 -11  -3   3   58.30    7.79
 -11  -3   3   63.43   10.20
  11   3  -3   51.93    8.68
  11  -3  -2 1318.13   18.64
  11  -3  -2 1354.72   29.85
 -11  -3   2 1359.20   34.35
  11   3  -2 1281.73   38.62
  11  -3  -2 1397.42   37.48
 -11   3   2 1309.42   15.80
  11   3  -2 1254.19   33.80
  11  -3  -2 1283.46   37.07
 -11  -3   2 1187.52   32.79
 -11  -3   2 1531.92   44.05
  11   3  -2 1287.55   39.29
 -11   3   2 1334.14   35.90
 -11   3   2 1422.89   41.97
 -11   3   1   89.11    8.29
  11  -3  -1   82.57    6.53
  11  -3  -1  102.80    9.93
  11   3  -1   91.87    8.42
 -11   3   1   84.82    9.85
  11  -3  -1   91.61    9.50
 -11   3   1   92.46    4.91
  11   3  -1  102.38    9.59
 -11  -3   1   92.58    9.39
 -11  -3   1   90.92    7.90
  11   3  -1   87.05    8.61
  11  -3  -1   87.72    6.26
  11  -3   0  361.02   15.08
 -11   3   0  353.40   12.48
 -11   3   0  352.12   14.53
  11  -3   0  341.14   13.74
  11  -3   0  365.76   18.41
  11   3   0  348.33   14.10
 -11   3   0  348.92   18.98
  11  -3   0  336.12   15.61
  11   3   0  350.98   15.70
  11   3   0  336.61   14.28
  11  -3   0  394.31   20.13
 -11  -3   0  360.10   16.73
 -11  -3   0  375.34   17.73
 -11  -3  -1   20.85    3.96
  11   3   1   20.53    2.99
  11   3   1   23.01    3.57
 -11  -3  -1   22.17    4.03
 -11   3  -1   17.04    3.14
 -11   3  -1   16.87    4.05
 -11   3  -1   20.75    3.53
  11  -3   1   18.88    3.97
  11  -3   1   17.10    3.97
  11   3   1   17.77    2.98
  11  -3   1   19.66    4.42
  11  -3   1   18.48    4.48
 -11   3  -1   14.18    3.86
 -11   3  -2 5864.60   74.89
  11  -3   2 5909.21   78.89
 -11  -3  -2 5906.15   55.17
 -11   3  -2 6101.64   66.91
  11  -3   2 6254.09   91.11
  11  -3   2 5885.28   71.62
  11   3   2 6194.38   59.59
 -11  -3  -2 6219.28   65.15
  11  -3   2 6212.42   83.28
  11   3   2 5956.49   47.33
 -11   3  -2 5958.14   77.49
 -11   3  -2 5903.28   68.72
 -11  -3  -3  166.89    9.05
  11  -3   3  174.71   12.41
 -11   3  -3  177.89   12.56
 -11   3  -3  189.75   13.44
 -11   3  -3  178.17   13.27
 -11  -3  -3  187.74   11.20
  11  -3   3  160.45   16.46
  11   3   3  181.01    7.30
  11  -3   3  194.07   16.20
 -11   3  -3  189.00   14.16
  11   3   3  181.58   10.88
  11   3   3  183.27    6.80
 -11   3  -3  203.25   14.02
  11  -3   4  268.73   22.91
 -11  -3  -4  253.05   12.00
 -11   3  -4  270.02   15.98
 -11   3  -4  279.43   18.05
 -11   3  -4  239.90   16.56
 -11  -3  -4  272.72   13.84
  11  -3   4  269.77   16.03
  11  -3   4  256.37   20.34
  11   3   4  256.26   14.41
 -11   3  -4  284.38   18.01
  11   3   4  265.70    8.63
  11   3   5  130.04    5.58
 -11  -3  -5  137.62    9.98
 -11   3  -5  122.27   10.79
 -11   3  -5  126.53   13.19
 -11  -3  -5  130.58   10.15
 -11   3  -5  130.38   12.65
  11   3   5  131.71   11.71
 -11  -3  -5  164.95   17.55
  11  -3   5  143.50   16.37
 -11  -3  -6 1190.04   32.52
 -11  -3  -6 1333.45   51.82
  11   3   6 1306.75   17.61
 -11  -3  -6 1204.65   32.39
 -11   3  -6 1322.16   42.66
 -11   3  -6 1270.75   33.56
  11   3   6 1280.91   40.95
  11  -3   6 1400.49   55.28
  11  -3   7   18.39    7.36
  11   3   7    9.32    3.80
 -11  -3  -7   12.97    3.89
 -11   3  -7   13.01    2.80
 -11  -3  -7    9.79    4.45
 -11   3  -7   14.84    4.76
  11  -3   8  183.07   21.76
 -11  -3  -8  209.60   24.66
 -11  -5   7   41.81    9.77
 -11   5   7   53.09   11.46
  11  -5  -7   39.36    7.78
  11   5  -7   43.34   12.78
 -11  -5   6    6.88    1.36
  11   5  -6   14.58    7.03
  11  -5  -6    5.70    2.57
 -11   5   6    4.99    4.27
 -11  -5   6    7.65    4.39
  11  -5  -5 2611.84   50.06
 -11  -5   5 2637.60   48.45
 -11   5   5 2618.71   74.31
 -11  -5   5 2724.92   71.03
  11  -5  -5 2732.98   53.11
 -11   5   5 2559.16   63.67
  11   5  -5 2853.37   81.37
  11  -5  -4  498.04   19.58
 -11   5   4  502.30   31.60
 -11  -5   4  512.54   24.12
 -11  -5   4  552.03   14.08
 -11  -5   4  562.48   30.22
  11  -5  -4  495.22   28.48
 -11   5   4  493.08   26.15
  11   5  -4  517.56   31.58
  11   5  -3  127.89   15.33
  11  -5  -3  118.48    8.37
  11   5  -3  134.16   13.98
 -11   5   3  118.24   14.87
 -11  -5   3  126.71   12.45
 -11  -5   3  128.49   13.25
  11  -5  -3  120.03   13.73
 -11   5   3  111.87   11.43
  11   5  -3  126.52   14.22
  11   5  -2  284.90   20.98
  11  -5  -2  262.84   12.04
  11  -5  -2  281.81   20.43
 -11  -5   2  316.80   20.72
  11   5  -2  274.27   18.45
  11  -5  -2  264.52   15.52
 -11   5   2  276.93    6.99
 -11  -5   2  280.02   18.02
 -11   5   2  286.35   22.69
  11   5  -2  268.81   18.22
 -11   5   2  267.47   16.30
 -11   5   1  438.41   19.46
  11   5  -1  470.30   24.80
  11  -5  -1  466.19   17.00
  11  -5  -1  430.44   24.55
 -11  -5   1  470.49   26.15
  11   5  -1  453.44   21.95
  11  -5  -1  458.68   21.82
 -11   5   1  490.11   28.88
 -11  -5   1  464.99   20.79
  11  -5  -1  472.65   25.82
 -11  -5   1  489.27   23.58
 -11   5   1  456.76   14.34
  11   5  -1  463.75   21.07
  11   5   0  253.25   12.37
  11   5   0  264.85   16.41
 -11   5   0  232.21   12.81
  11   5   0  217.45   14.01
  11  -5   0  227.41   17.21
 -11  -5   0  281.51   20.90
  11  -5   0  249.85   17.39
  11  -5   0  280.55   19.45
 -11   5   0  282.52   21.39
 -11  -5   0  256.25   14.75
 -11  -5   0  257.81   13.62
 -11   5   0  247.29   12.81
  11   5   1  149.74   11.13
  11   5   1  152.13    7.26
 -11   5  -1  143.99   10.36
  11  -5   1  124.36   12.54
 -11  -5  -1  159.39   16.42
  11   5   1  127.49    9.99
 -11   5  -1  128.67   14.09
  11  -5   1  163.67   14.96
  11  -5   1  142.15   14.17
 -11  -5  -1  127.40    9.51
 -11   5  -1  128.49   10.86
 -11  -5  -2   11.68    3.68
  11   5   2   10.09    3.09
 -11  -5  -2   10.31    2.08
 -11   5  -2   16.01    4.30
  11  -5   2   12.65    4.25
 -11   5  -2    7.37    4.32
  11  -5   2   13.75    6.16
 -11  -5  -2   21.47    6.11
 -11   5  -2   18.48    4.50
  11  -5   2    6.95    3.44
  11   5   2   13.46    2.73
 -11   5  -3   71.44    8.45
  11  -5   3   76.61    9.37
 -11   5  -3   78.63   10.01
 -11  -5  -3   81.25   12.71
  11  -5   3   80.15   11.58
  11   5   3   84.37    7.83
 -11   5  -3   79.55   10.61
  11  -5   3   74.47   12.12
 -11  -5  -3   72.95    8.60
 -11   5  -3   86.56   10.46
 -11  -5  -3   67.79    5.74
 -11  -5  -4   80.83    6.30
  11  -5   4   79.65    9.33
 -11   5  -4   98.95   11.81
 -11  -5  -4   78.08    8.82
  11  -5   4   61.13   11.09
  11   5   4   89.39    8.60
  11  -5   4   91.32   13.68
 -11  -5  -5   10.57    2.95
  11   5   5   16.15    3.91
 -11  -5  -5   12.51    2.80
 -11   5  -5   16.68    4.84
  11  -5   5    5.32    3.13
  11  -5   5   11.70    3.08
  11  -5   5   13.61    5.18
  11  -5   6   11.77    6.38
 -11  -5  -6   16.17    4.10
  11   5   6   13.85    3.98
 -11   5  -6    7.86    2.58
 -11  -5  -6   14.19    4.84
  11   5   7   74.53   10.13
  11  -5   7   99.06   17.45
  11   7  -6   37.94   10.03
 -11   7   6   29.94    9.61
 -11  -7   6   37.75    9.88
 -11   7   5  269.34   27.65
 -11  -7   5  274.41   24.98
  11  -7  -5  246.29   16.49
  11   7  -5  275.06   26.59
  11   7  -4   59.21   10.98
  11  -7  -4   41.87    4.76
  11   7  -4   56.09   10.74
 -11   7   4   42.01   10.59
 -11  -7   4   50.39    9.12
 -11  -7   4   56.29   10.44
  11  -7  -4   49.75    7.73
 -11   7   3  381.99   32.09
  11  -7  -3  356.89   21.51
  11   7  -3  381.20   26.63
 -11  -7   3  335.92   25.02
 -11   7   3  336.71   18.34
 -11  -7   3  379.76   25.63
  11   7  -3  369.05   25.41
 -11   7   2    4.05    2.59
  11   7  -2    4.29    4.64
 -11   7   2    3.19    1.67
  11   7  -2    7.19    4.24
  11  -7  -2    1.79    2.56
 -11   7   2    0.97    1.73
 -11  -7   2    4.40    4.44
 -11   7   2    6.73    4.80
  11   7  -2    6.55    5.91
 -11  -7   2    9.87    4.86
 -11   7   1   63.83    8.13
  11   7  -1   76.02   10.31
 -11   7   1   69.12   12.52
 -11  -7   1   75.25    9.59
  11  -7  -1   81.47   11.21
  11   7  -1   71.45   10.64
 -11   7   1   73.13    7.00
  11   7  -1   75.45    8.76
  11   7   0  134.34    8.45
 -11   7   0  138.53   11.01
 -11   7   0  143.51   18.26
  11   7   0  128.39   12.45
  11  -7   0  132.93   15.34
 -11  -7   0  126.04   11.08
  11   7   0  121.54   12.57
 -11   7   0  133.70   11.14
  11   7   1   22.72    4.94
 -11  -7  -1   21.49    3.83
 -11   7  -1   24.03    4.56
 -11   7  -1   38.36    9.65
  11   7   1   26.19    5.05
  11  -7   1   21.59    6.26
 -11   7  -1   16.93    4.12
 -11   7  -2  195.92   13.72
 -11   7  -2  202.24   20.80
  11   7   2  184.80   13.03
  11  -7   2  193.45   20.51
  11   7   2  190.38   10.20
 -11   7  -2  190.27   16.04
 -11   7  -3  592.14   35.25
  11   7   3  570.56   22.60
  11  -7   3  582.48   37.60
  11   7   4   58.50    7.45
  11  -7   4   51.08   11.15
  11  -7   4   54.19    9.52
 -11   7  -4   57.56   10.59
  11  -7   4   55.29   11.89
  11  -7   5   30.45    9.25
  11   7   5   20.77    4.62
 -11   7  -5   24.36    6.87
  11  -7   6  181.61   24.46
  11   7   6  168.67   14.43
  11   9  -3    1.92    2.91
 -11   9   3   12.37    7.70
  11   9  -3    3.84    3.21
 -11  -9   3    2.41    3.69
 -11   9   2  388.54   36.21
 -11  -9   2  316.38   24.38
  11   9  -2  338.05   25.68
  11  -9  -2  326.68   25.02
  11   9  -2  325.91   21.10
 -11  -9   1   21.97    5.79
  11   9  -1   18.02    5.82
 -11   9   1   22.06    8.79
  11  -9  -1   25.41    7.58
 -11   9   0  235.45   26.69
  11   9   0  264.03   19.80
 -11  -9   0  239.76   16.97
  11  -9   0  254.80   24.04
 -11   9  -1  139.39   20.12
  11   9   1  147.71   13.98
  11  -9   1  130.25   18.45
 -11   9  -2   91.41   16.40
  11   9   2   92.59   10.57
  11  -9   2   83.49   15.39
 -11   9  -3   69.02   13.53
  11   9   3   78.90    9.34
  11  -9   3   67.43   14.51
  12   0  -8  219.69   25.41
  12   0  -7   -1.35    3.06
  12   0  -7   -0.01    0.55
  12   0  -7    0.56    1.17
  12   0  -6  681.83   34.49
 -12   0   6  683.35   22.12
  12   0  -6  621.79   20.60
  12   0  -6  641.07   36.97
  12   0  -5   -0.38    1.41
 -12   0   5    1.06    1.30
  12   0  -5   -2.27    2.70
 -12   0   5   -0.43    1.25
  12   0  -5   -0.31    0.47
  12   0  -5   -1.19    1.54
  12   0  -4  181.84   11.08
  12   0  -4  185.63   11.31
  12   0  -4  191.02   14.87
  12   0  -4  182.60   11.13
 -12   0   4  180.85   17.40
  12   0  -4  168.54   15.88
 -12   0   4  194.56   11.99
  12   0  -3    1.18    1.13
  12   0  -3    0.14    1.13
 -12   0   3    0.76    2.20
 -12   0   3   -0.28    0.75
  12   0  -3    0.67    0.73
  12   0  -3   -0.08    0.79
  12   0  -3    0.43    0.71
  12   0  -2  178.14   11.33
 -12   0   2  175.96   10.87
  12   0  -2  175.53    8.51
  12   0  -2  183.18   12.20
 -12   0   2  189.33   11.18
 -12   0   2  184.68   14.37
  12   0  -2  181.02   11.48
  12   0  -2  198.48   14.06
 -12   0   1   -0.25    0.94
  12   0  -1    0.19    0.36
 -12   0   1    1.19    1.98
  12   0  -1    0.33    1.05
  12   0  -1    0.60    1.15
 -12   0   1    1.05    1.08
 -12   0   1    1.48    1.60
  12   0  -1   -0.55    0.83
 -12   0   0  721.71   22.60
  12   0   0  735.82   19.86
 -12   0   0  672.97   16.83
 -12   0   0  692.18   22.50
  12   0   0  679.30   28.94
 -12   0   0  725.20   25.90
  12   0   0  663.82   16.29
 -12   0  -1    0.31    0.91
 -12   0  -1    1.62    0.97
  12   0   1    1.25    1.16
 -12   0  -1    0.39    0.98
  12   0   1    3.32    2.45
 -12   0  -1   -1.20    0.98
 -12   0  -2  993.38   23.98
 -12   0  -2 1041.86   29.43
  12   0   2  972.65   23.66
 -12   0  -2 1000.53   37.66
 -12   0  -2 1036.58   23.77
  12   0   2  993.10   25.55
  12   0   3    1.64    0.96
 -12   0  -3    1.65    1.44
  12   0   3   -0.01    0.58
 -12   0  -3    0.74    1.11
 -12   0  -3   -0.57    0.98
 -12   0  -3    0.38    1.45
 -12   0  -4  235.51   13.92
 -12   0  -4  228.35   14.58
 -12   0  -4  239.38   21.31
  12   0   4  248.06   15.77
 -12   0  -4  274.46   14.70
  12   0   4  250.29   16.48
 -12   0  -5   -1.95    1.87
 -12   0  -5   -0.38    1.20
  12   0   5   -1.25    2.71
 -12   0  -5    1.65    1.67
 -12   0  -5   -0.27    1.11
  12   0   5    0.19    0.99
  12   0   6  227.27   18.02
  12   0   6  233.48   19.83
 -12   0  -6  202.82   21.82
 -12   0  -6  229.31   15.08
  12   0   7    1.41    1.32
 -12   0  -7    1.39    1.54
 -12   0  -7   -1.86    1.88
 -12   0  -7    2.22    3.55
  12   0   8 1434.64   49.60
 -12   0  -8 1408.52   62.56
  12   2  -8 1899.89   78.56
  12  -2  -8 1804.47   66.09
 -12  -2   8 1987.02   61.95
  12  -2  -7  179.38   12.67
 -12   2   7  200.33   15.88
  12  -2  -7  189.73   10.12
  12  -2  -7  201.28   15.58
 -12  -2   7  184.04   17.66
  12   2  -7  211.89   23.96
  12  -2  -7  188.23   19.52
  12  -2  -7  210.74   19.23
  12  -2  -6  929.26   19.89
 -12   2   6  967.80   35.33
  12  -2  -6 1009.86   39.29
  12  -2  -6 1076.23   24.35
  12  -2  -6  921.21   32.71
  12  -2  -6  923.75   29.50
 -12  -2   6 1017.88   39.30
  12   2  -6  992.83   48.85
  12  -2  -6  880.97   39.64
  12  -2  -5    2.82    0.91
 -12  -2   5    5.10    3.31
  12   2  -5    6.06    4.00
  12  -2  -5    2.24    1.90
  12  -2  -5    2.31    0.82
  12  -2  -5    1.34    0.96
 -12  -2   5    1.12    0.31
 -12   2   5   -0.77    1.15
  12  -2  -5    2.82    1.44
  12   2  -5    6.22    2.46
 -12   2   5    2.45    3.35
  12  -2  -5    3.22    1.52
  12   2  -4  377.13   23.69
 -12   2   4  366.55   20.50
  12  -2  -4  390.84    9.38
  12  -2  -4  419.79   19.73
 -12  -2   4  377.86   14.61
  12  -2  -4  381.44   20.03
  12  -2  -4  421.39   20.89
 -12  -2   4  395.49   26.97
 -12   2   4  387.94   24.30
 -12  -2   4  392.67   20.96
  12   2  -4  384.90   25.38
  12  -2  -4  349.49   20.91
  12  -2  -3 1211.95   34.81
 -12  -2   3 1184.94   27.49
 -12   2   3 1197.24   35.70
  12  -2  -3 1216.70   15.66
  12   2  -3 1207.66   33.19
 -12  -2   3 1197.68   33.52
  12  -2  -3 1218.35   34.19
  12  -2  -3 1218.30   32.87
 -12  -2   3 1286.44   43.77
 -12   2   3 1207.15   38.42
  12   2  -3 1171.00   39.61
 -12  -2   2 1233.22   30.75
  12  -2  -2 1267.05   31.06
  12  -2  -2 1404.10   34.91
 -12   2   2 1284.79   35.85
 -12   2   2 1276.65   20.44
  12   2  -2 1367.84   32.00
  12   2  -2 1506.17   38.92
 -12  -2   2 1294.76   30.97
  12  -2  -2 1336.03   35.47
  12  -2  -2 1221.01   17.65
 -12  -2   2 1263.93   39.81
 -12   2   2 1289.54   36.88
  12   2  -2 1286.51   37.10
 -12   2   1   61.56    7.23
  12  -2  -1   66.99    6.19
  12  -2  -1   66.16    7.32
 -12   2   1   71.68    7.92
 -12  -2   1   63.37    7.20
  12   2  -1   71.97    7.48
  12   2  -1   65.10    6.25
 -12  -2   1   64.70    7.91
 -12   2   1   67.03    4.49
  12  -2  -1   64.93    7.73
  12  -2  -1   68.41    5.02
 -12  -2   1   70.37    8.18
  12   2  -1   61.91    7.14
  12   2   0 1005.31   24.08
 -12   2   0  994.73   25.61
  12  -2   0  962.57   22.94
 -12   2   0  983.67   29.20
 -12  -2   0  989.73   26.23
  12   2   0  912.37   21.98
  12  -2   0  933.44   31.25
  12  -2   0  947.00   27.75
 -12   2   0  949.22   18.93
 -12  -2   0  915.80   33.35
  12   2   0 1000.04   24.46
  12  -2   0  946.82   22.29
 -12  -2   0 1020.23   28.80
  12  -2   1    6.61    2.48
 -12  -2  -1   11.63    2.86
  12   2   1   15.94    2.88
 -12   2  -1    9.60    3.07
 -12   2  -1   11.44    2.88
  12   2   1   14.57    2.64
  12  -2   1   13.52    3.03
  12  -2   1    9.64    2.81
 -12  -2  -1   12.91    3.22
  12  -2   1   12.76    4.06
 -12   2  -1    6.76    2.15
  12  -2   1    9.44    2.50
 -12  -2  -2 2835.05   39.32
  12   2   2 3025.55   40.41
  12  -2   2 2896.48   66.58
  12  -2   2 2828.24   49.77
 -12   2  -2 2807.52   48.40
  12  -2   2 3107.86   53.87
 -12  -2  -2 2827.14   40.96
 -12   2  -2 2957.91   56.47
  12   2   2 2650.92   39.14
 -12   2  -2 3032.50   45.50
  12  -2   2 2852.61   51.08
 -12  -2  -3  300.95   12.97
  12   2   3  316.54   14.96
 -12   2  -3  298.12   15.63
 -12   2  -3  300.37   15.90
  12   2   3  301.87   12.06
 -12  -2  -3  312.44   14.05
  12  -2   3  278.21   22.36
 -12   2  -3  316.34   19.26
  12  -2   3  269.48   17.79
  12  -2   3  302.09   16.95
 -12   2  -3  276.90   15.24
  12  -2   3  299.66   18.71
  12  -2   4   62.30    9.21
 -12  -2  -4   70.49    6.98
 -12   2  -4   67.73    8.30
 -12   2  -4   70.26    7.83
 -12   2  -4   70.20    8.24
 -12   2  -4   63.55    9.01
 -12  -2  -4   64.16    6.75
  12   2   4   61.20    6.26
  12  -2   4   61.43    9.54
  12   2   4   65.85    7.77
 -12   2  -4   62.47    7.75
 -12  -2  -5   83.32    8.29
 -12   2  -5   75.25    8.14
 -12   2  -5   79.14    9.44
 -12   2  -5   90.66   11.55
 -12  -2  -5   80.39    8.22
 -12   2  -5   68.80    9.02
  12  -2   5   89.66   12.09
  12   2   5   78.81    9.59
  12   2   5   83.83    7.80
 -12   2  -6    6.69    2.65
 -12  -2  -6    7.82    2.50
 -12  -2  -6   10.40    2.92
 -12   2  -6   10.04    2.96
 -12  -2  -6   12.74    4.99
 -12   2  -6   14.61    4.92
  12   2   6   11.59    3.18
  12   2   6    4.29    2.58
  12  -2   6    3.89    2.34
  12   2   7  185.05   17.99
  12  -2   7  199.22   20.65
 -12   2  -7  193.12   12.88
 -12  -2  -7  213.61   20.04
 -12  -2  -7  190.93   25.87
 -12   2  -7  211.60   19.32
  12   2   7  199.09   12.81
 -12  -2  -8    2.02    1.52
 -12  -2  -8   -3.12    5.38
 -12   2  -8   -1.49    1.84
 -12   4   8  165.18   17.80
 -12  -4   8  140.86   18.06
  12   4  -8  178.51   24.95
  12  -4  -8  166.66   19.01
  12   4  -7   36.14   10.58
 -12   4   7   21.23    6.14
  12  -4  -7   22.88    5.93
 -12  -4   7   27.40    7.91
  12  -4  -6  204.55   17.18
 -12   4   6  259.30   22.00
  12  -4  -6  225.73   17.13
 -12  -4   6  244.85   21.35
  12   4  -6  262.79   26.53
  12  -4  -6  220.67   18.16
  12  -4  -5  593.35   27.09
  12  -4  -5  604.20   29.38
 -12   4   5  648.10   34.34
 -12  -4   5  612.07   21.41
 -12  -4   5  629.89   19.52
 -12  -4   5  606.09   31.54
  12  -4  -5  697.54   28.73
 -12   4   5  639.58   33.21
  12   4  -5  645.95   38.12
  12  -4  -4  566.69   23.45
  12   4  -4  647.01   35.21
  12  -4  -4  551.95   27.31
 -12   4   4  614.17   32.41
 -12  -4   4  621.79   24.36
 -12  -4   4  557.81   28.38
 -12   4   4  585.68   29.36
  12   4  -4  653.93   35.14
  12  -4  -3  236.64   13.45
  12   4  -3  208.33   18.40
 -12   4   3  226.89   19.48
 -12  -4   3  231.83   15.54
  12   4  -3  213.66   16.77
 -12  -4   3  242.45   14.34
 -12  -4   3  237.93   16.98
  12   4  -3  235.08   18.97
  12  -4  -3  242.65   18.28
 -12  -4   3  250.57   20.90
  12  -4  -3  213.69   16.78
 -12   4   3  227.58   16.84
  12  -4  -2  612.32   19.28
  12   4  -2  606.16   28.66
 -12   4   2  684.76   32.37
 -12   4   2  656.97   10.96
  12  -4  -2  663.65   28.86
  12   4  -2  681.31   27.18
  12  -4  -2  684.71   29.79
 -12  -4   2  612.01   24.57
 -12  -4   2  625.89   29.39
  12   4  -2  583.88   26.54
 -12   4   2  665.05   26.30
 -12   4   1 1115.94   31.62
  12   4  -1 1055.85   34.36
 -12   4   1 1068.27   39.09
  12  -4  -1 1119.45   36.52
  12  -4  -1 1067.86   29.73
  12   4  -1 1053.11   31.11
  12  -4  -1 1171.70   38.19
 -12   4   1 1033.66   18.93
 -12  -4   1 1107.93   35.31
 -12  -4   1 1039.17   28.83
  12   4  -1 1124.57   32.77
  12   4   0  420.01   16.24
 -12   4   0  400.78   16.85
  12  -4   0  403.13   21.44
  12  -4   0  385.91   16.25
  12   4   0  355.86   17.83
 -12   4   0  429.09   24.12
  12  -4   0  393.75   19.50
 -12   4   0  415.42   15.15
 -12  -4   0  412.05   19.15
  12   4   0  365.64   16.85
  12   4   1  741.87   17.60
 -12   4  -1  719.13   22.31
 -12   4  -1  700.48   30.00
  12  -4   1  755.20   28.92
 -12  -4  -1  739.50   27.50
  12   4   1  757.67   22.71
  12  -4   1  722.45   29.10
  12  -4   1  709.47   30.41
  12   4   1  727.91   22.72
 -12   4  -1  721.79   23.21
 -12  -4  -1  748.44   23.38
 -12  -4  -2   29.02    5.39
  12  -4   2   36.10    8.10
 -12  -4  -2   16.71    3.46
  12  -4   2   23.64    5.12
 -12   4  -2   26.29    6.43
  12   4   2   16.76    2.88
  12  -4   2   23.24    6.13
 -12   4  -2   18.21    5.37
  12   4   2   27.40    4.72
 -12  -4  -3 1525.82   29.61
  12   4   3 1580.60   19.22
 -12   4  -3 1541.75   38.80
  12  -4   3 1603.01   41.25
  12   4   3 1510.20   32.90
 -12   4  -3 1499.39   41.39
  12   4   3 1602.71   17.90
 -12  -4  -3 1513.08   36.35
  12  -4   3 1530.47   51.82
 -12   4  -3 1567.46   43.52
 -12   4  -3 1631.81   44.74
  12  -4   3 1545.28   49.94
 -12   4  -3 1501.54   41.10
 -12  -4  -4   66.24    6.08
 -12   4  -4   71.21    8.95
 -12   4  -4   64.38    9.31
 -12   4  -4   65.86    8.99
 -12  -4  -4   70.31    7.89
 -12  -4  -4   77.00   12.55
  12  -4   4   65.93    8.43
  12  -4   4   67.45   10.95
 -12   4  -4   72.68    9.49
  12  -4   4   61.37   11.62
  12   4   4   70.27    7.73
 -12   4  -4   69.63    9.22
 -12  -4  -5  602.67   19.78
 -12   4  -5  613.43   26.85
 -12  -4  -5  663.54   39.24
 -12  -4  -5  585.17   22.88
 -12   4  -5  589.09   27.45
  12  -4   5  557.26   36.22
  12   4   5  624.95   25.81
  12  -4   5  582.30   35.40
 -12  -4  -6  193.04   12.19
 -12   4  -6  202.60   14.94
 -12  -4  -6  193.47   13.79
 -12   4  -6  212.11   16.87
  12   4   6  204.40   16.24
  12  -4   6  248.12   24.50
  12  -4   7   38.93   11.01
 -12  -4  -7   38.56   10.34
  12   4   7   34.99    7.54
 -12   4  -7   32.56    6.82
  12  -4   8   14.08    8.02
  12   4   8    6.82    3.62
 -12  -6   7   50.70   11.27
  12   6  -7   65.24   15.50
 -12   6   7   50.19   11.54
 -12  -6   6   13.61    5.37
  12  -6  -6   11.21    3.30
 -12   6   6   20.95    7.43
  12   6  -6   20.33    7.21
  12  -6  -5   13.77    3.93
  12  -6  -5   13.67    4.01
  12   6  -5   18.04    6.87
 -12   6   5   10.07    3.92
 -12   6   5   15.94    5.57
  12  -6  -5   12.14    3.02
 -12  -6   5   14.23    4.95
 -12  -6   5   13.56    4.05
  12  -6  -4    1.32    1.12
  12   6  -4    1.49    0.55
  12  -6  -4    1.25    0.97
 -12   6   4    1.21    3.18
 -12   6   4    0.51    0.74
  12   6  -4    3.05    2.85
 -12  -6   4    1.04    1.99
 -12  -6   4    0.95    1.85
 -12  -6   4    1.55    1.39
 -12   6   3  902.25   45.64
  12   6  -3  889.64   37.93
  12  -6  -3  858.97   30.64
 -12  -6   3  831.54   36.19
 -12  -6   3  789.91   35.14
 -12   6   3  804.04   31.10
  12   6  -3  865.16   38.15
 -12  -6   2   35.12    6.82
  12   6  -2   23.30    7.56
  12  -6  -2   18.47    5.00
 -12   6   2   14.89    4.47
 -12   6   2   27.10   10.25
  12  -6  -2   17.44    3.39
 -12  -6   2   19.22    7.60
 -12   6   2   31.22    3.37
  12   6  -2   44.33    9.78
  12   6  -2   22.17   10.08
 -12   6   1  303.74   17.82
 -12   6   1  338.57   26.92
  12  -6  -1  319.78   23.72
 -12  -6   1  320.29   24.18
  12   6  -1  307.74   19.69
  12  -6  -1  332.99   21.28
  12  -6  -1  280.53   21.93
 -12  -6   1  320.88   18.55
 -12   6   1  354.58   14.02
  12   6  -1  339.29   22.47
  12   6  -1  333.73   18.70
  12   6   0  139.58    9.37
 -12   6   0  154.68   11.56
 -12   6   0  144.39   16.84
  12  -6   0  133.61   14.73
 -12  -6   0  167.67   17.93
  12   6   0  153.06   12.75
  12  -6   0  136.79   14.04
  12  -6   0  138.21   14.96
 -12  -6   0  131.63   10.48
 -12   6   0  141.23   10.54
  12   6   0  133.70   12.66
 -12   6  -1  427.52   18.89
  12   6   1  424.90   12.12
  12  -6   1  438.74   25.69
 -12   6  -1  455.15   29.53
 -12  -6  -1  470.80   31.26
  12   6   1  422.11   19.60
  12  -6   1  474.74   28.46
  12  -6   1  430.56   26.89
 -12  -6  -1  459.16   17.67
  12   6   1  420.61   19.54
 -12   6  -1  405.77   20.16
 -12   6  -2  754.66   26.43
  12   6   2  740.11   24.72
  12  -6   2  693.90   31.85
 -12   6  -2  774.92   37.82
  12  -6   2  723.89   35.40
  12   6   2  729.72   20.44
  12  -6   2  751.57   38.04
 -12  -6  -2  777.44   16.92
 -12   6  -2  811.51   31.45
 -12   6  -3  490.86   23.41
  12  -6   3  458.07   25.26
 -12   6  -3  506.07   30.28
 -12  -6  -3  491.53   25.38
  12  -6   3  424.17   29.07
  12   6   3  473.66   19.98
  12  -6   4  322.45   20.95
 -12   6  -4  340.84   24.34
 -12  -6  -4  312.12   19.98
  12  -6   4  319.75   26.62
  12   6   4  352.71   18.10
  12  -6   4  319.77   27.88
 -12  -6  -4  255.06    7.10
  12  -6   5 1242.80   41.62
 -12   6  -5 1322.70   46.91
 -12  -6  -5 1246.12   40.25
  12  -6   5 1223.88   57.98
  12   6   5 1342.79   37.84
  12  -6   5 1329.63   59.99
  12  -6   6   -1.28    1.66
  12   6   6    4.91    3.06
 -12   8   5  462.03   39.23
  12   8  -5  461.01   34.05
 -12  -8   5  443.29   33.05
  12   8  -5  478.67   35.98
 -12   8   4  160.54   22.78
  12   8  -4  163.05   19.29
 -12  -8   4  143.33   17.61
  12  -8  -4  133.40   13.93
  12   8  -4  149.52   18.19
 -12   8   3  472.82   37.94
  12   8  -3  425.43   29.02
 -12  -8   3  437.83   29.09
  12  -8  -3  412.26   25.70
  12   8  -3  388.41   26.68
 -12   8   2    4.19    1.63
  12   8  -2    4.02    2.47
  12   8  -2    6.98    3.31
  12  -8  -2    2.88    2.88
 -12   8   2    8.72    4.56
 -12  -8   2    6.90    3.43
  12   8  -1  694.22   25.96
  12   8  -1  686.09   32.95
 -12   8   1  761.56   46.80
 -12  -8   1  655.58   30.02
  12  -8  -1  703.78   37.47
  12   8  -1  615.22   33.49
 -12   8   1  694.43   23.44
 -12   8   1  623.30   26.74
 -12   8   0    0.82    1.23
  12   8   0    0.18    0.87
 -12   8   0    1.66    2.04
  12   8   0    0.56    0.69
 -12   8   0    2.55    4.47
  12   8   0    2.23    1.63
  12  -8   0   -0.16    0.77
 -12  -8   0    0.47    1.35
 -12   8  -1  788.04   28.51
  12   8   1  840.89   31.63
 -12   8  -1  849.57   47.27
  12   8   1  760.50   28.29
  12  -8   1  887.64   45.56
 -12   8  -1  817.89   32.72
 -12   8  -2   48.67   11.76
  12   8   2   48.59    7.27
  12  -8   2   43.83   10.41
 -12   8  -3   94.61   15.19
  12   8   3  106.03   10.52
  12  -8   3   86.95   15.58
  12   8   4    6.55    2.23
 -12   8  -4   -0.72    3.70
  12  -8   4    5.50    4.51
  12  -8   5  512.60   41.28
 -12   8  -5  487.25   32.95
  12   8   5  507.62   24.28
  13   1  -8   37.28   10.64
  13  -1  -8   42.29   11.33
 -13   1   7  130.16   11.24
  13  -1  -7  114.91    9.86
  13   1  -7  131.35   19.38
  13  -1  -7  135.95   17.93
  13  -1  -7  120.49   11.25
 -13  -1   6  258.08   18.59
  13  -1  -6  271.25   14.75
 -13  -1   6  276.17   12.04
  13  -1  -6  255.10   13.65
  13  -1  -6  270.34   16.36
 -13   1   6  272.16   17.01
  13   1  -6  274.12   25.27
  13  -1  -6  244.92   20.13
  13  -1  -6  267.84   23.03
  13  -1  -5   18.11    5.23
  13   1  -5   15.72    4.14
  13  -1  -5   10.20    2.50
  13  -1  -5   17.28    5.54
  13   1  -5   21.93    5.83
 -13  -1   5    7.57    3.87
  13  -1  -5   10.25    3.10
 -13   1   5    7.21    2.31
 -13  -1   5   13.87    2.88
 -13   1   5   11.19    3.38
  13   1  -5   12.51    2.75
  13   1  -5   16.45    4.64
 -13  -1   5   13.49    4.07
  13  -1  -5   16.00    3.75
  13  -1  -4  394.91   17.91
 -13  -1   4  396.38   15.98
 -13   1   4  404.38   19.95
  13   1  -4  384.25   22.74
  13   1  -4  403.76   19.17
  13  -1  -4  399.14   13.31
  13   1  -4  379.78   17.30
  13  -1  -4  425.57   22.09
  13  -1  -4  407.73   19.25
 -13  -1   4  392.48   26.43
 -13   1   4  412.77   26.63
  13   1  -4  419.40   26.04
  13  -1  -4  412.45   23.77
  13   1  -3    2.14    1.07
  13  -1  -3    3.34    1.06
 -13  -1   3    2.23    2.33
  13   1  -3    2.93    2.80
 -13   1   3   -2.26    2.15
  13  -1  -3    1.48    1.80
  13  -1  -3    3.68    1.74
  13  -1  -3    1.53    0.88
 -13  -1   3    0.80    0.62
 -13   1   3    1.61    1.32
  13   1  -3    1.96    1.57
  13   1  -3    0.80    1.70
  13  -1  -3    4.52    2.39
 -13  -1   3    2.47    1.50
  13  -1  -2 3572.33   56.28
  13  -1  -2 4016.36   56.78
 -13  -1   2 3760.09   51.95
 -13   1   2 3861.60   57.06
 -13   1   2 3697.30   42.93
  13   1  -2 3650.04   46.65
  13   1  -2 3622.08   60.61
  13  -1  -2 3759.89   34.85
  13  -1  -2 4033.65   61.02
 -13  -1   2 3583.23   49.60
  13   1  -2 3662.51   56.35
 -13  -1   2 3952.88   68.73
 -13   1   2 3887.79   65.91
  13   1  -2 3602.98   61.61
 -13  -1   1    7.59    2.65
 -13   1   1    6.46    1.94
  13   1  -1    7.45    2.20
  13   1  -1    1.92    1.53
  13  -1  -1    5.53    2.28
  13  -1  -1    4.08    1.55
 -13  -1   1   12.16    4.04
 -13   1   1    6.85    3.18
 -13  -1   1    4.13    2.10
  13  -1  -1    0.99    1.47
 -13   1   1    7.55    2.49
  13   1  -1    9.08    3.09
  13   1  -1    4.66    2.80
 -13  -1   1    3.86    2.49
  13  -1  -1    5.14    2.66
 -13   1   1    1.70    1.41
 -13   1   0  118.03    9.28
  13   1   0  118.63    8.43
  13  -1   0  115.67    8.00
  13  -1   0   99.53    9.16
 -13   1   0  109.35    9.33
  13  -1   0  106.15    6.86
 -13  -1   0  121.66   12.03
  13  -1   0  125.73   12.51
  13   1   0  116.56    7.33
 -13   1   0  114.71    6.83
 -13   1   0  125.16   10.79
 -13  -1   0  112.54    7.99
 -13  -1   0  109.39    9.48
 -13  -1   0  103.57    9.23
 -13  -1  -1  121.92    8.88
 -13   1  -1  114.72    8.44
  13   1   1  132.08    8.41
  13  -1   1  126.13    8.68
  13  -1   1  119.12   10.43
 -13   1  -1  121.82    9.89
  13  -1   1  123.14   13.44
 -13  -1  -1  108.09   12.51
  13   1   1  114.56    7.71
 -13  -1  -1  119.72    7.98
 -13   1  -1  127.75   11.61
 -13   1  -1  132.45    7.98
  13  -1   1  132.41    8.94
 -13  -1  -2  718.94   20.84
 -13   1  -2  637.13   21.00
  13   1   2  763.11   22.58
 -13   1  -2  699.85   24.23
  13  -1   2  657.06   22.78
 -13  -1  -2  749.36   35.77
 -13   1  -2  640.71   28.81
 -13  -1  -2  675.04   19.81
  13  -1   2  709.36   34.53
 -13   1  -2  711.98   20.70
  13   1   2  743.52   21.90
  13  -1   2  764.79   25.05
 -13  -1  -3   42.72    5.25
 -13   1  -3   36.96    5.55
 -13   1  -3   33.30    5.44
  13  -1   3   36.33    5.79
  13  -1   3   32.34    5.56
 -13   1  -3   34.23    7.14
  13   1   3   37.86    4.84
 -13  -1  -3   38.21    5.03
 -13  -1  -3   44.42    9.95
 -13   1  -3   38.19    5.39
  13   1   3   34.37    5.23
 -13  -1  -4 1564.48   35.10
 -13   1  -4 1658.73   39.63
 -13   1  -4 1565.67   37.80
 -13  -1  -4 1561.93   59.42
 -13   1  -4 1465.60   49.91
 -13  -1  -4 1520.40   34.24
  13   1   4 1425.31   34.89
  13  -1   4 1448.85   41.96
 -13   1  -4 1530.69   36.86
  13   1   4 1434.15   38.43
  13  -1   4 1527.50   44.20
  13   1   5   23.44    5.83
 -13  -1  -5   20.68    4.21
 -13   1  -5   28.47    5.52
  13  -1   5   22.30    5.77
  13  -1   5   17.52    5.10
 -13   1  -5   22.86    4.72
 -13   1  -5   18.32    4.10
 -13  -1  -5   14.82    5.88
 -13   1  -5   14.69    5.62
  13   1   5   26.43    5.12
 -13  -1  -5   20.99    4.33
  13   1   6 1597.84   43.90
 -13  -1  -6 1406.81   40.13
 -13   1  -6 1585.29   39.59
  13  -1   6 1541.38   53.59
 -13  -1  -6 1612.02   68.48
 -13   1  -6 1588.49   56.60
 -13  -1  -6 1547.19   44.95
  13  -1   6 1510.40   50.84
  13   1   6 1609.90   50.82
  13  -1   7   39.96    8.69
 -13  -1  -7   24.48    9.00
  13   1   7   26.20    7.12
 -13  -1  -7   24.23    5.88
 -13   1  -7   31.03    5.61
  13   1   7   31.59    6.30
 -13  -1  -7   29.89    7.01
 -13   1  -7   32.87    8.49
  13  -1   8  115.01   15.29
  13   1   8  113.43   12.45
 -13   1  -8  107.25   15.83
 -13  -1  -8  123.18   20.64
 -13  -3   8    6.48    3.15
  13  -3  -8    7.44    4.30
  13   3  -8    5.51    3.83
  13  -3  -7  642.76   35.96
 -13   3   7  664.10   33.73
  13  -3  -7  587.75   30.10
 -13  -3   7  636.24   34.90
  13   3  -7  673.71   44.62
  13  -3  -6   72.69    9.16
 -13   3   6   76.93   13.37
 -13   3   6   96.04   12.41
  13  -3  -6   94.65   11.71
  13   3  -6  101.18   15.85
  13  -3  -6   93.31   11.20
 -13  -3   6   81.34   11.58
  13  -3  -6   90.52   12.54
 -13  -3   5  284.14   12.37
 -13   3   5  243.72   19.39
  13  -3  -5  269.16   17.93
  13  -3  -5  299.50   19.97
  13  -3  -5  238.80   17.96
 -13  -3   5  263.71   19.71
 -13   3   5  281.76   23.05
  13   3  -5  314.02   26.31
 -13  -3   5  272.09   13.38
  13  -3  -5  258.53   19.16
  13  -3  -4  104.92   11.15
  13   3  -4   82.81   11.53
  13  -3  -4   91.72   10.28
 -13  -3   4   95.28    8.13
  13   3  -4  105.91   11.78
 -13   3   4   91.62   11.65
  13  -3  -4   85.07   10.30
 -13  -3   4   98.28   14.08
 -13  -3   4   92.42   10.80
 -13   3   4   93.16   12.29
  13   3  -4   99.39   13.45
  13  -3  -4  121.68   11.79
  13  -3  -3  558.04   22.65
  13  -3  -3  611.18   26.38
  13   3  -3  596.45   29.42
 -13   3   3  534.53   27.08
  13   3  -3  530.96   23.96
  13  -3  -3  580.62   26.39
 -13  -3   3  556.92   18.44
 -13  -3   3  634.52   32.43
 -13  -3   3  548.16   24.33
 -13   3   3  589.17   27.82
  13  -3  -3  577.19    9.93
  13   3  -3  528.62   27.66
  13  -3  -2  341.49   15.86
 -13   3   2  336.50   20.91
  13  -3  -2  357.58   19.87
  13   3  -2  353.34   20.74
  13   3  -2  387.22   18.94
 -13   3   2  334.84    9.73
 -13  -3   2  353.64   18.98
  13  -3  -2  352.35   20.12
 -13  -3   2  355.77   22.00
  13  -3  -2  307.22   10.21
 -13  -3   2  327.40   17.18
 -13   3   2  323.72   19.12
  13   3  -2  352.78   20.76
 -13   3   1  477.85   21.62
  13  -3  -1  445.52   16.67
  13  -3  -1  392.91   20.32
  13   3  -1  411.96   20.33
  13   3  -1  483.58   19.51
 -13  -3   1  410.38   22.43
 -13   3   1  421.04   11.86
  13  -3  -1  431.80   22.47
 -13   3   1  442.37   22.99
 -13  -3   1  512.13   24.08
  13  -3  -1  404.04   14.91
  13   3  -1  447.62   20.62
  13   3   0  115.57    8.52
 -13   3   0  125.99    9.65
  13  -3   0  113.93    8.49
  13  -3   0   91.77    9.80
 -13   3   0  111.87   11.29
  13  -3   0  116.10    9.53
 -13  -3   0  108.66   10.01
  13   3   0  111.33    9.29
  13   3   0  117.28    8.74
  13  -3   0  133.77   12.60
 -13   3   0  113.43    7.15
 -13  -3   0  118.91   10.35
  13  -3   0  120.29    9.12
 -13   3  -1 1928.64   45.81
 -13   3  -1 1984.88   37.08
  13   3   1 1962.53   30.93
  13  -3   1 1965.79   44.34
 -13  -3  -1 1958.22   40.29
  13  -3   1 1894.32   42.75
  13   3   1 1879.68   33.80
  13  -3   1 2027.57   52.26
  13   3   1 1989.46   34.68
 -13   3  -1 2007.17   47.20
 -13   3  -1 1926.65   34.69
 -13  -3  -1 1909.88   38.61
  13  -3   1 1989.38   42.40
  13  -3   2 1050.45   34.48
 -13  -3  -2  929.13   24.94
  13   3   2  935.92   20.64
 -13  -3  -2  981.19   27.64
 -13   3  -2  931.63   27.08
  13   3   2  907.41   21.85
  13  -3   2  946.98   30.72
 -13   3  -2  919.94   31.05
  13  -3   2  911.91   32.85
  13  -3   2  938.64   38.35
 -13   3  -2  896.71   32.19
  13   3   2  903.01   24.13
 -13   3  -2  920.20   27.13
  13  -3   3  137.26   13.73
 -13  -3  -3  130.81    8.95
 -13   3  -3  125.61   10.68
  13  -3   3  127.63   11.47
 -13  -3  -3  120.81    9.43
  13  -3   3  111.81   14.58
 -13   3  -3  126.47   12.56
  13  -3   3  120.40   13.16
  13   3   3  123.43    9.54
 -13   3  -3  117.00   11.13
  13   3   3  115.89    6.75
 -13   3  -3  130.10   11.16
  13   3   3  127.62    6.70
 -13   3  -4   -1.21    1.52
  13   3   4    1.11    0.89
 -13  -3  -4   -0.07    1.73
 -13   3  -4    3.24    2.18
 -13  -3  -4    0.60    0.88
 -13   3  -4   -0.28    0.56
  13  -3   4    0.68    1.50
 -13   3  -4    1.82    1.87
  13   3   4    0.28    0.18
  13  -3   4    3.86    2.63
  13  -3   4   -0.07    9.82
 -13   3  -4    2.20    2.86
 -13   3  -5    8.79    4.09
 -13  -3  -5    5.47    2.02
  13   3   5    4.68    1.25
  13   3   5    7.72    3.10
 -13  -3  -5    5.75    2.06
 -13   3  -5    7.70    2.92
 -13  -3  -5   11.83    4.87
  13  -3   5    6.18    3.57
 -13   3  -5    7.29    2.97
 -13  -3  -6  361.02   18.33
 -13   3  -6  384.48   19.88
  13   3   6  381.60   11.48
 -13  -3  -6  455.98   33.32
 -13  -3  -6  371.70   19.12
 -13   3  -6  409.96   25.04
  13   3   6  378.77   23.20
  13  -3   6  419.95   30.16
  13  -3   7   41.57    9.93
 -13   3  -7   49.63    6.75
  13   3   7   59.94   10.14
 -13   3  -7   57.49    9.53
  13   3   8  122.15   15.51
 -13  -3  -8   88.44   19.34
 -13  -3  -8  151.01   23.00
  13  -3   8  108.11   17.26
  13  -5  -7  267.16   20.54
 -13   5   7  317.23   27.53
 -13  -5   7  275.86   25.45
  13   5  -7  298.96   30.77
 -13  -5   6    6.70    4.03
  13  -5  -6    1.34    1.21
 -13   5   6    2.49    0.53
  13   5  -6    6.70    4.67
  13  -5  -5 1605.10   41.19
 -13  -5   5 1662.06   38.07
 -13   5   5 1649.77   60.34
 -13  -5   5 1540.75   39.69
 -13  -5   5 1719.00   56.11
 -13   5   5 1577.10   52.32
  13   5  -5 1692.15   63.41
  13  -5  -5 1681.03   45.53
  13  -5  -4  653.91   23.68
 -13   5   4  707.95   38.43
 -13  -5   4  684.29   28.78
  13  -5  -4  640.62   32.66
  13   5  -4  679.20   33.65
 -13  -5   4  737.99   17.67
 -13  -5   4  675.46   32.91
 -13   5   4  687.80   32.00
  13   5  -4  736.75   38.50
  13   5  -3  287.34   23.27
  13  -5  -3  283.01   14.14
  13  -5  -3  264.13   20.34
 -13   5   3  266.77   23.31
  13   5  -3  277.41   20.21
 -13  -5   3  268.59   17.14
  13  -5  -3  261.13   20.94
 -13  -5   3  273.06   19.21
 -13  -5   3  257.10   18.88
 -13   5   3  254.08   18.51
  13   5  -3  271.57   20.91
  13   5  -2  586.70   30.65
  13  -5  -2  527.45   18.55
 -13   5   2  594.82   33.50
 -13  -5   2  559.91   28.30
  13  -5  -2  563.42   23.63
  13   5  -2  582.40   27.02
 -13   5   2  558.44   10.83
  13  -5  -2  613.27   30.99
 -13  -5   2  553.99   25.20
  13  -5  -2  556.37   29.13
 -13  -5   2  574.87   29.95
  13   5  -2  561.25   26.98
 -13   5   2  546.63   25.23
 -13   5   1 1795.81   42.89
  13   5  -1 1824.53   49.41
  13  -5  -1 1866.36   36.61
  13  -5  -1 1860.19   52.18
 -13   5   1 1824.60   57.03
 -13  -5   1 1933.98   54.93
  13  -5  -1 1969.66   46.91
  13   5  -1 1777.98   44.00
  13  -5  -1 1864.46   52.89
 -13   5   1 1924.88   28.82
 -13  -5   1 1900.88   48.86
 -13  -5   1 1801.41   40.98
  13   5  -1 1856.46   43.55
 -13  -5   0   81.04    7.66
  13   5   0   93.33    7.81
 -13   5   0   95.95    8.99
  13   5   0   85.54    9.62
  13  -5   0   99.06   11.81
 -13   5   0  100.14   13.07
 -13  -5   0  108.62   13.49
  13   5   0   97.83    9.53
  13  -5   0   97.01   11.09
  13  -5   0   86.58   11.33
 -13   5   0   91.61    7.78
 -13  -5   0   89.47    9.58
  13   5   1  195.11   13.39
 -13   5  -1  206.49   13.31
  13   5   1  223.69   10.31
  13  -5   1  159.02   14.71
 -13   5  -1  170.28   17.17
 -13  -5  -1  235.94   20.70
  13   5   1  179.15   12.33
  13  -5   1  225.22   18.47
  13  -5   1  131.97   14.75
 -13   5  -1  183.55   13.27
 -13  -5  -1  184.65   13.29
  13   5   2   96.26    7.73
 -13   5  -2  109.36   10.20
 -13   5  -2  109.36   13.55
  13  -5   2   94.88   11.16
 -13  -5  -2  127.99   16.96
  13   5   2  106.09    9.20
  13  -5   2  113.29   14.02
  13  -5   2  101.02   13.56
 -13  -5  -2  104.76   11.31
 -13   5  -2  118.62   11.34
 -13  -5  -2  103.60    8.36
 -13   5  -3  645.85   26.34
  13  -5   3  625.37   28.17
 -13  -5  -3  787.61   42.45
  13  -5   3  595.75   33.87
  13   5   3  660.27   23.22
  13  -5   3  680.98   36.63
 -13  -5  -3  629.67   26.51
 -13   5  -3  730.49   33.69
 -13   5  -3  635.05   28.22
 -13  -5  -3  607.69   19.94
 -13  -5  -4  690.95   20.98
 -13   5  -4  673.56   31.79
 -13  -5  -4  740.90   28.80
  13  -5   4  641.73   38.38
  13   5   4  736.30   26.25
  13  -5   4  737.58   40.03
  13  -5   4  645.03   28.78
 -13  -5  -5   91.53    7.94
 -13   5  -5   85.40   11.00
  13  -5   5   78.19    9.84
 -13  -5  -5   88.90    9.87
  13  -5   5   69.41   13.53
  13   5   5   93.55   10.01
  13  -5   5  102.09   15.66
 -13   5  -6  138.47   13.66
  13   5   6  148.88   14.07
  13  -5   6  148.19   20.26
  13  -5   7   44.84   11.25
  13   5   7   47.83    8.65
  13   7  -6   11.51    5.99
 -13  -7   6   15.73    6.52
  13   7  -6    2.28    4.08
 -13   7   6   15.33    6.34
 -13   7   5  128.58   19.42
  13   7  -5  119.25   16.53
  13  -7  -5  110.98   11.75
 -13  -7   5  118.98   16.41
  13   7  -5  120.21   17.51
 -13  -7   4    3.76    2.78
  13   7  -4    2.21    2.31
  13  -7  -4    0.33    0.68
 -13   7   4   -3.18    3.28
  13  -7  -4   -0.56    1.02
  13   7  -4    0.22    1.53
 -13  -7   4    0.37    1.64
 -13  -7   4    2.03    2.23
  13  -7  -3  618.83   21.26
 -13   7   3  703.80   44.07
 -13  -7   3  564.95   32.88
  13   7  -3  653.72   34.42
  13  -7  -3  650.31   30.48
 -13  -7   3  630.14   33.06
 -13   7   3  592.77   26.91
  13   7  -3  620.76   33.11
  13   7  -2   14.38    5.20
 -13   7   2   18.69    4.67
  13   7  -2   17.71    5.35
  13  -7  -2   11.02    4.47
 -13  -7   2   21.41    5.59
 -13   7   2   19.56    2.44
 -13   7   2   16.45    7.70
  13   7  -1  670.09   26.25
 -13   7   1  669.58   28.14
 -13   7   1  694.48   41.79
  13   7  -1  691.07   31.36
  13  -7  -1  680.97   34.14
 -13  -7   1  708.74   29.52
 -13   7   1  697.04   21.29
  13   7  -1  641.41   32.87
 -13   7   0   88.67    9.44
  13   7   0  104.97    7.99
 -13   7   0  113.63   16.39
  13   7   0   94.16   10.75
  13  -7   0  105.86   13.83
  13   7   0   98.31   11.61
 -13   7   0   99.65    9.44
 -13  -7   0  101.03    9.82
 -13   7  -1  196.07   13.82
  13   7   1  210.18    7.82
 -13   7  -1  235.64   23.64
  13   7   1  199.51   14.82
  13  -7   1  235.87   22.12
  13   7   1  230.34   15.52
 -13   7  -1  174.90   14.02
 -13   7  -2   78.37    8.91
 -13   7  -2   93.74   14.60
  13   7   2   83.62    9.09
  13   7   2   76.47    6.92
  13  -7   2   89.32   14.11
 -13   7  -3  243.48   23.07
  13   7   3  273.54   16.31
  13  -7   3  263.39   25.86
 -13   7  -4  379.25   28.16
  13   7   4  374.10   19.43
  13  -7   4  414.38   33.85
 -13   7  -5  289.73   23.91
  13   7   5  311.89   18.98
  13  -7   5  326.15   31.92
  13   7   6   36.87    7.14
  13   9  -3  402.70   29.71
 -13   9   3  435.41   39.20
 -13  -9   3  363.14   27.87
  13   9  -3  373.78   26.41
  13   9  -2   76.98   12.20
 -13   9   2   71.25   15.84
  13  -9  -2   81.85   13.10
 -13  -9   2   85.13   12.39
 -13   9   1  460.30   38.81
  13   9  -1  467.48   28.54
 -13  -9   1  440.08   26.13
  13  -9  -1  491.12   33.76
 -13   9   0   70.09   15.15
  13   9   0   84.48   11.58
  13  -9   0   83.05   14.33
 -13  -9   0   75.99    9.48
 -13   9  -1  317.14   31.34
  13   9   1  281.06   19.82
  13  -9   1  329.15   30.01
  13   9   2   18.92    5.06
 -13   9  -2   16.31    7.24
  13  -9   2   15.26    7.21
  13   9   3   -2.51    2.07
 -13   9  -3    4.58    6.89
  13  -9   3   -1.29    2.46
  14   0  -8  569.93   27.23
  14   0  -8  682.10   44.48
  14   0  -7    1.94    1.80
  14   0  -7    0.23    1.61
 -14   0   7   -1.48    0.96
 -14   0   6  901.93   28.19
  14   0  -6  826.51   25.98
  14   0  -6  863.05   29.36
  14   0  -6  886.94   43.72
  14   0  -5    1.84    2.48
  14   0  -5    1.85    1.30
  14   0  -5   -0.74    1.41
 -14   0   5    0.06    2.10
 -14   0   5    2.15    1.63
  14   0  -5    0.43    0.94
 -14   0   4 3010.53   50.23
  14   0  -4 2910.83   44.21
  14   0  -4 2947.99   61.33
  14   0  -4 3023.42   51.61
  14   0  -4 2951.95   50.06
 -14   0   4 2916.57   71.54
  14   0  -3    0.66    0.30
  14   0  -3    0.21    0.24
 -14   0   3    1.11    1.06
  14   0  -3    0.04    0.41
  14   0  -3   -1.03    0.99
  14   0  -3    0.62    1.63
  14   0  -2 2812.10   53.36
 -14   0   2 2945.93   48.26
  14   0  -2 3046.94   51.64
 -14   0   2 2790.66   44.15
  14   0  -2 2912.28   36.50
 -14   0   2 2847.50   46.54
  14   0  -2 2971.52   56.48
 -14   0   2 2893.41   59.34
  14   0  -2 2847.04   48.04
 -14   0   1    1.73    0.71
 -14   0   1    0.60    0.65
  14   0  -1   -0.93    0.99
  14   0  -1    1.74    1.81
 -14   0   1    0.14    0.17
  14   0  -1    0.80    1.67
 -14   0   1   -0.14    0.47
 -14   0   0 5316.11   67.34
  14   0   0 5012.97   55.55
 -14   0   0 4992.64   65.41
 -14   0   0 5594.15   52.82
  14   0   0 5364.78   88.23
 -14   0   0 4939.58   72.93
  14   0   0 5511.16   50.82
 -14   0  -1   -1.39    1.32
  14   0   1   -0.82    0.74
 -14   0  -1   -1.04    0.57
  14   0   1    1.69    0.98
 -14   0  -1   -0.97    0.69
  14   0   1   -2.00    3.20
 -14   0  -1   -0.68    0.65
 -14   0  -2  586.29   19.81
 -14   0  -2  561.60   22.89
  14   0   2  621.59   20.35
  14   0   2  628.30   21.80
 -14   0  -2  521.30   28.82
 -14   0  -2  477.14   17.17
  14   0   2  592.30   21.10
 -14   0  -3    0.42    1.21
 -14   0  -3    0.10    0.84
 -14   0  -3    0.19    1.20
  14   0   3    0.00    1.09
 -14   0  -3    3.21    3.44
  14   0   3   -0.89    0.58
  14   0   4    0.89    1.28
 -14   0  -4    1.18    0.80
 -14   0  -4    3.62    1.62
  14   0   4    3.48    2.02
 -14   0  -4    2.66    1.27
 -14   0  -4    3.89    1.68
 -14   0  -5    2.77    1.34
  14   0   5   -3.85    2.55
 -14   0  -5   -0.77    0.59
 -14   0  -5   -0.71    0.96
  14   0   5   -1.74    2.10
 -14   0  -5    4.52    4.30
  14   0   6  553.36   31.41
 -14   0  -6  587.36   26.30
 -14   0  -6  530.68   37.32
  14   0   6  561.14   28.95
  14   0   7   -0.05    1.02
  14   0   7    1.24    3.45
 -14   0  -7    0.04    0.52
 -14   0  -7    3.38    3.51
 -14   0  -8  347.28   32.13
  14   0   8  357.87   25.25
 -14  -2   8  772.22   38.60
  14   2  -8  857.14   53.08
  14  -2  -8  758.90   43.34
 -14   2   7  185.31   15.93
  14  -2  -7  189.76    9.26
  14  -2  -7  180.28   15.38
  14   2  -7  226.44   25.31
  14  -2  -7  177.18   19.60
 -14  -2   7  192.67   18.26
  14   2  -6   52.90    8.71
  14  -2  -6   39.00    7.79
  14   2  -6   35.07    9.74
  14  -2  -6   45.86    9.20
 -14  -2   6   39.89    4.16
  14  -2  -6   36.49    5.91
 -14   2   6   34.84    6.85
  14  -2  -6   40.41    3.87
 -14  -2   6   36.46    7.78
  14  -2  -6   33.83    6.22
  14  -2  -6   51.78    5.59
  14   2  -5   43.09    7.22
 -14   2   5   28.02    7.82
  14   2  -5   36.20    8.97
 -14  -2   5   36.17    4.68
  14  -2  -5   40.16    8.01
  14  -2  -5   36.89    6.12
 -14   2   5   36.49    7.18
  14   2  -5   52.24   10.03
 -14  -2   5   42.38    7.41
  14  -2  -5   40.52    7.30
  14  -2  -5   36.51    6.47
  14  -2  -5   35.82    3.26
  14   2  -4 1025.19   33.65
 -14  -2   4 1052.74   26.90
  14  -2  -4 1085.19   32.85
 -14   2   4 1048.21   36.57
  14   2  -4 1033.58   40.22
  14  -2  -4 1082.49   16.89
  14  -2  -4 1118.84   35.46
 -14  -2   4 1061.22   45.56
 -14   2   4 1042.53   41.50
  14   2  -4 1021.07   42.12
  14  -2  -4 1068.02   37.50
 -14  -2   4 1071.00   34.82
  14  -2  -3  353.60   19.36
 -14  -2   3  368.36   19.10
  14  -2  -3  333.52   18.15
  14   2  -3  344.05   20.98
  14   2  -3  345.42   17.66
 -14   2   3  341.84   19.70
 -14  -2   3  339.55   14.05
  14  -2  -3  353.57   19.84
  14  -2  -3  338.20    9.66
 -14  -2   3  334.97   16.29
 -14  -2   3  357.42   24.05
 -14   2   3  342.19   21.78
  14   2  -3  323.52   21.31
  14  -2  -2 1153.24   35.53
  14  -2  -2 1027.16   29.28
 -14  -2   2  997.00   29.21
  14  -2  -2 1042.08   31.74
 -14   2   2 1148.20   35.48
 -14   2   2 1042.32   21.01
  14   2  -2 1064.40   28.35
  14   2  -2 1108.34   34.11
 -14  -2   2 1038.65   29.89
  14  -2  -2 1014.78   18.22
 -14  -2   2 1083.22   37.92
 -14   2   2 1005.40   34.79
  14   2  -2  991.77   33.91
 -14   2   1 1111.83   34.02
  14   2  -1 1068.61   31.51
  14  -2  -1 1033.45   26.60
 -14   2   1 1046.20   19.90
 -14   2   1 1083.27   33.23
 -14  -2   1 1096.63   31.56
  14  -2  -1  954.52   32.88
  14   2  -1 1052.87   25.94
 -14  -2   1  988.20   34.04
  14   2  -1 1026.37   29.53
 -14   2   1 1133.02   34.05
  14  -2  -1 1069.43   31.95
  14  -2  -1 1053.79   21.70
 -14  -2   1 1088.08   34.92
 -14   2   0  720.77   23.96
  14   2   0  746.35   22.46
  14  -2   0  677.39   20.73
  14  -2   0  726.78   26.21
 -14   2   0  709.74   26.26
 -14  -2   0  730.08   23.95
 -14  -2   0  705.06   31.69
  14   2   0  746.37   20.88
  14  -2   0  705.31   30.01
 -14   2   0  709.02   26.98
 -14   2   0  739.04   18.05
  14  -2   0  714.33   20.59
  14   2   0  678.28   21.42
 -14  -2   0  724.44   26.41
 -14  -2  -1 2066.10   40.78
 -14   2  -1 2027.18   37.75
  14   2   1 2011.03   33.44
  14  -2   1 1992.77   37.76
  14  -2   1 2024.73   44.59
 -14   2  -1 1984.20   43.47
  14  -2   1 1999.90   40.16
 -14  -2  -1 2007.29   37.56
  14  -2   1 2006.34   54.69
  14   2   1 2014.65   34.51
 -14   2  -1 2041.74   48.21
 -14   2  -1 1994.24   33.46
 -14  -2  -1 2075.99   58.41
  14  -2   1 1963.44   38.79
 -14  -2  -2  222.25   12.42
 -14   2  -2  227.20   13.20
  14   2   2  225.72   11.84
  14  -2   2  224.65   15.28
 -14   2  -2  235.44   15.12
  14  -2   2  233.84   15.90
 -14  -2  -2  221.66   20.58
  14  -2   2  196.04   18.68
 -14   2  -2  197.55   15.46
  14   2   2  225.45   12.22
 -14   2  -2  217.88   12.52
  14  -2   2  235.56   15.31
 -14  -2  -2  212.80   12.16
 -14  -2  -3  277.49   13.51
 -14   2  -3  262.34   15.34
  14   2   3  235.55   11.38
  14  -2   3  261.94   23.14
 -14  -2  -3  294.88   14.68
  14  -2   3  261.41   17.79
 -14   2  -3  276.68   16.41
 -14   2  -3  285.97   19.58
  14   2   3  264.13   14.46
 -14   2  -3  275.16   15.28
  14  -2   3  271.75   18.14
 -14  -2  -4   37.23    5.27
 -14   2  -4   48.88    7.06
 -14   2  -4   50.10    7.10
  14  -2   4   43.41    8.00
  14  -2   4   41.37    7.62
 -14  -2  -4   48.56    6.25
  14   2   4   35.88    4.97
 -14   2  -4   43.66    7.98
 -14   2  -4   48.66    7.05
  14   2   4   48.60    7.02
  14  -2   5  128.76   14.63
 -14   2  -5  134.61   11.91
 -14  -2  -5  143.98   20.35
 -14   2  -5  121.08   13.95
 -14  -2  -5  130.79   10.77
  14  -2   5  139.41   15.44
  14   2   5  131.22   10.36
  14   2   5  127.43   12.53
  14   2   6    0.73    1.45
  14   2   6   -1.28    1.92
 -14  -2  -6    3.81    2.11
 -14   2  -6   -0.23    0.93
 -14  -2  -6    3.48    2.24
 -14   2  -6   -1.42    2.34
  14  -2   6   -0.29    1.24
  14   2   7  125.66   15.06
  14  -2   7  129.87   16.89
  14   2   7  115.35   10.24
 -14  -2  -7  122.62   16.91
 -14   2  -7  117.99   10.91
 -14   2  -7  130.57   15.62
 -14  -2  -7  132.22   22.12
  14  -2   8    1.55    1.44
  14   2   8    1.18    0.98
 -14  -2  -8    2.13    2.60
 -14  -2  -8    0.22    1.24
 -14   2  -8    2.00    2.74
 -14   4   7  189.41   19.60
 -14  -4   7  192.47   20.10
  14   4  -7  191.66   23.97
  14  -4  -7  153.04   16.93
  14  -4  -6  251.22   19.91
  14  -4  -6  207.89   17.87
 -14  -4   6  244.81    9.59
 -14  -4   6  248.69   11.02
  14  -4  -6  247.71   19.31
 -14  -4   6  252.70   21.83
 -14   4   6  230.90   22.62
 -14   4   6  246.89   22.02
  14   4  -6  231.89   25.37
  14  -4  -5  357.17   21.48
 -14  -4   5  392.10   17.01
  14  -4  -5  350.98   22.74
 -14   4   5  379.47   27.02
 -14  -4   5  358.54   18.28
  14   4  -5  350.46   24.23
  14  -4  -5  328.25   23.21
 -14  -4   5  400.18   25.95
 -14   4   5  351.42   26.00
  14  -4  -5  413.46   23.72
  14   4  -5  415.28   30.86
  14  -4  -4  138.82   11.84
  14  -4  -4  142.73   14.08
 -14   4   4  135.84   15.63
 -14  -4   4  137.24   11.11
 -14  -4   4  139.95   11.94
  14   4  -4  152.76   15.16
 -14  -4   4  138.66    5.99
  14  -4  -4  131.55   14.37
 -14  -4   4  151.29   14.75
 -14  -4   4  134.52   17.03
 -14   4   4  132.12   14.93
  14   4  -4  137.49   16.25
  14  -4  -3  466.86   19.85
  14   4  -3  498.04   28.94
  14  -4  -3  465.05   25.18
  14   4  -3  473.60   24.61
 -14   4   3  447.29   27.69
 -14  -4   3  537.47   22.26
  14  -4  -3  430.46   25.06
 -14  -4   3  496.58   30.02
 -14  -4   3  477.25   24.15
 -14   4   3  455.10   25.52
  14   4  -3  468.37   27.33
  14  -4  -2  972.56   35.83
  14  -4  -2  950.59   25.83
  14   4  -2  978.12   37.31
 -14   4   2  954.34   39.28
  14   4  -2 1031.95   33.56
 -14   4   2  979.45   15.99
  14  -4  -2 1022.35   37.65
 -14  -4   2 1013.45   35.50
 -14  -4   2 1049.30   40.07
 -14  -4   2 1035.56   32.45
 -14   4   2 1002.26   35.12
  14   4  -2  964.00   35.15
 -14   4   1 1579.21   40.85
 -14  -4   1 1629.55   36.71
  14  -4  -1 1520.01   32.35
  14  -4  -1 1588.01   45.08
  14   4  -1 1636.45   44.24
 -14   4   1 1666.82   50.42
  14   4  -1 1633.99   39.11
  14  -4  -1 1737.06   49.36
 -14   4   1 1581.30   24.66
 -14  -4   1 1651.05   45.50
  14   4  -1 1533.95   39.10
  14   4   0 2181.98   39.10
 -14   4   0 2123.01   42.65
  14  -4   0 2083.34   39.92
  14  -4   0 2120.36   51.15
 -14   4   0 2078.39   54.63
  14   4   0 2065.39   44.89
  14  -4   0 2283.28   49.07
  14   4   0 2071.27   40.77
  14  -4   0 2093.47   54.29
 -14   4   0 2130.64   34.24
 -14  -4   0 2285.77   48.62
 -14   4  -1  141.64   14.31
 -14   4  -1  178.92   12.22
  14   4   1  186.74   10.12
  14  -4   1  133.44   12.64
  14   4   1  165.40   11.76
 -14  -4  -1  176.55   14.26
  14  -4   1  182.22   15.61
  14   4   1  172.38   11.49
  14  -4   1  121.56   14.00
 -14   4  -1  172.09   11.30
 -14  -4  -1  179.77   13.78
 -14  -4  -2   18.06    4.87
 -14   4  -2   14.92    5.50
 -14  -4  -2   17.70    4.11
 -14   4  -2   27.38    5.50
  14   4   2   15.41    3.60
  14  -4   2   11.53    3.81
 -14   4  -2   21.21    6.41
  14   4   2   21.33    4.97
  14  -4   2   10.74    5.04
 -14   4  -2   22.21    6.47
  14   4   2   10.33    2.74
 -14  -4  -3  216.63   12.60
 -14   4  -3  228.47   15.25
  14  -4   3  204.77   15.57
 -14   4  -3  209.67   16.64
  14   4   3  208.71    9.18
  14   4   3  207.79    8.13
 -14  -4  -3  238.61   15.25
  14  -4   3  230.85   21.86
 -14   4  -3  207.03   16.80
  14  -4   3  210.45   18.73
  14   4   3  231.33   13.62
 -14   4  -3  221.79   15.67
  14  -4   4  218.43   20.58
 -14  -4  -4  228.73   12.77
 -14   4  -4  205.22   16.50
  14  -4   4  199.02   15.69
 -14  -4  -4  204.62   14.06
 -14   4  -4  209.25   16.95
  14   4   4  214.78   14.28
  14  -4   4  189.88   20.90
 -14  -4  -5  191.98   12.09
 -14   4  -5  198.87   16.16
 -14  -4  -5  184.52   13.60
  14  -4   5  183.89   22.04
 -14   4  -5  203.66   17.23
  14   4   5  190.74   14.93
  14  -4   5  199.47   20.66
  14   4   6    1.01    0.70
 -14  -4  -6    0.16    0.97
 -14   4  -6    4.90    2.86
 -14   4  -6    5.95    3.64
  14  -4   6    4.67    3.86
  14  -4   7  463.79   35.81
 -14   4  -7  452.51   26.97
  14   4   7  462.19   28.16
  14   6  -6    2.42    1.77
  14   6  -6    2.35    4.19
  14  -6  -6    5.57    2.09
 -14  -6   6    6.72    3.87
 -14   6   6   10.28    4.77
  14  -6  -5  667.38   24.55
 -14   6   5  680.87   42.19
  14   6  -5  678.96   37.95
 -14  -6   5  688.93   37.09
 -14   6   5  619.93   33.62
  14   6  -5  652.47   40.31
  14  -6  -4  177.28   11.65
 -14  -6   4  191.09   12.57
 -14   6   4  221.05   23.43
 -14  -6   4  162.64   15.89
  14  -6  -4  175.74   14.00
  14   6  -4  199.67   19.25
 -14  -6   4  172.80   17.41
 -14   6   4  143.19   15.06
  14   6  -4  198.96   20.24
  14  -6  -3   57.72    6.26
 -14   6   3   51.63    8.24
 -14   6   3   88.62   15.01
  14   6  -3   66.16   11.01
  14  -6  -3   59.23    8.30
 -14  -6   3   68.62   11.40
 -14  -6   3   62.35   10.78
  14   6  -3   83.79   14.15
  14   6  -2   40.84    8.69
  14   6  -2   48.24    8.35
  14  -6  -2   60.95    6.65
  14  -6  -2   46.45    7.60
 -14   6   2   46.06    7.77
  14   6  -2   52.08    8.58
 -14   6   2   47.19    3.43
 -14   6   2   48.76   10.29
 -14  -6   2   61.30   10.63
 -14  -6   2   45.28    7.69
  14   6  -1  353.39   19.67
 -14   6   1  367.47   21.05
  14   6  -1  354.53   23.67
 -14   6   1  378.41   28.87
 -14  -6   1  344.98   25.84
  14   6  -1  361.51   21.32
  14  -6  -1  357.81   22.56
 -14   6   1  364.15   13.70
 -14  -6   1  371.25   22.89
 -14  -6   1  356.57   19.59
  14   6   0   85.63   10.68
 -14  -6   0   72.69    7.75
  14   6   0   80.97    7.50
 -14   6   0   81.72    9.08
 -14   6   0   84.17   13.32
  14   6   0   78.50    9.18
 -14  -6   0   68.12   12.02
 -14  -6   0   93.98    9.96
 -14   6   0   76.28    7.53
  14  -6   0   86.57   11.70
 -14   6  -1  363.43   18.61
  14   6   1  402.29   13.32
  14  -6   1  351.34   23.93
  14   6   1  389.53   19.45
 -14   6  -1  395.74   28.05
  14  -6   1  359.13   25.74
  14  -6   1  383.60   26.20
 -14  -6  -1  397.07   18.85
 -14   6  -1  403.62   19.95
  14   6   1  396.36   20.02
 -14   6  -2   59.88    7.63
  14  -6   2   59.89    9.68
 -14   6  -2   65.55   11.42
  14  -6   2   67.76   11.68
  14   6   2   66.16    7.68
  14  -6   2   71.21   12.05
 -14  -6  -2   66.61    6.50
  14   6   2   63.40    6.54
 -14   6  -2   56.02    8.11
  14  -6   3 1815.68   52.40
 -14   6  -3 1929.90   60.46
 -14  -6  -3 1759.28   50.28
  14  -6   3 1663.27   60.79
  14   6   3 1888.11   42.01
  14  -6   3 1834.04   64.62
 -14  -6  -3 1810.77   30.07
  14  -6   4  106.25   12.80
 -14  -6  -4  118.97   12.91
  14   6   4  121.48   10.97
 -14   6  -4  132.02   16.06
  14  -6   4  118.46   17.40
  14   6   5   13.71    4.61
 -14   6  -5   16.73    5.08
  14  -6   5   10.13    5.94
  14   6   6  550.07   27.93
  14  -6   6  542.77   41.40
 -14   8   4  326.37   32.83
  14   8  -4  329.91   26.84
  14  -8  -4  278.62   21.09
 -14  -8   4  282.83   24.49
  14   8  -4  309.24   26.36
  14   8  -3    9.25    6.23
  14   8  -3    5.37    4.82
  14  -8  -3    1.29    1.11
 -14  -8   3   12.34    5.07
 -14   8   3    2.27    7.98
  14   8  -2   80.23   12.22
 -14   8   2   72.97   14.54
  14  -8  -2   93.65   13.23
 -14  -8   2   82.86   11.84
  14   8  -2   86.96   11.34
  14   8  -1   73.04    8.64
 -14   8   1   44.52    8.10
  14  -8  -1   60.23   11.27
  14   8  -1   62.24   10.30
 -14   8   1   79.62   15.44
 -14  -8   1   65.07    9.25
 -14   8   0  122.27   12.24
  14   8   0  119.87    7.63
 -14   8   0  137.02   19.63
  14   8   0  115.49   12.64
  14  -8   0  112.25   16.04
  14   8   0  111.64   12.83
 -14   8   0  101.98    9.83
 -14  -8   0  113.61   10.87
 -14   8  -1  176.08   14.20
 -14   8  -1  209.10   24.12
  14   8   1  192.62   15.40
  14  -8   1  210.28   22.41
 -14   8  -2  240.95   25.31
  14   8   2  216.09   15.66
  14  -8   2  238.78   25.44
 -14   8  -3  394.89   31.60
  14   8   3  360.77   20.11
  14  -8   3  388.22   33.50
  14   8   4   24.11    5.24
 -14   8  -4   26.54    8.38
  14  -8   4   39.18   11.31
  15   1  -8   17.49    5.38
  15   1  -8   24.10    9.07
  15  -1  -8   21.58    7.99
 -15   1   7 1208.67   37.06
  15   1  -7 1269.41   42.32
  15  -1  -7 1155.56   30.11
  15   1  -7 1255.29   58.89
  15  -1  -7 1178.70   52.99
  15   1  -6    5.89    2.04
  15  -1  -6    6.35    2.15
  15  -1  -6    6.87    2.33
  15   1  -6    7.38    4.29
  15  -1  -6    7.01    2.39
 -15  -1   6    8.06    2.51
 -15   1   6    6.40    2.68
  15  -1  -6    5.44    1.94
  15  -1  -6   10.81    4.97
  15   1  -5    4.56    2.77
  15  -1  -5    2.13    0.85
  15   1  -5    6.44    3.91
  15  -1  -5    7.03    3.71
 -15  -1   5    6.81    2.73
 -15   1   5    3.41    2.55
  15  -1  -5    3.18    2.78
  15  -1  -5    2.76    2.04
  15   1  -5    4.94    1.91
 -15  -1   5   11.57    6.61
  15  -1  -5    1.73    1.73
 -15   1   5    6.08    4.89
  15   1  -5    0.18    1.01
  15   1  -4    4.95    2.10
  15  -1  -4    4.13    1.35
  15   1  -4    5.34    1.72
 -15  -1   4    3.75    3.06
 -15   1   4    9.82    4.06
  15  -1  -4   11.05    4.09
  15   1  -4    8.10    4.62
  15  -1  -4    8.36    3.39
  15  -1  -4    5.67    2.15
 -15   1   4    6.59    2.18
 -15  -1   4    5.42    2.19
  15   1  -4    4.06    2.00
  15  -1  -4    8.21    3.20
  15  -1  -3  187.60   14.92
  15  -1  -3  210.99   14.03
 -15  -1   3  192.87   12.32
 -15   1   3  201.26   14.27
  15   1  -3  194.20   11.88
  15   1  -3  183.68   14.13
  15   1  -3  204.88   15.40
  15  -1  -3  192.81    8.75
  15  -1  -3  184.64   13.90
 -15  -1   3  187.27   11.39
 -15  -1   3  178.77   16.90
 -15   1   3  180.27   16.54
  15  -1  -3  226.53   15.24
  15   1  -3  175.44   15.60
  15  -1  -2  124.93   11.47
  15  -1  -2  139.97   11.51
 -15   1   2  151.53   12.29
 -15   1   2  129.96    9.23
  15   1  -2  145.43    9.50
  15   1  -2  119.86   12.35
  15  -1  -2  119.33   11.73
 -15  -1   2  152.61   11.46
  15  -1  -2  134.79    7.41
 -15   1   2  158.75   12.38
 -15  -1   2  145.10   11.30
  15   1  -2  155.79   12.76
 -15  -1   2  177.97   16.35
 -15   1   2  146.45   14.31
  15   1  -2  131.96   14.25
  15   1  -1 1533.93   36.38
  15  -1  -1 1552.09   34.63
 -15  -1   1 1636.69   38.44
  15  -1  -1 1541.06   38.09
 -15   1   1 1549.10   37.96
 -15  -1   1 1549.06   34.46
 -15   1   1 1674.35   28.74
  15   1  -1 1386.75   43.11
  15   1  -1 1553.82   29.07
  15  -1  -1 1688.50   45.76
 -15  -1   1 1527.24   39.64
 -15   1   1 1646.39   40.16
  15  -1  -1 1575.61   25.82
 -15  -1   1 1550.37   42.34
  15   1  -1 1525.77   34.24
 -15   1   1 1588.92   42.01
 -15   1   0  290.17   15.88
  15   1   0  255.51   13.06
  15  -1   0  252.55   12.90
 -15  -1   0  271.19   16.24
  15  -1   0  251.85   15.83
 -15   1   0  187.43   13.19
 -15  -1   0  290.96   13.92
 -15  -1   0  235.38   17.66
  15  -1   0  298.64   21.11
 -15   1   0  250.67   10.97
  15   1   0  267.37   11.99
 -15   1   0  250.43   16.36
  15  -1   0  275.13   12.08
 -15  -1   0  261.81   15.96
 -15  -1  -1  537.27   20.80
 -15   1  -1  536.22   20.29
  15   1   1  511.72   17.92
  15  -1   1  500.67   18.81
 -15  -1  -1  465.31   22.30
  15  -1   1  457.16   22.00
 -15  -1  -1  488.60   17.70
  15  -1   1  497.31   29.61
 -15  -1  -1  427.58   26.50
 -15   1  -1  451.51   20.53
 -15   1  -1  463.08   23.78
 -15   1  -1  503.47   16.97
  15   1   1  487.60   16.89
  15  -1   1  493.94   18.32
 -15  -1  -2 2255.87   40.40
 -15   1  -2 2254.05   41.07
  15   1   2 2252.39   40.10
 -15   1  -2 2319.75   47.29
  15  -1   2 2335.82   44.70
  15  -1   2 2138.57   64.16
 -15  -1  -2 2317.06   65.96
 -15  -1  -2 2272.86   38.68
 -15   1  -2 2191.93   55.64
 -15   1  -2 2279.07   38.68
  15   1   2 2182.02   39.30
  15  -1   2 2168.69   43.69
 -15  -1  -3  334.20   15.68
 -15   1  -3  317.25   16.47
 -15   1  -3  322.08   17.87
  15   1   3  301.55   14.72
  15  -1   3  325.91   18.52
 -15  -1  -3  320.76   26.49
 -15   1  -3  312.07   22.56
 -15  -1  -3  348.58   16.17
 -15   1  -3  333.37   16.21
  15   1   3  304.92   16.37
  15  -1   3  317.21   18.60
 -15  -1  -4  380.12   17.83
 -15   1  -4  333.57   18.26
 -15  -1  -4  329.99   28.54
  15   1   4  315.37   16.90
 -15   1  -4  295.05   23.20
 -15   1  -4  341.50   18.95
 -15  -1  -4  333.49   16.60
  15  -1   4  313.84   20.07
 -15   1  -4  327.54   17.34
  15   1   4  334.45   19.21
  15  -1   4  340.45   21.41
  15  -1   5   74.86   10.88
 -15  -1  -5   72.40    8.36
 -15   1  -5   70.08    8.97
 -15   1  -5   72.05    8.72
 -15  -1  -5   75.47   10.19
  15  -1   5   57.82    9.41
 -15  -1  -5   76.85    8.64
 -15  -1  -5   57.06   12.70
 -15   1  -5   63.76   11.13
  15   1   5   78.98    9.34
  15   1   5   78.85   10.42
  15  -1   6  346.07   26.18
 -15  -1  -6  400.15   24.03
 -15   1  -6  357.45   20.28
 -15  -1  -6  401.51   35.17
 -15   1  -6  345.83   27.39
  15  -1   6  396.15   26.40
  15   1   6  383.69   22.20
  15   1   6  425.52   26.83
 -15  -1  -7    8.06    3.21
  15  -1   7   22.06    7.31
  15   1   7   17.53    4.68
  15   1   7   16.15    5.78
 -15   1  -7   16.01    4.07
 -15  -1  -7    8.81    4.38
 -15   1  -7   12.69    5.73
  15  -1   8  167.00   19.12
 -15   1  -8  139.11   18.47
 -15  -1  -8  132.86   23.01
  15   3  -8   91.89   13.62
 -15  -3   8   89.98   13.76
  15   3  -8   86.12   17.27
  15  -3  -8   79.39   14.08
  15   3  -7   66.58   11.31
  15  -3  -7   59.70   11.07
 -15  -3   7   57.38   10.63
  15   3  -7   55.14   13.23
 -15   3   7   59.04   10.23
  15   3  -6   26.44    6.34
  15   3  -6   37.13    9.67
  15  -3  -6   21.13    6.12
  15  -3  -6   18.57    5.33
  15  -3  -6   26.62    6.11
 -15  -3   6   26.08    3.59
 -15   3   6   18.43    5.79
 -15  -3   6   20.97    3.28
  15  -3  -6   24.97    6.19
 -15  -3   6   20.58    5.46
  15  -3  -5  137.16   14.29
  15   3  -5  129.98   14.21
 -15  -3   5  136.94    9.80
  15  -3  -5  140.12   13.37
 -15   3   5  125.64   14.32
  15  -3  -5  113.97   12.75
  15  -3  -5  156.35   15.17
 -15   3   5  111.78   15.46
 -15  -3   5  156.19   15.57
  15   3  -5  139.95   17.44
  15  -3  -4  423.45   22.82
  15   3  -4  423.89   27.52
  15  -3  -4  407.00   22.43
 -15   3   4  408.36   25.35
 -15  -3   4  427.61   18.83
  15   3  -4  429.87   23.46
  15  -3  -4  431.95   24.24
 -15  -3   4  433.29   30.10
  15  -3  -4  435.99    7.54
 -15   3   4  425.70   27.18
  15   3  -4  432.27   28.46
 -15  -3   4  414.49   23.32
  15  -3  -4  518.70   26.17
  15  -3  -3  733.98   26.85
 -15  -3   3  728.46   26.34
  15  -3  -3  757.02   30.16
  15   3  -3  769.17   34.38
  15   3  -3  817.68   29.92
 -15   3   3  754.58   33.51
 -15  -3   3  764.62   24.15
  15  -3  -3  765.35   31.83
 -15  -3   3  748.80   36.42
  15  -3  -3  758.68   14.56
 -15   3   3  776.72   33.65
  15   3  -3  709.46   32.96
 -15  -3   3  731.10   28.29
  15  -3  -2   55.25    6.90
  15  -3  -2   57.42    8.07
 -15   3   2   66.75    9.90
  15   3  -2   58.83    8.80
  15   3  -2   77.26    8.58
 -15   3   2   58.18    4.90
 -15  -3   2   63.76    8.77
  15  -3  -2   59.78    8.78
 -15  -3   2   61.11   10.13
  15  -3  -2   61.72    5.21
 -15   3   2   57.41    8.94
  15   3  -2   70.07    9.71
 -15   3   1   91.20   10.25
  15   3  -1   82.05    9.09
 -15  -3   1   78.39   10.66
  15  -3  -1   75.55    7.35
  15  -3  -1   69.12    9.08
 -15   3   1   75.54    9.86
  15   3  -1   84.74    9.64
  15   3  -1   81.06    8.40
  15  -3  -1   71.20    9.69
 -15   3   1   75.55    5.41
 -15  -3   1   89.81   10.63
  15  -3  -1   72.76    6.50
 -15   3   0  236.67   14.42
  15   3   0  248.49   13.49
  15  -3   0  235.57   13.13
 -15   3   0  239.27   17.22
  15  -3   0  266.87   17.43
 -15  -3   0  235.77   15.37
 -15  -3   0  231.41   19.36
  15   3   0  226.08   12.64
  15   3   0  237.23   14.27
  15  -3   0  241.59   18.58
 -15   3   0  233.40   16.91
 -15   3   0  242.98   10.97
 -15  -3   0  255.33   16.38
  15  -3   0  246.71   13.59
 -15   3  -1  236.49   13.78
  15   3   1  233.52   11.49
  15  -3   1  237.59   16.31
  15  -3   1  255.02   14.95
  15  -3   1  226.36   15.31
 -15  -3  -1  239.76   14.93
  15  -3   1  243.17   19.45
  15   3   1  230.05   12.50
 -15   3  -1  242.12   17.19
  15   3   1  252.42   13.22
 -15   3  -1  246.85   17.17
 -15   3  -1  253.92   12.78
  15  -3   1  257.77   15.67
 -15  -3  -1  247.10   15.27
  15  -3   2  570.45   26.13
 -15  -3  -2  501.77   20.09
 -15   3  -2  565.07   22.11
  15   3   2  488.34   17.29
 -15  -3  -2  555.33   22.00
  15  -3   2  543.71   26.00
  15  -3   2  506.09   30.76
 -15   3  -2  513.62   25.96
  15   3   2  485.96   18.62
 -15   3  -2  500.10   24.27
  15  -3   2  491.55   23.95
 -15   3  -2  520.12   20.59
  15   3   2  496.17   16.83
  15   3   3    1.60    0.89
 -15  -3  -3    2.74    1.50
  15   3   3   -0.59    0.92
 -15  -3  -3    0.51    0.77
 -15   3  -3   -0.80    1.18
  15  -3   3    0.91    3.78
  15  -3   3   -1.67    1.85
  15  -3   3   -1.16    1.43
  15   3   3   -0.74    1.18
 -15   3  -3    2.49    2.09
  15  -3   3   -1.33    1.67
  15  -3   4  950.59   40.16
 -15  -3  -4  912.98   26.50
 -15   3  -4  794.18   30.20
 -15   3  -4  920.15   33.26
  15  -3   4  931.22   48.40
 -15  -3  -4  930.56   29.15
 -15   3  -4  934.65   37.41
  15   3   4  960.82   23.33
  15  -3   4  898.53   39.59
  15   3   4  962.14   31.15
 -15   3  -4  907.85   32.33
 -15  -3  -5  545.32   21.54
 -15   3  -5  582.57   26.67
 -15  -3  -5  532.05   22.90
 -15   3  -5  565.03   29.88
  15  -3   5  552.36   33.15
  15   3   5  580.25   27.19
  15   3   5  563.72   17.97
 -15  -3  -6  335.78   18.10
  15   3   6  345.99   12.93
 -15   3  -6  379.93   21.50
 -15   3  -6  370.71   25.01
  15  -3   6  385.77   29.39
  15   3   6  381.31   23.87
  15  -3   7    4.14    4.02
  15   3   7    2.93    3.07
 -15  -3  -7   -1.08    2.23
 -15   3  -7    4.23    2.97
  15   3   8  493.26   32.63
  15  -3   8  521.02   38.13
 -15  -3  -8  503.81   47.50
  15  -5  -7  520.23   29.08
 -15   5   7  550.32   37.13
  15   5  -7  568.21   36.46
 -15  -5   7  532.92   34.81
  15   5  -7  565.30   42.86
  15  -5  -6   86.02   10.75
  15   5  -6   92.77   16.30
  15   5  -6   87.87   13.43
 -15   5   6   82.56   14.11
 -15  -5   6   67.89   12.06
  15  -5  -5  103.76   10.68
 -15   5   5   85.45   13.09
 -15   5   5  107.29   15.71
 -15  -5   5   95.88   10.48
  15   5  -5  100.43   13.95
 -15  -5   5   95.48    9.63
 -15  -5   5  120.73   15.15
  15  -5  -5  102.87   11.83
  15   5  -5  107.88   16.15
 -15   5   4   26.28    7.35
  15   5  -4   34.30    7.24
  15   5  -4   23.14    6.41
  15  -5  -4   34.86    5.76
 -15  -5   4   31.35    6.38
 -15   5   4   18.57    5.33
 -15  -5   4   24.29    3.58
 -15  -5   4   17.72    5.42
  15  -5  -3 1804.60   37.78
  15   5  -3 1783.59   59.35
 -15   5   3 2024.10   65.33
 -15  -5   3 1932.89   53.73
  15   5  -3 1801.24   51.32
 -15  -5   3 1863.75   48.59
 -15  -5   3 1898.32   62.05
 -15  -5   3 1790.34   49.50
 -15   5   3 1755.67   51.05
  15   5  -3 1896.80   56.64
  15  -5  -2 1092.91   28.86
  15   5  -2 1048.17   41.89
  15  -5  -2 1065.45   40.90
 -15   5   2 1152.54   47.71
  15  -5  -2 1175.38   35.59
 -15  -5   2 1117.08   41.71
  15   5  -2  977.94   35.10
 -15   5   2 1121.13   17.32
  15  -5  -2 1126.16   43.10
 -15  -5   2 1133.42   43.83
 -15  -5   2 1146.79   36.32
 -15   5   2 1040.42   37.68
  15   5  -2 1116.58   39.61
 -15  -5   1 1650.70   39.45
  15   5  -1 1697.10   42.96
 -15   5   1 1583.21   43.53
  15   5  -1 1654.11   48.16
  15  -5  -1 1631.07   35.90
  15  -5  -1 1721.56   51.13
 -15   5   1 1745.61   57.49
  15  -5  -1 1761.49   45.97
  15   5  -1 1664.09   43.04
  15  -5  -1 1709.99   53.28
 -15   5   1 1712.46   27.49
 -15  -5   1 1795.71   50.26
  15   5   0  237.35   13.47
 -15   5   0  225.06   14.97
  15   5   0  200.12   15.10
 -15   5   0  237.28   20.60
  15  -5   0  200.55   17.10
  15  -5   0  207.11   18.54
  15  -5   0  250.83   18.47
  15   5   0  230.93   14.95
 -15   5   0  231.23   12.18
 -15  -5   0  236.82   16.61
 -15   5  -1  262.19   16.06
  15   5   1  250.23   11.73
  15   5   1  237.36   14.94
 -15   5  -1  232.64   20.35
  15  -5   1  191.81   16.65
 -15  -5  -1  240.11   18.46
  15  -5   1  243.66   19.59
  15   5   1  213.27   13.96
 -15   5  -1  239.33   14.23
 -15  -5  -1  243.80   16.37
 -15  -5  -2   23.13    6.16
 -15   5  -2   42.36    7.13
 -15  -5  -2   21.12    4.33
 -15   5  -2   20.33    6.06
  15   5   2   22.29    4.12
  15  -5   2   42.30   10.45
  15  -5   2   19.07    5.10
 -15   5  -2   21.96    8.04
 -15  -5  -2   33.22   11.64
  15   5   2   33.62    5.99
  15  -5   2   24.64    7.15
 -15   5  -3  259.49   17.39
 -15   5  -3  247.44   20.29
 -15  -5  -3  226.00   16.66
  15  -5   3  202.26   21.00
  15  -5   3  228.72   17.78
  15   5   3  243.91   14.79
  15  -5   3  240.37   21.87
 -15   5  -3  220.43   16.58
 -15  -5  -3  218.79   13.42
  15   5   3  236.08    9.38
 -15  -5  -4    2.54    1.32
  15   5   4    4.04    1.90
 -15  -5  -4    2.64    1.58
  15  -5   4    0.36    2.05
 -15   5  -4   -0.67    1.67
  15  -5   4   -0.24    1.67
  15  -5   4    3.08    3.28
  15   5   5   37.81    6.98
  15  -5   5   29.18    6.45
 -15   5  -5   38.63    7.89
  15  -5   5   41.23   12.25
  15  -5   5   32.89    9.32
  15   5   6   18.10    5.28
 -15   5  -6   10.56    3.53
  15  -5   6   12.19    5.58
  15  -5   7  194.82   24.74
  15   5   7  193.44   18.16
 -15   7   5  518.34   40.07
  15  -7  -5  462.25   24.80
  15   7  -5  502.53   33.87
 -15  -7   5  491.98   32.84
  15   7  -5  533.45   37.73
  15   7  -4    5.37    4.29
  15  -7  -4    9.73    3.80
  15   7  -4    6.22    4.22
  15  -7  -4    5.89    1.92
 -15  -7   4    8.77    4.48
 -15   7   4   11.47    5.52
  15  -7  -3  896.15   26.96
 -15   7   3  926.18   51.17
  15   7  -3  967.47   41.95
  15  -7  -3  894.51   36.91
 -15  -7   3  961.50   40.70
 -15   7   3  813.17   34.48
  15   7  -3  866.71   39.67
  15   7  -2   17.46    5.32
 -15   7   2   17.20    5.42
  15  -7  -2   16.41    5.28
  15   7  -2   20.71    6.23
 -15   7   2   30.35    9.72
 -15   7   2   20.04    2.44
 -15  -7   2   28.45    6.44
 -15   7   1  588.96   28.42
  15   7  -1  662.70   26.37
 -15   7   1  722.45   43.40
  15   7  -1  633.33   30.30
  15  -7  -1  666.59   34.70
 -15   7   1  680.32   20.33
 -15  -7   1  668.20   28.36
  15   7  -1  620.15   33.04
  15   7   0   -0.48    0.23
 -15   7   0   -0.37    0.72
 -15   7   0    1.96    1.55
  15   7   0    0.91    0.73
  15  -7   0   -0.47    1.52
 -15   7   0    0.48    1.83
  15   7   0    1.93    2.48
 -15   7  -1  181.97   14.54
  15   7   1  196.01    9.16
 -15   7  -1  194.75   21.73
  15   7   1  197.54   15.33
  15  -7   1  226.00   22.12
  15   7   1  173.03   14.15
 -15   7  -1  194.93   14.68
 -15   7  -2  110.54   15.80
  15   7   2  126.36   11.52
  15   7   2  115.42    9.17
  15  -7   2  124.04   17.08
 -15   7  -3  274.27   25.01
  15   7   3  294.00   17.67
  15  -7   3  304.73   28.83
  15   7   4   32.53    5.83
 -15   7  -4   48.68   10.20
  15  -7   4   37.15    9.92
 -15   7  -5  291.39   25.19
  15   7   5  305.16   19.96
  15  -7   5  269.62   29.34
  15   9  -2   98.39   13.79
 -15   9   2  120.96   20.75
  15  -9  -2  109.53   15.92
 -15  -9   2  128.95   14.71
  15   9  -1    7.08    4.65
  15  -9  -1    4.30    4.36
 -15   9   1   10.22    7.40
 -15  -9   1    7.14    3.37
 -15   9   0  436.34   38.13
  15   9   0  397.17   24.84
  15  -9   0  386.57   32.08
 -15   9  -1  285.61   29.90
  15   9   1  290.89   20.06
  15  -9   1  288.44   28.56
  15   9   2   31.19    6.65
 -15   9  -2   42.25   12.05
  15  -9   2   28.60    9.68
  16   0  -8  372.57   21.08
  16   0  -8  357.56   33.01
  16   0  -7   -0.19    0.91
  16   0  -7    2.05    1.28
 -16   0   7    2.65    1.37
 -16   0   6  281.25   16.86
  16   0  -6  272.73   16.09
  16   0  -6  264.46   16.13
  16   0  -6  301.29   25.89
  16   0  -5    0.25    0.90
  16   0  -5   -1.58    1.28
  16   0  -5   -2.52    1.62
 -16   0   5    0.03    1.13
  16   0  -5    1.96    2.06
 -16   0   4 1348.17   36.05
  16   0  -4 1336.71   29.79
  16   0  -4 1325.81   42.85
  16   0  -4 1181.03   35.29
 -16   0   4 1289.91   49.37
  16   0  -4 1295.34   45.64
  16   0  -3    0.43    0.78
 -16   0   3    1.78    1.14
  16   0  -3   -0.19    1.66
 -16   0   3    0.19    0.90
  16   0  -3   -0.10    0.93
  16   0  -3    1.94    2.04
  16   0  -2   51.40    8.60
 -16   0   2   33.90    5.69
 -16   0   2   35.21    6.36
  16   0  -2   51.19    5.27
 -16   0   2   33.69    6.29
  16   0  -2   33.65    6.55
 -16   0   2   47.07    9.05
  16   0  -2   39.96    6.20
 -16   0   1   -1.08    0.95
  16   0  -1   -0.07    0.62
 -16   0   1    0.03    0.54
  16   0  -1    1.48    1.53
 -16   0   1   -0.58    1.19
  16   0  -1   -0.06    2.08
 -16   0   1   -1.03    1.46
 -16   0   0  166.98   13.04
  16   0   0  177.26   11.10
 -16   0   0  153.92    9.63
 -16   0   0  178.32   13.15
  16   0   0  170.18   17.00
 -16   0   0  158.97   13.94
  16   0   0  142.56    8.74
 -16   0  -1    1.79    1.31
  16   0   1    0.41    0.89
 -16   0  -1   -0.44    1.45
  16   0   1   -0.66    1.16
 -16   0  -1    2.25    1.23
  16   0   1   -1.40    2.41
 -16   0  -1    1.64    2.12
 -16   0  -2 1171.99   30.42
  16   0   2 1116.47   30.30
 -16   0  -2 1178.62   44.78
 -16   0  -2 1169.71   28.47
 -16   0  -2 1135.01   34.65
  16   0   2 1204.85   31.34
 -16   0  -3   -0.15    1.04
  16   0   3   -0.04    0.52
  16   0   3   -0.06    0.81
 -16   0  -3    0.40    0.56
 -16   0  -3    0.43    1.22
 -16   0  -3    1.22    1.62
 -16   0  -4  539.81   22.78
 -16   0  -4  513.43   24.61
 -16   0  -4  518.03   33.76
  16   0   4  540.50   24.55
 -16   0  -4  557.02   22.15
  16   0   4  528.09   25.79
  16   0   5    0.95    0.89
 -16   0  -5    0.05    1.07
 -16   0  -5   -0.29    0.95
  16   0   5    0.82    0.97
 -16   0  -5    3.71    2.40
 -16   0  -6  180.14   15.12
 -16   0  -6  165.81   21.28
  16   0   6  182.54   16.92
  16   0   6  187.82   18.65
  16   0   7    1.51    1.59
  16   0   7   -1.03    3.45
 -16   0  -7   -0.60    0.50
 -16   0  -7   -0.55    2.16
  16   0   8    5.84    2.91
 -16   0  -8    5.16    2.65
  16   2  -8    0.65    1.98
  16   2  -8    0.35    1.44
  16  -2  -8    2.31    2.68
  16  -2  -7   82.28   13.44
  16   2  -7  106.59   18.10
 -16   2   7  111.26   12.91
  16   2  -7  110.21   13.57
  16  -2  -6 2204.03   38.98
  16  -2  -6 1847.39   46.54
 -16  -2   6 1964.23   35.93
 -16   2   6 2108.98   57.01
  16   2  -6 2120.95   56.02
  16  -2  -6 2043.92   27.83
  16   2  -6 2061.07   72.79
  16  -2  -6 1945.20   61.70
  16  -2  -5 1292.08   38.68
 -16  -2   5 1358.23   32.30
  16   2  -5 1337.94   41.62
 -16   2   5 1390.10   44.98
  16  -2  -5 1346.88   21.41
  16  -2  -5 1352.55   42.63
  16  -2  -5 1452.90   48.11
 -16   2   5 1300.69   53.04
  16   2  -5 1386.86   54.91
  16  -2  -5 1285.93   46.08
  16  -2  -4 2258.60   56.07
  16  -2  -4 2309.46   50.63
  16   2  -4 2531.46   64.49
  16   2  -4 2445.06   51.65
 -16  -2   4 2321.59   44.05
  16  -2  -4 2382.55   27.98
  16  -2  -4 2665.39   58.36
 -16   2   4 2414.15   57.40
 -16  -2   4 2453.82   71.61
  16  -2  -4 2685.29   59.95
 -16   2   4 2392.35   65.79
  16   2  -4 2290.26   64.24
  16  -2  -3  145.94   12.72
 -16  -2   3  146.99   11.59
  16  -2  -3  154.72   12.93
 -16   2   3  166.66   14.64
  16   2  -3  122.26   13.00
  16   2  -3  156.65   12.02
  16  -2  -3  150.20   13.68
 -16  -2   3  148.95   10.62
  16  -2  -3  144.53    6.94
 -16  -2   3  163.44   16.88
 -16   2   3  155.21   15.54
  16   2  -3  135.00   14.13
  16  -2  -2  490.54   21.26
 -16  -2   2  500.75   22.14
 -16   2   2  496.56   24.40
  16  -2  -2  477.40   22.74
 -16   2   2  497.89   16.17
  16   2  -2  552.89   20.79
  16   2  -2  503.79   24.02
 -16  -2   2  468.41   21.43
  16  -2  -2  550.83   26.41
  16  -2  -2  490.04   14.05
 -16  -2   2  476.81   26.49
 -16   2   2  464.22   25.43
  16   2  -2  490.41   24.51
  16   2  -1   36.76    7.37
  16  -2  -1   37.82    6.04
 -16  -2   1   44.84    7.06
  16  -2  -1    6.14    4.19
  16   2  -1   21.68    5.15
 -16   2   1   26.57    6.00
  16   2  -1   32.88    4.91
 -16   2   1   23.96    3.70
 -16  -2   1   14.34    4.48
  16  -2  -1    8.95    3.95
  16  -2  -1   23.80    4.08
 -16   2   1   16.37    4.97
 -16  -2   1   52.71    8.94
 -16   2   1   41.00    8.31
 -16   2   0 2295.01   46.35
  16   2   0 2294.67   41.36
  16  -2   0 2223.20   40.21
 -16   2   0 2203.07   49.36
 -16  -2   0 2283.00   44.87
 -16  -2   0 2161.18   58.47
  16   2   0 2214.17   37.72
  16  -2   0 2210.80   57.54
 -16   2   0 2233.38   33.74
 -16   2   0 2276.55   51.38
  16  -2   0 2390.12   39.99
  16   2   0 2165.20   40.73
 -16  -2   0 2378.70   51.38
 -16  -2  -1  701.67   25.90
 -16   2  -1  674.85   23.76
  16   2   1  663.17   20.54
  16  -2   1  688.88   23.83
  16  -2   1  747.31   29.07
 -16   2  -1  748.89   28.47
 -16  -2  -1  744.64   24.33
  16  -2   1  673.03   24.32
 -16  -2  -1  745.69   37.22
  16  -2   1  696.80   35.67
 -16   2  -1  761.84   31.35
  16   2   1  711.52   21.58
 -16   2  -1  709.57   20.80
  16  -2   1  687.19   23.96
 -16  -2  -2  654.50   23.17
 -16   2  -2  630.56   23.23
  16   2   2  643.95   21.22
 -16   2  -2  663.05   26.88
  16  -2   2  608.30   25.75
 -16  -2  -2  627.85   22.26
 -16  -2  -2  675.06   37.80
  16  -2   2  639.07   36.44
 -16   2  -2  676.72   30.70
  16   2   2  648.22   21.75
 -16   2  -2  608.24   21.26
  16  -2   2  606.11   27.07
  16  -2   2  628.95   25.64
 -16  -2  -3  188.48   12.21
 -16   2  -3  181.56   12.97
 -16   2  -3  160.85   13.34
  16   2   3  169.17   10.27
 -16  -2  -3  189.26   21.30
  16  -2   3  172.48   20.05
  16  -2   3  178.03   15.19
 -16  -2  -3  185.07   12.35
 -16   2  -3  157.32   15.48
 -16   2  -3  182.69   12.59
  16   2   3  166.44   12.08
  16  -2   3  164.49   14.39
 -16  -2  -4 2522.90   45.84
 -16   2  -4 2648.07   53.69
 -16   2  -4 2706.02   56.37
 -16  -2  -4 2787.45   88.40
 -16  -2  -4 2544.89   47.66
  16   2   4 2534.65   45.01
 -16   2  -4 2477.83   64.40
  16  -2   4 2555.30   62.42
 -16   2  -4 2821.01   54.23
  16   2   4 2572.46   53.36
  16  -2   4 2563.87   63.50
  16  -2   5  180.01   17.96
 -16  -2  -5  176.41   12.91
 -16   2  -5  172.48   14.29
 -16  -2  -5  214.92   14.75
 -16   2  -5  183.92   18.13
 -16  -2  -5  176.39   23.46
  16  -2   5  193.29   18.40
  16   2   5  200.45   13.65
  16   2   5  186.19   15.77
  16   2   6   52.24    7.37
  16   2   6   58.00    9.47
 -16  -2  -6   43.81    7.33
 -16   2  -6   49.36    7.81
 -16  -2  -6   57.29   13.54
 -16   2  -6   43.01    9.21
  16  -2   6   46.71    9.76
  16  -2   7   43.91    9.80
 -16  -2  -7   32.61    7.61
  16   2   7   44.17    6.77
 -16   2  -7   26.16    5.93
 -16  -2  -7   43.50   13.32
  16   2   7   38.41    9.01
 -16   2  -7   32.70    8.00
  16   2   8  134.27   17.34
  16  -2   8  118.36   17.23
 -16   2  -8  117.61   15.87
 -16  -2  -8  135.06   23.87
  16   4  -7   22.66    7.21
 -16  -4   7   18.72    6.63
  16   4  -7   27.43   10.40
  16  -4  -7   18.18    5.94
 -16   4   7    9.50    4.23
  16  -4  -6  220.76   18.97
 -16  -4   6  215.57   11.14
 -16   4   6  235.60   22.41
  16   4  -6  217.67   20.43
  16  -4  -6  209.35   19.05
 -16  -4   6  208.88   20.00
  16   4  -6  208.50   24.02
  16  -4  -5  112.65   12.32
 -16  -4   5  114.09   10.04
  16  -4  -5  112.85   13.35
 -16   4   5  120.99   15.87
 -16  -4   5  115.82   11.13
  16   4  -5  112.17   13.81
  16  -4  -5  128.11   13.93
 -16   4   5  100.93   14.77
 -16  -4   5  120.09   14.05
  16   4  -5  118.45   16.67
  16  -4  -4  404.17   21.41
 -16  -4   4  378.08   19.88
  16  -4  -4  354.10   22.97
 -16   4   4  409.09   28.01
  16   4  -4  422.11   24.93
 -16  -4   4  396.17   13.51
  16  -4  -4  395.94   25.30
 -16   4   4  365.75   25.59
 -16  -4   4  388.51   23.71
  16   4  -4  416.78   28.92
  16  -4  -3   69.01    7.89
  16  -4  -3   66.99    9.93
 -16   4   3   73.48   11.49
  16   4  -3   88.72   10.54
 -16  -4   3   83.67    9.21
  16  -4  -3   93.69   11.95
  16   4  -3   80.30   12.07
 -16  -4   3   86.47   13.03
 -16   4   3   88.49   12.07
  16   4  -3   78.94   11.47
 -16  -4   3   78.17    9.94
  16  -4  -2  598.64   17.95
 -16  -4   2  517.19   23.06
  16  -4  -2  563.48   21.16
  16   4  -2  581.76   29.75
 -16   4   2  552.07   31.00
  16  -4  -2  556.75   28.05
  16   4  -2  574.50   25.36
 -16   4   2  566.48   13.85
 -16  -4   2  570.13   28.52
  16  -4  -2  601.88   30.79
 -16  -4   2  603.72   31.76
 -16   4   2  533.02   27.57
  16   4  -2  551.55   27.38
 -16   4   1  828.26   31.68
  16   4  -1  880.27   30.65
  16  -4  -1  900.81   25.63
  16  -4  -1  926.26   35.52
  16  -4  -1  925.02   27.02
 -16   4   1  870.43   37.69
  16   4  -1  943.71   34.81
  16   4  -1  766.36   27.03
 -16  -4   1  941.09   39.81
  16  -4  -1 1004.54   39.60
 -16   4   1  907.86   19.82
 -16  -4   1  933.22   36.11
  16  -4   0   88.52    9.04
 -16   4   0   86.60    9.27
  16   4   0   92.96    8.60
  16  -4   0   89.14    8.79
  16  -4   0   72.74    9.78
  16   4   0   85.83    9.38
 -16  -4   0   91.12   10.96
  16  -4   0   85.01    9.75
  16   4   0   82.49    8.30
 -16   4   0   94.10   11.88
  16  -4   0   77.62   11.40
 -16   4   0   85.73    7.03
 -16  -4   0   92.40   10.67
  16  -4   1   45.68    8.18
 -16   4  -1   52.13    7.30
  16   4   1   60.51    6.30
  16   4   1   40.67    7.26
 -16  -4  -1   45.62    8.02
  16  -4   1   25.34    6.18
 -16   4  -1   30.51    7.21
  16  -4   1   46.00    8.14
  16   4   1   45.89    6.31
  16  -4   1   20.14    5.61
 -16   4  -1   44.83    5.87
 -16  -4  -1   65.63    9.16
  16  -4   2  157.04   15.09
 -16   4  -2  170.38   12.90
  16   4   2  143.20    9.52
  16  -4   2  138.19   13.40
 -16   4  -2  158.41   15.37
 -16  -4  -2  150.37   12.99
  16   4   2  139.69    9.79
  16  -4   2  146.08   15.64
  16  -4   2  138.53   16.59
  16   4   2  151.01   11.27
 -16   4  -2  142.04   14.51
 -16   4  -2  149.01   11.58
 -16  -4  -2  144.48   11.84
 -16  -4  -3  399.50   18.54
  16  -4   3  385.27   22.90
 -16   4  -3  411.03   21.08
 -16   4  -3  445.29   25.43
  16   4   3  421.73   14.91
 -16  -4  -3  453.67   22.20
  16  -4   3  363.26   28.93
  16  -4   3  396.74   26.46
 -16   4  -3  439.90   25.55
  16   4   3  396.44   18.63
 -16   4  -3  418.30   21.55
 -16  -4  -4  330.45   16.94
 -16   4  -4  334.74   22.27
  16   4   4  328.07   10.36
 -16  -4  -4  308.90   18.29
  16  -4   4  299.39   28.42
 -16   4  -4  347.44   23.11
  16   4   4  338.36   11.47
  16  -4   4  331.63   26.10
  16   4   4  328.10   18.63
  16  -4   4  323.56   21.68
 -16  -4  -5  574.75   22.36
 -16   4  -5  568.65   28.88
  16  -4   5  500.09   38.10
 -16   4  -5  584.56   31.03
  16  -4   5  547.42   35.54
  16   4   5  594.18   27.65
  16   4   6   38.34    7.42
 -16   4  -6   35.23    7.27
 -16   4  -6   43.94    8.61
  16  -4   6   47.39   10.91
  16  -4   7  274.77   28.24
 -16   4  -7  245.47   21.01
  16   4   7  289.83   22.94
 -16  -6   6   16.54    5.98
  16   6  -6   11.35    5.33
  16   6  -6    9.67    3.70
  16  -6  -6   13.25    3.60
 -16   6   6   10.24    4.73
  16  -6  -5  179.47   13.23
 -16  -6   5  186.35   15.17
 -16   6   5  176.84   22.06
  16   6  -5  196.68   20.22
 -16  -6   5  170.55   18.42
  16   6  -5  197.48   22.60
  16  -6  -4   27.19    5.60
  16   6  -4   34.14    8.14
  16   6  -4   28.93    8.25
  16  -6  -4   31.76    5.04
 -16   6   4   28.97    7.13
 -16   6   4   24.72    7.88
 -16  -6   4   37.71    7.78
 -16  -6   4   29.53    4.95
 -16  -6   4   35.79    8.09
  16  -6  -3  244.26   14.30
 -16   6   3  284.09   26.81
 -16  -6   3  227.69   20.15
  16  -6  -3  232.75   17.54
  16   6  -3  278.13   21.43
 -16  -6   3  240.73   19.74
 -16  -6   3  245.34   19.16
 -16   6   3  213.00   18.42
  16   6  -3  248.94   21.20
  16   6  -2   16.93    4.74
  16  -6  -2   17.42    5.00
  16   6  -2   18.95    6.33
 -16   6   2   12.23    3.41
 -16  -6   2   11.19    5.28
  16   6  -2   14.46    5.48
  16  -6  -2   15.72    3.85
 -16   6   2   13.17    6.14
 -16  -6   2    7.00    4.67
 -16  -6   2   12.60    4.84
 -16   6   2   17.89    2.40
 -16   6   1  470.91   25.18
 -16  -6   1  481.29   22.66
  16   6  -1  480.76   23.30
  16   6  -1  493.14   28.61
 -16   6   1  498.75   33.67
 -16  -6   1  488.35   32.16
  16   6  -1  519.48   25.76
  16  -6  -1  488.52   27.33
 -16   6   1  505.46   16.21
 -16  -6   1  474.19   26.81
  16   6   0    0.90    2.29
  16   6   0    2.16    1.97
 -16  -6   0    1.73    1.67
 -16   6   0    1.12    0.32
  16  -6   0    2.78    3.00
 -16   6   0    1.02    1.47
  16   6   0    2.99    0.69
 -16   6   0   -1.84    3.09
  16   6   1   22.49    5.59
  16   6   1   23.69    4.35
  16   6   1   11.11    4.23
 -16  -6  -1   12.06    5.15
 -16   6  -1   19.25    4.06
 -16   6  -1   19.95    5.63
  16  -6   1   19.03    6.61
 -16   6  -1    7.83    5.27
 -16   6  -2  157.18   13.31
 -16   6  -2  140.80   16.97
  16   6   2  151.92   12.32
  16  -6   2  136.18   16.86
 -16   6  -2  137.69   12.74
 -16  -6  -2  143.68   11.23
  16   6   2  139.97   10.55
 -16   6  -3  391.90   28.09
  16   6   3  387.05   10.09
  16   6   3  448.85   21.43
  16  -6   3  473.27   33.55
 -16  -6  -3  379.63   16.74
 -16   6  -4  228.82   21.33
  16   6   4  210.99   15.32
  16  -6   4  212.30   23.77
  16   6   5    6.85    3.06
 -16   6  -5    8.36    4.45
  16  -6   5    9.62    5.85
  16   6   6    1.11    0.83
  16  -6   6    0.75    2.22
  16   8  -4   15.07    6.02
  16   8  -4   12.51    5.46
  16  -8  -4   16.39    4.85
 -16   8   4   18.91    7.75
 -16  -8   4   16.56    5.97
 -16   8   3  321.72   32.61
  16   8  -3  344.64   26.27
  16  -8  -3  295.49   23.51
 -16  -8   3  311.38   23.95
  16   8  -3  290.34   23.74
  16   8  -2   11.46    4.21
 -16  -8   2   20.04    5.82
  16  -8  -2   12.09    5.20
 -16   8   2   21.39    8.60
  16   8  -2    9.33    3.64
  16   8  -1   51.16    7.24
  16   8  -1   51.62    9.59
  16  -8  -1   52.24   10.98
 -16   8   1   54.16   13.65
 -16  -8   1   54.79    8.70
  16   8   0  120.18    8.19
 -16   8   0  129.24   19.43
  16   8   0  124.59   13.49
  16  -8   0  127.68   17.07
 -16   8  -1  316.81   30.10
  16   8   1  270.30   19.01
  16  -8   1  315.00   28.02
  16   8   2   -2.15    1.79
 -16   8  -2   -0.36    3.33
  16  -8   2    0.40    3.40
 -16   8  -3  200.57   23.42
  16   8   3  200.80   15.86
  16  -8   3  196.25   24.41
  16   8   4   44.52    7.34
 -16   8  -4   43.05   10.20
  16  -8   4   31.04   10.07
  17   1  -8  290.97   20.79
  17   1  -8  278.95   29.72
  17  -1  -8  259.65   27.16
  17  -1  -7  188.62   11.62
 -17   1   7  206.99   16.47
  17   1  -7  201.36   16.46
  17   1  -7  175.23   22.51
  17  -1  -7  186.00   21.37
  17  -1  -6  547.59   24.80
 -17   1   6  614.16   28.36
  17   1  -6  589.67   26.33
  17  -1  -6  554.19   18.84
  17  -1  -6  511.65   25.39
 -17  -1   6  564.20   22.58
  17   1  -6  592.07   38.37
  17  -1  -6  537.79   33.79
  17   1  -5    0.36    1.61
  17  -1  -5    3.06    1.66
  17   1  -5    1.46    1.42
  17  -1  -5    0.94    2.02
  17  -1  -5    0.19    0.64
 -17  -1   5    2.10    2.05
 -17   1   5    2.96    1.37
  17  -1  -5    1.54    1.86
  17   1  -5    1.31    0.77
  17  -1  -5    2.92    2.41
  17   1  -4   21.03    4.43
  17  -1  -4   20.37    3.02
 -17  -1   4   15.56    5.59
 -17   1   4   20.71    6.95
  17   1  -4   21.37    6.28
  17  -1  -4   17.98    4.89
  17   1  -4   15.36    5.23
  17  -1  -4   21.10    5.35
  17  -1  -4   18.57    4.45
 -17  -1   4   14.11    3.61
 -17   1   4   21.70    5.28
  17   1  -4   10.77    3.77
  17  -1  -4   21.92    5.16
  17   1  -3    0.53    1.18
 -17  -1   3    3.00    2.18
  17  -1  -3    0.22    0.73
 -17  -1   3   -3.44    3.07
 -17   1   3   -1.23    2.56
  17   1  -3   -2.05    2.38
  17  -1  -3    0.16    2.53
  17  -1  -3    0.55    0.97
  17  -1  -3    2.17    2.23
 -17   1   3    1.63    1.64
  17   1  -3   -0.61    0.77
  17  -1  -3    4.25    3.41
 -17  -1   3    0.99    0.86
  17   1  -3    1.87    1.58
 -17   1   2   13.01    3.17
  17   1  -2   17.62    3.46
  17  -1  -2   16.33    2.77
 -17  -1   2   19.48    5.43
 -17   1   2   12.58    4.35
  17   1  -2   12.38    4.04
  17  -1  -2   15.30    4.05
  17  -1  -2   20.34    4.82
 -17  -1   2   14.35    3.46
 -17   1   2   11.96    3.81
  17   1  -2   15.32    4.86
  17  -1  -2   14.71    4.39
 -17  -1   2   13.02    3.37
  17   1  -2   15.41    4.23
 -17   1   2   12.94    3.49
  17   1  -1  184.98   12.79
  17   1  -1  193.47   13.46
  17  -1  -1  193.76   12.84
 -17  -1   1  185.58   13.71
 -17   1   1  190.06   14.20
  17  -1  -1  186.68   14.48
 -17  -1   1  189.91   12.95
 -17   1   1  199.45   10.78
  17   1  -1  186.83   17.27
  17  -1  -1  180.68   16.66
  17   1  -1  190.27   10.75
 -17  -1   1  178.53   14.53
 -17   1   1  194.90   14.65
  17  -1  -1  184.95    9.63
 -17  -1   1  208.08   16.64
 -17   1   1  184.45   15.36
 -17   1   0 1571.12   40.41
  17   1   0 1514.71   33.78
  17  -1   0 1467.03   41.34
  17  -1   0 1493.39   33.41
 -17  -1   0 1455.35   39.97
 -17   1   0 1528.74   40.11
 -17  -1   0 1458.92   33.58
  17  -1   0 1625.25   53.41
 -17   1   0 1468.16   28.83
 -17  -1   0 1387.58   44.61
 -17   1   0 1577.56   43.71
  17   1   0 1481.50   30.26
  17  -1   0 1383.01   28.93
 -17  -1   0 1572.38   42.50
 -17  -1  -1  252.12   15.55
 -17   1  -1  281.71   16.04
  17   1   1  258.80   13.52
  17  -1   1  198.51   12.42
 -17   1  -1  248.21   16.31
 -17  -1  -1  227.98   12.72
  17  -1   1  224.35   21.37
 -17  -1  -1  254.46   21.01
 -17   1  -1  237.31   17.83
 -17   1  -1  266.56   13.04
  17   1   1  249.69   12.96
  17  -1   1  262.75   14.11
 -17  -1  -1  248.81   17.14
  17  -1   2   16.55    4.01
 -17  -1  -2   12.28    3.02
 -17   1  -2    8.47    2.46
  17   1   2    7.85    2.32
  17  -1   2   14.42    3.80
 -17  -1  -2    8.31    2.53
  17   1   2    7.70    2.70
 -17  -1  -2   10.49    3.17
 -17   1  -2   12.34    3.75
  17  -1   2   18.31    7.07
 -17  -1  -2    9.89    5.10
 -17   1  -2   10.09    3.18
 -17   1  -2   13.95    4.75
 -17  -1  -3  576.42   22.18
 -17   1  -3  640.79   24.35
 -17   1  -3  602.23   26.17
 -17  -1  -3  568.39   27.83
  17   1   3  582.82   21.88
  17  -1   3  575.99   25.86
 -17  -1  -3  575.24   36.48
 -17   1  -3  578.96   32.02
 -17  -1  -3  597.43   22.18
 -17   1  -3  678.31   24.09
  17   1   3  580.97   23.84
  17  -1   3  631.00   27.37
 -17  -1  -4   83.65    8.82
 -17   1  -4   77.82    9.13
 -17  -1  -4   94.60   11.60
 -17   1  -4   93.10   10.23
  17   1   4   83.24    9.01
 -17   1  -4   92.95   13.72
  17  -1   4   86.84   10.72
 -17  -1  -4  102.17    9.71
 -17  -1  -4   85.57   14.90
 -17   1  -4   90.71    9.46
  17   1   4   90.07   10.28
  17  -1   4   80.18   10.60
  17   1   5   19.10    5.08
  17  -1   5   26.37    6.45
 -17  -1  -5   28.44    5.43
 -17  -1  -5   25.71    6.29
 -17   1  -5   25.48    5.48
  17   1   5   24.01    5.15
  17  -1   5   26.66    6.67
 -17  -1  -5   20.97    7.38
 -17   1  -5   25.01    7.50
  17  -1   6  612.17   35.72
 -17  -1  -6  619.43   31.06
 -17   1  -6  649.50   29.06
 -17  -1  -6  626.23   46.36
 -17   1  -6  573.14   36.33
  17  -1   6  596.97   33.16
  17   1   6  649.27   30.01
  17   1   6  572.33   32.20
  17  -1   7   -0.40    2.16
  17   1   7    3.15    1.32
 -17   1  -7    2.24    1.59
  17   1   7    0.24    0.50
 -17  -1  -7   -1.34    4.35
 -17   1  -7    6.52    4.21
 -17  -1  -7    2.07    1.01
  17   1   8  319.07   28.38
  17  -1   8  359.36   29.38
 -17  -1  -8  337.24   35.64
 -17   1  -8  317.23   29.18
 -17  -3   7  148.76   16.74
 -17   3   7  154.88   17.28
  17   3  -7  172.97   18.28
  17   3  -7  152.57   22.61
  17  -3  -7  129.53   16.46
  17  -3  -6  441.98   28.38
 -17  -3   6  439.61   28.20
  17  -3  -6  385.16   23.30
 -17  -3   6  459.75   17.51
  17   3  -6  476.51   28.42
 -17   3   6  422.68   27.98
  17  -3  -6  407.15   25.88
  17   3  -6  479.79   36.13
  17  -3  -5  860.04   36.59
 -17  -3   5  868.02   36.86
  17  -3  -5  804.59   33.13
 -17  -3   5  867.43   27.01
 -17   3   5  867.81   39.48
  17   3  -5  905.04   36.70
  17  -3  -5  819.52   35.88
 -17   3   5  786.86   41.68
  17   3  -5  918.40   46.09
  17  -3  -4  171.23   14.72
 -17  -3   4  183.81   15.65
 -17  -3   4  175.10   13.04
  17  -3  -4  170.30   14.98
  17   3  -4  179.80   15.19
  17  -3  -4  175.48   16.41
 -17  -3   4  196.89   10.09
 -17   3   4  153.13   15.96
  17  -3  -4  179.76    6.72
 -17  -3   4  194.85   21.13
 -17   3   4  170.61   17.86
  17   3  -4  158.58   17.48
  17  -3  -4  220.70   18.10
  17  -3  -3  550.82   24.36
 -17  -3   3  514.12   23.49
  17  -3  -3  501.11   25.47
  17   3  -3  510.67   28.63
  17   3  -3  535.66   24.24
 -17  -3   3  510.23   21.59
  17  -3  -3  460.24   26.23
  17  -3  -3  508.04   13.92
 -17  -3   3  487.54   30.41
 -17   3   3  519.60   28.97
 -17   3   3  491.90   28.43
  17   3  -3  467.49   27.60
  17  -3  -2   64.73    7.47
  17  -3  -2   75.76    9.81
 -17   3   2   69.28   10.10
  17   3  -2   69.05    9.68
 -17   3   2   70.51    5.90
  17   3  -2   67.01    8.03
 -17  -3   2   62.48    8.74
  17  -3  -2   62.26    9.41
  17  -3  -2   72.00    6.09
 -17  -3   2   74.20   11.34
 -17   3   2   61.83    9.54
  17   3  -2   64.37    9.40
 -17   3   1  468.45   24.68
  17   3  -1  433.16   21.57
  17  -3  -1  488.36   19.88
  17  -3  -1  432.72   23.30
 -17   3   1  426.80   24.56
  17   3  -1  444.57   22.55
  17   3  -1  410.18   18.60
 -17  -3   1  395.78   25.11
 -17   3   1  440.01   14.27
  17  -3  -1  405.55   24.87
  17  -3  -1  441.38   17.03
 -17  -3   1  456.83   25.50
 -17  -3   0   14.95    3.99
  17   3   0   15.77    3.62
 -17   3   0   12.35    2.54
 -17  -3   0   14.74    4.14
  17  -3   0   13.73    3.33
 -17   3   0   12.20    3.48
  17   3   0   11.31    2.89
  17  -3   0   13.61    3.08
  17  -3   0   13.25    4.03
 -17   3   0   19.22    5.40
 -17  -3   0   17.00    6.31
  17  -3   0   16.93    5.28
 -17   3   0   16.39    4.48
  17   3   0   19.89    4.38
 -17   3  -1  838.79   28.13
  17   3   1  862.03   23.97
  17  -3   1  827.82   32.61
  17  -3   1  805.24   27.74
 -17   3  -1  843.15   33.26
  17  -3   1  818.59   30.48
 -17  -3  -1  854.66   29.72
 -17  -3  -1  824.38   41.72
  17  -3   1  890.17   40.63
  17   3   1  847.88   25.37
 -17   3  -1  851.40   34.17
 -17   3  -1  933.76   25.26
  17   3   1  891.51   26.69
  17  -3   1  831.55   29.26
 -17  -3  -1  868.50   31.12
 -17  -3  -2    4.29    1.77
 -17   3  -2    5.28    2.29
  17  -3   2    4.75    1.39
 -17  -3  -2    1.22    1.39
  17  -3   2    8.93    3.74
 -17   3  -2    5.20    2.33
  17   3   2    2.61    0.92
  17  -3   2    3.98    2.25
  17   3   2    6.47    2.16
 -17   3  -2    7.56    3.23
  17  -3   2    1.83    2.74
  17   3   2    7.36    2.41
 -17   3  -2    3.74    1.69
  17  -3   3  797.04   35.05
 -17  -3  -3  792.25   26.65
 -17   3  -3  776.35   28.64
  17  -3   3  751.93   32.25
 -17   3  -3  834.66   33.34
  17   3   3  750.53   20.69
 -17  -3  -3  899.27   29.61
  17  -3   3  761.10   43.69
  17  -3   3  794.80   35.45
  17   3   3  771.73   26.75
 -17   3  -3  861.25   29.23
  17  -3   4  335.24   24.55
 -17  -3  -4  317.84   16.73
 -17   3  -4  342.86   21.54
  17  -3   4  302.28   28.67
 -17  -3  -4  310.27   17.80
  17   3   4  324.42   14.98
 -17   3  -4  310.66   22.70
  17  -3   4  325.97   24.21
  17   3   4  317.39   18.84
 -17  -3  -5   33.24    5.46
 -17   3  -5   36.50    6.88
  17   3   5   37.18    6.99
  17  -3   5   39.57    8.86
 -17  -3  -5   44.20   13.16
 -17   3  -5   24.93    6.45
  17   3   5   35.01    5.33
  17   3   6    8.51    2.40
  17   3   6    8.60    3.57
 -17  -3  -6   11.31    3.69
 -17   3  -6    8.47    3.60
 -17  -3  -6    8.80    4.18
 -17   3  -6   13.78    5.26
  17  -3   6   12.47    5.13
  17   3   7   25.40    6.87
 -17  -3  -7   19.52    8.72
 -17   3  -7   15.99    5.58
  17  -3   7   27.87    8.33
  17  -5  -7  588.80   31.71
 -17   5   7  640.50   41.10
  17   5  -7  641.97   38.28
  17   5  -7  616.44   45.05
  17  -5  -6   67.73    9.72
  17   5  -6   71.30   11.81
  17   5  -6   64.18   13.44
 -17  -5   6   68.32   11.90
 -17   5   6   59.90   12.14
  17  -5  -5  160.08   13.97
 -17  -5   5  161.48   13.20
 -17   5   5  179.58   20.77
 -17  -5   5  131.64   13.23
  17   5  -5  164.00   17.59
 -17   5   5  142.94   17.72
  17  -5  -5  175.59   16.70
 -17  -5   5  161.96   17.67
  17   5  -5  146.54   19.46
  17   5  -4   33.84    7.54
  17   5  -4   25.48    7.85
  17  -5  -4   31.03    5.27
 -17   5   4   36.30    9.19
 -17  -5   4   29.58    6.71
 -17  -5   4   36.44    7.84
 -17  -5   4   29.97    4.38
 -17   5   4   29.12    7.40
  17  -5  -3 2392.71   45.98
 -17   5   3 2432.57   73.10
 -17  -5   3 2411.79   61.61
  17   5  -3 2439.89   59.34
 -17  -5   3 2535.98   60.07
 -17  -5   3 2388.16   72.01
 -17   5   3 2376.47   63.16
 -17  -5   3 2654.80   60.82
  17   5  -3 2478.33   66.26
 -17  -5   2  256.49   17.45
  17  -5  -2  257.65   14.89
 -17   5   2  260.26   23.26
  17   5  -2  240.55   20.38
  17  -5  -2  254.45   17.18
  17   5  -2  255.91   18.20
 -17  -5   2  268.95   21.82
 -17   5   2  262.31    9.40
 -17  -5   2  266.57   22.20
 -17   5   2  250.48   19.85
  17   5  -2  257.15   19.33
 -17   5   1  369.09   23.44
  17   5  -1  378.87   21.00
  17  -5  -1  325.16   17.33
  17   5  -1  313.22   23.08
 -17   5   1  320.52   25.38
  17  -5  -1  333.32   21.22
 -17   5   1  341.37   12.97
  17   5  -1  336.06   19.43
 -17  -5   1  376.82   25.03
 -17   5   0  903.39   32.06
  17   5   0  910.99   27.42
  17   5   0  888.19   33.31
  17  -5   0  828.20   36.15
 -17   5   0  976.63   43.09
  17  -5   0  921.40   36.50
  17   5   0  877.12   29.80
  17  -5   0  902.79   40.83
 -17   5   0  933.57   25.12
 -17  -5   0  929.00   34.76
 -17   5  -1 1861.80   44.75
  17   5   1 2000.80   35.19
  17  -5   1 1978.96   55.38
  17   5   1 2000.01   45.81
 -17  -5  -1 2088.05   55.93
 -17   5  -1 2037.06   61.37
  17  -5   1 1952.48   56.53
  17   5   1 1942.38   42.85
  17  -5   1 1896.90   61.41
 -17   5  -1 1998.57   41.37
 -17  -5  -1 2019.68   47.93
 -17   5  -2   80.64    9.62
  17   5   2   85.04    7.44
 -17   5  -2   87.75   12.43
  17   5   2   84.96    8.34
  17  -5   2   64.09    9.87
 -17  -5  -2   80.30   10.69
  17  -5   2   88.74   12.92
  17   5   2   80.40    8.67
  17  -5   2   78.43   13.48
 -17   5  -2   82.82    9.35
 -17  -5  -2   75.38    8.99
  17   5   3  310.65   13.01
  17  -5   3  269.12   20.42
 -17   5  -3  319.34   23.97
  17  -5   3  314.94   26.00
  17   5   3  335.02   18.23
 -17  -5  -3  298.73   16.92
 -17  -5  -4   91.13    9.32
 -17   5  -4   72.69   11.59
  17  -5   4   73.33   10.75
  17  -5   4   86.39   13.86
  17   5   4   75.35    9.06
  17  -5   5  593.65   31.86
 -17   5  -5  675.76   34.53
  17   5   5  662.33   29.89
  17  -5   5  650.81   41.91
 -17   5  -6  303.08   22.77
  17   5   6  327.15   22.67
  17  -5   6  280.43   28.78
 -17   7   5  558.77   42.27
  17   7  -5  526.44   34.40
  17  -7  -5  465.55   26.20
 -17  -7   5  496.23   32.93
  17   7  -5  455.46   34.80
  17   7  -4   65.31   11.68
  17  -7  -4   67.96    7.53
  17  -7  -4   63.30   10.00
 -17  -7   4   73.07   11.93
  17   7  -4   57.96   11.75
 -17   7   4   77.89   15.76
  17  -7  -3  209.36   13.82
 -17   7   3  199.11   24.60
  17   7  -3  204.63   19.33
  17  -7  -3  180.24   17.02
 -17  -7   3  205.76   20.42
 -17  -7   3  204.54   18.76
 -17   7   3  175.09   17.40
  17   7  -3  214.78   20.69
 -17  -7   2   29.24    6.24
  17   7  -2   28.69    6.96
  17  -7  -2   31.11    7.28
 -17   7   2   19.22    5.26
  17   7  -2   37.19    7.52
 -17   7   2   42.67   10.56
  17   7  -1 1029.09   33.75
 -17  -7   1 1030.85   35.32
  17   7  -1 1028.60   38.56
  17  -7  -1 1054.60   44.86
 -17   7   1 1110.24   55.00
 -17   7   1 1000.11   24.23
  17   7  -1  942.66   42.55
 -17   7   1  950.72   38.70
 -17   7   0   76.12   10.13
  17   7   0   83.21    7.76
  17  -7   0   76.37   12.43
 -17   7   0   78.83   14.36
  17   7   0   90.12   10.84
 -17   7   0   84.14    8.39
  17   7   0   78.28   11.06
  17   7   1  705.86   19.37
 -17   7  -1  694.32   42.01
  17   7   1  695.46   29.05
  17  -7   1  657.74   38.74
 -17   7  -1  635.36   26.34
  17   7   1  632.93   28.18
  17   7   2   19.61    4.82
 -17   7  -2   22.81    7.17
  17  -7   2   22.87    7.62
 -17   7  -3  571.41   37.21
  17   7   3  533.33   24.90
  17  -7   3  635.64   41.89
 -17   7  -4   78.87   13.73
  17   7   4   80.11    9.86
  17  -7   4   79.25   15.45
 -17   7  -5  375.04   29.65
  17   7   5  375.20   23.05
  17  -7   5  408.66   36.45
 -17   9   1  223.00   28.81
  17   9  -1  223.66   20.07
  17  -9  -1  207.12   24.04
 -17   9   0   98.98   17.89
  17   9   0  112.20   13.48
  17  -9   0  136.00   19.09
 -17   9  -1 1023.94   58.37
  17   9   1 1059.90   39.60
  17  -9   1 1131.03   58.02
  18   0  -8  232.01   26.42
  18   0  -7    1.90    1.41
  18   0  -7    3.01    4.02
 -18   0   7   -0.46    0.67
 -18   0   6  437.10   22.66
  18   0  -6  443.60   19.96
  18   0  -6  379.84   21.40
  18   0  -6  459.93   32.71
  18   0  -5    1.85    1.69
  18   0  -5    0.05    1.29
 -18   0   5   -0.69    0.66
  18   0  -5   -0.23    1.68
 -18   0   4 1607.05   42.20
  18   0  -4 1609.11   32.70
  18   0  -4 1552.00   45.75
  18   0  -4 1728.09   51.35
 -18   0   4 1519.05   55.57
  18   0  -4 1451.52   49.47
  18   0  -3   -0.47    0.96
 -18   0   3    4.05    2.27
  18   0  -3   -1.57    2.29
 -18   0   3    2.35    1.40
  18   0  -3    2.32    1.51
  18   0  -3    0.43    0.97
  18   0  -2 2380.63   50.05
  18   0  -2 2307.39   51.29
 -18   0   2 2452.12   47.12
  18   0  -2 2387.34   61.49
  18   0  -2 2324.38   36.19
 -18   0   2 2452.41   50.71
 -18   0   2 2439.16   50.69
 -18   0   1    1.20    1.12
  18   0  -1    0.21    0.29
 -18   0   1   -0.93    1.51
  18   0  -1    1.32    1.69
 -18   0   1    1.47    1.79
  18   0  -1    2.88    3.03
 -18   0   1    0.09    0.95
 -18   0   0 3414.97   63.11
  18   0   0 3338.41   51.26
 -18   0   0 3347.16   60.67
 -18   0   0 3390.95   48.10
  18   0   0 3270.42   79.34
  18   0   0 3296.23   45.20
 -18   0  -1    2.96    1.71
  18   0   1    1.54    1.42
  18   0   1    3.68    2.36
 -18   0  -1   -1.62    2.15
 -18   0  -1    2.25    1.72
  18   0   1    2.01    4.07
 -18   0  -1   -0.17    2.28
 -18   0  -2 3868.04   59.75
  18   0   2 3725.15   58.62
 -18   0  -2 3698.65   67.01
 -18   0  -2 3669.05   82.23
 -18   0  -2 3688.62   53.23
  18   0   2 3739.39   57.92
  18   0   3    1.48    1.35
 -18   0  -3   -0.17    1.20
  18   0   3   -0.29    2.09
 -18   0  -3    1.58    1.99
 -18   0  -3    0.31    0.89
 -18   0  -3    0.86    1.91
 -18   0  -4  278.14   16.90
 -18   0  -4  300.67   19.95
 -18   0  -4  278.18   25.30
  18   0   4  289.20   18.65
 -18   0  -4  291.40   16.87
  18   0   4  273.15   19.09
  18   0   5    3.00    2.34
 -18   0  -5    1.66    1.95
  18   0   5    2.52    2.18
 -18   0  -5    2.37    3.53
 -18   0  -6  327.93   21.83
 -18   0  -6  300.41   29.45
  18   0   6  329.82   23.38
  18   0   6  321.95   25.14
  18   0   7    3.47    2.70
  18   0   7   -0.09    2.73
 -18   0  -7    2.98    2.10
 -18   0  -7   -2.41    3.78
  18   0   8  410.01   28.88
 -18   0  -8  370.24   34.78
  18   2  -8  168.39   17.08
  18   2  -8  193.36   25.98
  18  -2  -8  164.91   21.13
  18   2  -7    5.37    3.18
  18   2  -7    2.77    1.49
  18  -2  -7    7.45    4.49
 -18   2   7    5.97    3.44
 -18  -2   6 1324.17   33.50
 -18   2   6 1352.73   47.31
  18   2  -6 1357.39   44.42
  18  -2  -6 1344.58   23.17
  18  -2  -6 1239.47   42.93
  18   2  -6 1358.41   60.13
  18  -2  -6 1342.09   51.83
  18  -2  -5   78.56   11.63
 -18  -2   5   88.37    8.89
  18  -2  -5   77.54    9.86
  18   2  -5   75.39   12.79
 -18   2   5   84.87   11.47
  18   2  -5   89.82   10.40
  18  -2  -5   81.47    5.65
  18  -2  -5   85.75   11.21
  18  -2  -5   94.60   13.18
  18  -2  -4  334.92   21.86
  18  -2  -4  385.32   21.99
 -18  -2   4  354.32   18.58
 -18   2   4  378.65   23.56
  18   2  -4  344.17   24.36
  18   2  -4  385.25   20.45
  18  -2  -4  344.27   22.31
  18  -2  -4  378.14   12.26
 -18  -2   4  384.22   29.59
  18  -2  -4  419.94   25.03
 -18   2   4  342.57   26.03
  18   2  -4  379.66   26.74
  18  -2  -3  553.57   25.94
 -18  -2   3  585.78   24.59
  18  -2  -3  587.47   26.81
 -18   2   3  582.05   28.73
  18   2  -3  583.72   29.39
  18   2  -3  531.05   22.14
  18  -2  -3  589.23   29.23
 -18  -2   3  571.06   22.63
  18  -2  -3  572.61   15.46
 -18  -2   3  531.73   31.75
 -18   2   3  544.62   30.75
  18   2  -3  550.63   29.49
  18   2  -2 1140.60   38.51
  18  -2  -2 1244.94   35.51
 -18  -2   2 1134.89   35.22
  18  -2  -2 1177.92   38.18
 -18   2   2 1254.71   40.79
 -18   2   2 1143.03   26.79
  18   2  -2 1147.72   30.32
  18   2  -2 1190.23   38.19
 -18  -2   2 1122.39   35.84
  18  -2  -2 1148.21   41.99
  18  -2  -2 1176.44   23.98
 -18  -2   2 1233.60   44.55
 -18   2   2 1148.31   41.97
  18   2  -1  133.82   11.76
  18  -2  -1  135.02   10.78
 -18  -2   1  139.46   12.83
  18  -2  -1  127.69   12.57
 -18   2   1  139.52   13.28
 -18  -2   1  140.19   12.59
 -18   2   1  148.36    9.05
  18   2  -1  141.54   10.22
 -18  -2   1  129.89   13.62
  18  -2  -1  140.46   14.91
 -18   2   1  153.65   13.91
  18   2  -1  137.27   11.77
  18  -2  -1  137.39    9.04
 -18  -2   1  156.09   14.89
 -18   2   1  135.68   13.98
 -18   2   0 1663.09   42.79
  18   2   0 1672.44   36.92
  18  -2   0 1652.13   36.82
  18  -2   0 1605.29   44.93
 -18   2   0 1674.09   45.49
 -18  -2   0 1697.78   40.87
 -18  -2   0 1609.20   52.72
  18  -2   0 1623.96   53.85
  18   2   0 1561.82   33.43
 -18   2   0 1654.25   30.94
 -18   2   0 1599.43   45.77
  18  -2   0 1693.28   35.58
  18   2   0 1564.92   36.84
 -18  -2   0 1726.54   47.22
 -18  -2  -1  253.67   16.87
 -18   2  -1  262.54   16.07
  18   2   1  242.34   13.36
  18  -2   1  234.72   14.46
  18  -2   1  247.45   17.95
 -18   2  -1  239.46   17.24
 -18  -2  -1  241.59   14.86
 -18  -2  -1  237.31   21.94
  18  -2   1  256.79   23.13
 -18   2  -1  235.42   18.36
  18   2   1  233.13   13.13
 -18   2  -1  234.71   12.59
  18  -2   1  258.25   15.42
 -18  -2  -2  236.42   15.28
 -18   2  -2  228.83   15.04
  18   2   2  241.76   14.06
  18  -2   2  202.14   16.75
 -18   2  -2  223.88   16.85
  18  -2   2  224.77   16.80
 -18  -2  -2  253.03   15.07
 -18  -2  -2  230.98   23.59
  18  -2   2  203.54   22.61
 -18   2  -2  217.78   18.17
 -18   2  -2  238.19   13.61
  18   2   2  232.66   14.00
  18  -2   2  230.76   16.77
 -18  -2  -3  204.42   13.90
 -18   2  -3  208.42   14.84
 -18   2  -3  201.43   15.93
  18   2   3  199.61   11.95
  18  -2   3  188.03   16.16
  18  -2   3  192.76   22.30
 -18  -2  -3  213.35   23.87
 -18  -2  -3  199.60   13.59
 -18   2  -3  195.96   17.81
 -18   2  -3  210.45   13.93
  18   2   3  190.48   13.51
  18  -2   3  228.37   17.73
 -18  -2  -4  346.75   18.18
 -18   2  -4  343.77   21.14
 -18  -2  -4  322.05   31.16
  18   2   4  342.30   17.46
 -18  -2  -4  341.63   18.45
 -18   2  -4  331.93   24.37
  18  -2   4  321.87   23.12
  18   2   4  340.32   20.15
  18  -2   4  372.63   24.85
  18  -2   5  204.07   19.98
 -18  -2  -5  185.32   13.74
 -18   2  -5  213.74   16.99
 -18  -2  -5  221.81   27.84
 -18   2  -5  187.11   19.26
  18   2   5  193.00   14.19
  18  -2   5  191.18   18.85
  18   2   5  197.80   17.01
  18   2   6   25.49    6.92
 -18   2  -6   22.10    5.57
  18  -2   6   28.01    7.79
 -18  -2  -6   17.21    6.14
 -18  -2  -6   22.23    9.87
  18  -2   6   10.44    4.55
 -18   2  -6   11.06    5.46
  18   2   6   21.56    5.46
  18   2   7    5.40    4.43
 -18  -2  -7    0.24    2.30
 -18   2  -7    3.18    2.19
 -18  -2  -7    4.01    1.56
 -18   2  -7    2.23    1.52
  18  -2   7    3.04    1.85
  18  -4  -7  411.99   28.30
 -18  -4   7  448.89   31.10
 -18   4   7  451.43   32.33
  18   4  -7  460.23   30.91
  18   4  -7  451.12   38.21
 -18  -4   6  166.30   18.29
  18  -4  -6  159.11   16.21
 -18  -4   6  159.89   11.10
 -18   4   6  151.94   18.45
  18   4  -6  174.52   17.97
  18   4  -6  157.43   21.24
 -18  -4   5  266.70   21.39
  18  -4  -5  240.93   18.40
 -18  -4   5  256.87   16.27
 -18   4   5  253.71   23.29
  18   4  -5  268.58   21.27
  18   4  -5  237.52   24.16
 -18  -4   4  260.14   19.95
  18  -4  -4  218.59   16.13
 -18  -4   4  240.78   16.44
  18   4  -4  221.22   18.11
 -18  -4   4  260.03   12.72
 -18   4   4  243.15   22.21
 -18   4   4  215.04   20.76
  18   4  -4  224.70   21.33
  18  -4  -3   48.90    7.08
  18   4  -3   45.01    7.62
 -18  -4   3   50.82   10.21
  18   4  -3   50.47    9.32
  18  -4  -3   54.13    9.00
 -18   4   3   58.26   11.01
 -18  -4   3   66.43    8.77
 -18   4   3   35.30    8.26
  18  -4  -2  259.14   12.95
  18  -4  -2  258.47   15.32
  18  -4  -2  284.78   21.02
 -18   4   2  299.39   24.25
  18   4  -2  255.00   21.20
  18   4  -2  254.27   17.92
 -18   4   2  248.16   10.59
 -18  -4   2  258.82   20.39
  18  -4  -2  232.61   19.89
 -18  -4   2  247.98   22.75
 -18   4   2  234.98   19.60
  18   4  -2  282.30   20.24
  18  -4  -1  254.33   14.45
 -18   4   1  217.09   17.41
  18   4  -1  223.86   15.87
  18  -4  -1  240.07   18.71
  18  -4  -1  237.02   14.55
 -18   4   1  233.17   20.10
  18   4  -1  226.38   17.72
  18   4  -1  234.46   15.35
 -18  -4   1  217.57   20.04
 -18   4   1  236.03   10.72
  18  -4  -1  229.63   19.87
 -18  -4   1  246.41   19.53
  18  -4   0  809.53   28.78
 -18   4   0  794.30   30.14
  18   4   0  813.80   26.37
  18  -4   0  748.61   26.66
  18  -4   0  760.44   33.26
 -18   4   0  835.55   37.43
 -18  -4   0  772.70   33.18
  18   4   0  778.50   30.13
  18  -4   0  830.90   31.83
 -18  -4   0  763.47   40.24
  18   4   0  805.34   26.97
  18  -4   0  724.04   36.64
 -18   4   0  784.27   21.90
 -18  -4   0  785.11   32.57
  18  -4   1  130.97   12.70
 -18   4  -1  130.52   11.85
  18   4   1  126.26    9.34
  18  -4   1  116.07   12.97
 -18   4  -1  126.84   14.51
 -18  -4  -1  118.25   12.55
  18   4   1  124.67   11.02
  18  -4   1  135.10   13.89
  18  -4   1  111.74   14.66
  18   4   1  120.71   10.28
 -18   4  -1  122.51    9.78
 -18  -4  -1  118.04   12.07
  18  -4   2 1698.93   50.25
 -18   4  -2 1686.21   42.85
  18   4   2 1653.02   34.64
 -18   4  -2 1710.20   52.50
 -18  -4  -2 1598.53   44.65
  18   4   2 1722.95   36.92
  18  -4   2 1598.15   60.70
  18  -4   2 1607.53   48.82
  18   4   2 1734.36   39.59
 -18   4  -2 1703.30   52.46
 -18   4  -2 1651.04   39.17
 -18  -4  -2 1629.37   42.82
 -18  -4  -3   31.96    5.99
  18   4   3   40.78    6.24
 -18  -4  -3   46.37    6.97
  18  -4   3   38.57    8.67
  18  -4   3   57.22    9.95
  18  -4   3   42.61    7.90
 -18   4  -3   36.83    7.28
  18   4   3   42.28    5.11
  18  -4   3   44.61   10.91
 -18   4  -3   49.51    9.02
  18   4   4   34.41    6.20
 -18  -4  -4   37.41    6.23
  18  -4   4   25.97    6.53
 -18   4  -4   29.89    7.13
  18  -4   4   28.74    7.95
  18   4   4   31.76    3.94
  18   4   4   34.62    4.48
 -18   4  -4   30.49    7.00
 -18  -4  -5   24.46    4.83
  18   4   5   32.99    2.75
 -18   4  -5   48.63    8.83
  18  -4   5   50.71   11.37
  18   4   5   33.83    6.69
 -18   4  -5   33.18    7.66
  18   4   5   32.99    3.13
 -18   4  -6  185.60   17.10
 -18   4  -6  198.50   19.49
  18   4   6  178.80   17.15
  18  -4   6  199.29   22.69
  18   4   7   54.85   10.22
 -18  -4  -7   33.98   12.81
 -18   4  -7   51.89   10.01
  18  -4   7   46.35   11.19
  18   6  -6    2.04    1.32
  18   6  -6   -0.65    3.28
  18  -6  -6   -0.99    1.04
 -18   6   6    2.15    4.36
 -18  -6   6    2.15    2.78
  18  -6  -5  150.12   12.60
 -18  -6   5  157.00   14.27
 -18   6   5  153.53   20.92
  18   6  -5  159.99   18.01
 -18  -6   5  170.89   18.80
  18   6  -5  131.28   18.43
  18  -6  -4   25.40    5.96
  18   6  -4   25.49    7.08
 -18   6   4   12.28    5.53
  18   6  -4   15.45    5.24
  18  -6  -4   17.67    4.16
 -18   6   4   26.47    8.89
 -18  -6   4   17.73    5.68
 -18  -6   4   13.83    3.51
 -18  -6   4   18.92    6.25
  18  -6  -3  177.84   12.86
 -18   6   3  177.17   21.29
 -18  -6   3  170.57   18.09
  18  -6  -3  170.67   15.55
  18   6  -3  183.03   17.72
 -18  -6   3  173.18   17.43
 -18   6   3  165.17   17.25
 -18  -6   3  161.68   15.55
  18   6  -3  169.01   18.06
  18   6  -2  151.75   15.26
 -18  -6   2  177.15   15.33
  18  -6  -2  173.93   12.87
 -18   6   2  175.66   20.86
  18  -6  -2  166.09   15.60
  18   6  -2  168.90   15.68
 -18  -6   2  175.58   19.38
 -18   6   2  150.53    7.17
 -18  -6   2  133.72   16.37
 -18   6   2  131.84   15.09
  18   6  -1    4.62    2.35
 -18   6   1    1.55    0.80
  18  -6  -1    5.35    3.49
 -18  -6   1    0.80    1.90
  18   6  -1    1.55    2.32
 -18   6   1    4.25    3.30
  18   6  -1    4.50    2.89
  18  -6  -1    5.21    2.85
 -18   6   1    7.52    4.31
  18   6   0   35.41    6.36
  18   6   0   37.36    7.32
  18  -6   0   29.38    7.17
 -18  -6   0   38.26    7.34
 -18   6   0   30.05    6.47
  18   6   0   31.07    4.97
 -18   6   0   41.25    9.63
 -18   6   0   39.21    5.43
 -18   6  -1   61.30    8.72
  18   6   1   61.00    8.48
  18   6   1   61.99    6.10
 -18  -6  -1   52.66    7.85
 -18   6  -1   44.80    6.55
  18  -6   1   71.78   11.78
 -18   6  -1   64.17   11.92
  18   6   1   54.16    7.69
  18   6   2  112.15   10.19
 -18   6  -2  131.49   17.22
  18   6   2  113.16   11.03
  18  -6   2  111.76   15.90
 -18  -6  -2  105.99   10.63
 -18   6  -3  363.19   28.22
  18   6   3  344.36   19.45
  18  -6   3  364.96   30.20
  18   6   3  310.09   12.13
 -18   6  -4   46.32   10.46
  18  -6   4   61.21   12.77
  18   6   4   52.50    7.95
 -18   6  -5  169.99   18.83
  18   6   5  157.68   14.98
  18  -6   5  175.78   23.25
  18   6   6   13.69    5.06
  18  -6   6   19.26    7.06
  18   8  -3   12.48    5.04
  18  -8  -3   10.29    4.04
  18   8  -3   14.14    5.43
 -18   8   3    9.38    2.43
 -18  -8   3   13.01    4.75
  18   8  -2  178.46   16.42
  18   8  -2  200.02   19.04
 -18   8   2  162.21   23.35
  18  -8  -2  187.17   19.83
 -18  -8   2  182.19   17.26
  18   8  -1  338.77   18.72
 -18   8   1  382.38   34.63
  18   8  -1  390.67   24.98
  18  -8  -1  333.16   27.78
  18   8   0   19.77    5.65
  18  -8   0   23.94    8.09
 -18   8   0   18.49    7.81
  18   8   1   22.68    6.09
 -18   8  -1   20.14    7.53
  18  -8   1   28.81   10.40
 -18   8  -2  153.20   21.17
  18   8   2  141.22   13.62
  18  -8   2  165.90   22.02
  18   8   3    2.88    2.55
 -18   8  -3    7.14    4.59
  18  -8   3    5.94    5.58
  19   1  -8  634.75   30.10
  19   1  -8  681.57   47.54
  19  -1  -8  624.62   42.37
  19   1  -7   14.72    4.33
  19  -1  -7   10.92    2.79
  19   1  -7   10.61    5.45
  19  -1  -7   15.53    6.53
 -19   1   7    9.97    4.14
  19   1  -6   18.87    4.58
  19  -1  -6   17.18    3.19
  19   1  -6   14.86    6.11
  19  -1  -6   21.96    6.86
  19  -1  -6   13.06    4.45
 -19  -1   6   19.05    4.58
 -19   1   6   21.43    5.34
  19  -1  -6   15.38    4.38
  19  -1  -5 2075.96   51.83
 -19  -1   5 2225.34   49.39
 -19   1   5 2200.19   55.83
  19   1  -5 2273.35   47.85
  19  -1  -5 2177.48   35.31
  19  -1  -5 2114.90   54.96
  19   1  -5 2103.43   67.39
  19  -1  -5 2132.19   63.37
  19  -1  -4  125.86   14.20
  19  -1  -4  119.85   12.30
 -19  -1   4  117.40   11.11
 -19   1   4  124.83   12.72
  19   1  -4  139.89   15.59
  19   1  -4  124.71   10.60
  19   1  -4  103.78   12.15
  19  -1  -4  117.87    7.84
  19  -1  -4  121.55   13.29
  19  -1  -4  146.05   15.15
 -19  -1   4  118.90   16.56
 -19   1   4  120.76   15.91
  19   1  -4  114.21   14.99
  19   1  -3  163.03   15.49
  19  -1  -3  156.04   14.49
  19  -1  -3  168.56   14.47
 -19  -1   3  170.27   13.36
 -19   1   3  164.36   14.40
  19   1  -3  172.59   11.40
  19   1  -3  173.33   16.45
  19  -1  -3  154.20   15.01
  19  -1  -3  183.05    9.68
  19   1  -3  167.98   15.21
 -19  -1   3  179.69   13.19
 -19  -1   3  184.52   18.82
 -19   1   3  156.89   17.04
  19  -1  -3  169.42   14.85
  19   1  -2  812.35   32.02
  19  -1  -2  835.71   30.32
  19  -1  -2  792.21   31.50
 -19   1   2  810.35   31.49
 -19  -1   2  773.63   29.41
 -19   1   2  810.83   25.43
  19   1  -2  800.86   36.90
  19   1  -2  794.15   23.50
  19  -1  -2  849.18   37.24
 -19  -1   2  815.96   30.03
  19  -1  -2  810.44   20.89
 -19   1   2  870.95   32.17
 -19  -1   2  775.07   29.08
  19   1  -2  809.29   30.27
 -19  -1   2  848.87   37.52
 -19   1   2  790.93   35.95
  19   1  -1  819.23   28.26
  19   1  -1  922.42   30.70
  19  -1  -1  920.01   29.17
  19  -1  -1  892.91   34.02
 -19  -1   1  831.95   31.06
 -19   1   1  881.61   32.54
 -19  -1   1  872.91   29.26
 -19   1   1  867.30   24.47
  19  -1  -1  931.45   41.01
  19   1  -1  932.93   24.95
 -19  -1   1  855.88   33.58
 -19   1   1  953.13   34.64
  19  -1  -1  845.35   22.21
 -19  -1   1  869.08   36.02
 -19   1   1  907.42   36.33
 -19   1   0  256.84   17.81
  19   1   0  269.47   14.93
  19  -1   0  260.61   14.75
 -19  -1   0  260.07   17.79
 -19   1   0  271.01   17.96
  19  -1   0  250.33   18.28
 -19  -1   0  262.25   15.07
 -19   1   0  270.93   13.33
  19  -1   0  243.91   22.46
 -19  -1   0  264.63   20.16
 -19   1   0  236.16   17.86
  19   1   0  257.61   13.40
  19  -1   0  268.18   13.62
 -19  -1   0  298.44   19.85
 -19  -1  -1  143.87   13.04
 -19   1  -1  141.01   12.55
  19   1   1  139.38   10.48
  19  -1   1  151.15   12.06
 -19  -1  -1   97.64   11.31
 -19   1  -1   92.83   10.57
 -19  -1  -1  123.85   10.11
  19  -1   1  114.57   16.46
 -19  -1  -1  103.58   14.14
 -19   1  -1  112.02    9.28
 -19   1  -1   97.59   12.29
  19   1   1  114.52    9.47
  19  -1   1  125.24   10.32
 -19  -1  -2   73.10    8.90
 -19   1  -2   58.09    7.92
  19   1   2   83.79    9.14
  19  -1   2   89.70    9.89
 -19  -1  -2   60.77    9.22
 -19   1  -2   56.06    8.42
  19  -1   2   64.20    8.23
 -19  -1  -2   63.50    7.46
 -19   1  -2   69.50    7.53
  19  -1   2   50.47   11.03
 -19  -1  -2   58.96   11.64
 -19   1  -2   53.27    9.43
  19   1   2   58.10    7.31
  19  -1   2   78.66    9.53
  19   1   3   14.98    3.72
 -19  -1  -3   18.87    4.10
 -19   1  -3   16.21    3.93
  19  -1   3   15.54    4.24
  19   1   3   16.81    4.28
  19  -1   3   24.12    5.43
 -19  -1  -3   17.65    4.24
 -19   1  -3   15.73    4.10
 -19  -1  -3   18.05    5.10
 -19   1  -3   17.00    4.73
 -19  -1  -3   13.13    5.93
 -19   1  -3   17.63    5.57
 -19  -1  -4  453.80   21.76
 -19  -1  -4  416.95   25.55
 -19   1  -4  432.68   23.78
  19   1   4  420.22   21.46
 -19  -1  -4  427.92   34.83
 -19   1  -4  436.44   30.50
  19  -1   4  428.52   24.99
  19   1   4  440.07   24.10
  19  -1   4  453.61   26.36
  19   1   5   20.55    5.71
  19  -1   5   21.96    6.28
 -19  -1  -5   20.17    5.03
 -19   1  -5   18.20    5.08
  19   1   5   23.89    5.21
  19  -1   5   16.90    5.23
 -19  -1  -5   14.47    6.48
 -19   1  -5   17.63    6.19
  19   1   6   39.40    7.76
  19  -1   6   35.01    7.94
 -19  -1  -6   37.21    8.02
 -19   1  -6   37.83    7.21
  19  -1   6   40.88    8.91
 -19  -1  -6   36.50   11.36
 -19   1  -6   40.47   10.33
  19   1   6   31.32    6.69
  19   1   7   81.18   11.58
 -19  -1  -7   88.92   12.38
 -19   1  -7   80.51   11.00
  19   1   7   75.16   12.90
  19  -1   7   87.44   15.36
 -19  -1  -7   73.58   16.83
 -19   1  -7   59.01   12.91
  19  -1   7   82.65   13.56
  19   3  -7    7.54    3.69
  19   3  -7    9.51    5.83
  19  -3  -7   11.88    5.88
 -19   3   7    9.18    4.44
  19   3  -6   18.56    5.61
  19   3  -6   19.08    7.24
  19  -3  -6   15.35    4.99
 -19  -3   6   18.54    3.83
 -19   3   6   16.48    5.28
  19  -3  -5   72.78   10.63
 -19  -3   5   69.98    8.32
  19   3  -5   82.19   13.99
  19  -3  -5   61.23    9.50
  19   3  -5   85.83   11.30
 -19   3   5   66.38   11.35
  19  -3  -5   70.91   10.76
  19  -3  -5   73.46    4.01
 -19  -3   4   50.24    7.40
 -19   3   4   49.17    9.88
  19   3  -4   39.22    8.77
  19  -3  -4   41.33    7.31
  19  -3  -4   47.61    8.22
  19   3  -4   49.44    8.04
 -19   3   4   62.76   10.64
 -19  -3   4   45.21    5.58
  19  -3  -4   43.65    8.45
  19  -3  -4   47.99    4.08
  19  -3  -4   58.83    9.90
  19  -3  -3   82.26    9.74
 -19  -3   3   76.85    9.31
  19  -3  -3   78.99   10.41
 -19  -3   3   79.37   12.79
 -19   3   3   67.92   11.23
 -19   3   3   87.82   12.14
  19   3  -3   81.18   11.60
  19   3  -3   81.03    9.66
 -19  -3   3   79.61    9.23
  19  -3  -3   82.69   11.59
  19  -3  -3   80.31    6.23
  19   3  -3   68.34   10.80
  19  -3  -2   40.97    6.24
 -19  -3   2   39.05    8.51
  19   3  -2   48.06    8.23
  19   3  -2   43.76    8.25
 -19   3   2   45.64    8.90
 -19  -3   2   35.12    7.00
  19  -3  -2   50.18    8.54
 -19   3   2   54.16    9.38
 -19   3   2   43.03    4.96
  19   3  -2   54.84    7.30
 -19  -3   2   52.07    8.41
  19  -3  -2   44.55    8.56
  19  -3  -2   47.80    5.35
 -19   3   1  579.16   28.85
  19   3  -1  583.17   25.35
  19  -3  -1  613.16   23.54
  19  -3  -1  614.81   29.48
 -19   3   1  586.83   30.24
 -19  -3   1  638.35   29.60
  19   3  -1  662.79   28.86
  19   3  -1  589.46   22.78
 -19  -3   1  587.27   32.11
 -19   3   1  582.12   17.71
  19  -3  -1  622.94   33.34
  19  -3  -1  593.64   21.11
 -19  -3   1  616.19   31.15
 -19  -3   0   18.28    4.48
  19   3   0   17.44    3.83
 -19   3   0   18.26    3.26
  19   3   0   22.10    4.78
 -19  -3   0   18.75    5.30
  19  -3   0   16.92    3.76
 -19   3   0   15.65    4.37
  19   3   0   17.49    3.95
  19  -3   0   15.75    3.82
  19  -3   0   14.30    5.22
 -19   3   0   21.90    6.20
 -19  -3   0   20.36    6.37
  19  -3   0   12.46    5.01
 -19   3   0   16.38    5.05
 -19   3  -1  218.38   15.59
  19   3   1  210.57   12.71
  19  -3   1  183.81   13.92
  19  -3   1  186.76   16.46
 -19   3  -1  217.89   17.65
  19  -3   1  175.71   14.58
 -19  -3  -1  194.23   15.09
 -19  -3  -1  194.40   21.71
  19  -3   1  211.40   21.32
  19   3   1  204.47   13.26
 -19   3  -1  183.29   16.87
 -19   3  -1  217.48   12.54
  19   3   1  193.55   13.13
  19  -3   1  211.17   15.27
 -19  -3  -1  225.81   17.10
 -19  -3  -2    3.16    2.38
  19  -3   2    0.36    0.30
  19   3   2    4.74    2.57
 -19   3  -2    2.70    1.60
 -19  -3  -2    2.66    1.73
  19  -3   2    2.93    2.60
 -19   3  -2    3.05    2.11
  19   3   2    2.77    1.74
  19  -3   2    0.07    1.53
 -19   3  -2    5.20    2.42
 -19  -3  -2    0.40    1.88
  19  -3   2    0.98    1.95
  19   3   2    1.18    1.20
 -19   3  -2    5.20    3.67
 -19  -3  -3  296.92   17.71
  19  -3   3  296.84   21.63
 -19   3  -3  310.17   21.30
 -19  -3  -3  321.00   18.67
 -19  -3  -3  326.71   31.53
  19  -3   3  276.79   28.01
  19  -3   3  301.01   22.46
  19   3   3  315.12   17.82
 -19   3  -3  285.84   17.06
  19  -3   3  296.17   21.74
  19  -3   4  171.70   17.61
 -19  -3  -4  174.92   13.55
 -19   3  -4  190.81   16.85
  19   3   4  173.19   11.88
 -19  -3  -4  159.82   23.12
 -19   3  -4  177.52   17.98
  19  -3   4  180.90   18.64
  19   3   4  177.23   14.79
  19   3   5   22.73    6.17
 -19  -3  -5   10.70    3.46
  19  -3   5   30.18    8.53
 -19   3  -5   10.35    4.23
  19  -3   5   22.16    7.30
  19   3   5   17.03    3.57
 -19  -3  -5   18.04    8.37
 -19   3  -5   16.94    5.89
  19   3   6   10.07    2.85
  19   3   6    9.87    3.74
 -19   3  -6    5.31    3.19
 -19  -3  -6    3.19    4.83
  19  -3   6    4.00    2.05
 -19   3  -6    1.70    2.17
 -19  -3  -7  493.81   48.09
 -19   3  -7  539.27   34.61
  19  -3   7  450.62   34.68
  19   3   7  512.46   32.89
  19  -5  -6   72.48   10.41
  19   5  -6   78.06   12.75
  19   5  -6   76.29   14.89
 -19   5   6   62.69   12.66
 -19  -5   6   66.02   11.99
 -19  -5   5   84.95   12.82
  19  -5  -5   87.88   10.74
 -19  -5   5   98.48   10.76
  19   5  -5   81.02   14.47
  19   5  -5   80.22   12.37
 -19   5   5   97.10   15.52
  19   5  -4   32.16    7.62
 -19   5   4   28.25    7.60
  19   5  -4   32.31    8.92
  19  -5  -4   22.20    4.91
 -19  -5   4   24.10    5.94
 -19  -5   4   29.68    6.55
 -19   5   4   28.09    8.50
 -19  -5   4   27.53    6.11
 -19  -5   4   24.42    4.48
  19  -5  -3  741.21   27.14
 -19   5   3  774.07   42.59
  19   5  -3  750.03   33.14
 -19  -5   3  741.34   33.11
 -19   5   3  692.40   36.20
  19   5  -3  693.32   35.65
  19   5  -2  201.31   17.44
  19  -5  -2  199.80   13.78
  19   5  -2  194.50   19.10
 -19   5   2  221.40   22.31
  19   5  -2  216.66   16.75
 -19   5   2  202.95    9.10
 -19  -5   2  208.38   20.27
 -19  -5   2  208.94   20.15
 -19   5   2  185.44   17.91
 -19   5   1  532.51   29.57
  19   5  -1  564.43   26.21
  19  -5  -1  493.35   23.10
  19   5  -1  495.96   28.34
 -19   5   1  325.56   26.08
  19  -5  -1  462.26   26.13
  19   5  -1  465.57   23.57
 -19  -5   1  429.17   31.28
 -19   5   1  435.32   15.70
 -19  -5   1  574.87   31.69
 -19   5   0  931.22   35.12
  19   5   0  966.76   29.41
  19   5   0  915.86   35.35
 -19   5   0 1019.03   45.30
  19  -5   0  915.98   37.58
  19   5   0  918.64   31.42
 -19   5   0  907.62   24.97
 -19  -5   0  956.36   37.63
 -19   5  -1 3871.26   87.48
 -19   5  -1 3620.38   67.37
  19   5   1 3969.91   53.52
  19   5   1 3729.32   65.12
  19  -5   1 3865.25   81.72
  19   5   1 3824.99   62.00
 -19   5  -1 3888.46   58.28
 -19  -5  -1 3771.81   71.38
  19   5   2    2.70    2.44
 -19   5  -2    1.72    1.32
 -19  -5  -2    1.50    1.83
  19  -5   2    4.81    5.10
  19   5   2    2.51    2.48
 -19   5  -2    2.55    2.80
  19   5   2   -0.71    0.58
  19   5   3    0.25    0.62
 -19  -5  -3   -1.11    1.60
  19  -5   3    3.19    4.49
 -19   5  -3    0.77    3.23
  19   5   3   -0.03    0.38
  19   5   4   15.20    2.37
  19   5   4   17.37    4.65
 -19  -5  -4   14.82    3.84
  19   5   4   12.82    1.92
 -19   5  -4   12.79    5.67
  19  -5   4    6.47    3.49
 -19   5  -5  764.63   38.57
 -19   5  -5  751.61   38.73
  19   5   5  734.49   32.81
  19  -5   5  654.78   42.64
  19   5   6   -3.37    2.87
 -19   5  -6    1.04    2.50
 -19   5  -6    3.79    2.96
  19  -5   6    6.18    5.34
 -19   7   5  372.05   34.95
  19  -7  -5  385.96   25.08
 -19  -7   5  377.00   28.75
  19   7  -5  389.40   32.69
  19   7  -4   28.96    7.25
  19  -7  -4   30.47    7.32
  19   7  -4   26.85    8.47
  19  -7  -4   31.99    5.78
 -19  -7   4   31.53    8.13
 -19   7   4   35.61   10.94
  19  -7  -3  257.64   16.18
 -19   7   3  278.17   29.23
  19   7  -3  243.08   21.13
  19  -7  -3  264.75   21.53
 -19  -7   3  274.20   23.77
  19   7  -3  243.62   22.00
 -19  -7   3  266.45   21.30
  19   7  -2   15.74    4.95
  19  -7  -2   16.41    5.10
 -19   7   2   10.90    4.80
  19   7  -2   23.90    6.29
 -19   7   2   18.35    7.70
 -19  -7   2   19.12    6.51
  19   7  -1 1411.73   39.93
 -19   7   1 1372.75   62.46
  19   7  -1 1393.10   45.21
  19  -7  -1 1417.43   53.88
 -19  -7   1 1310.83   49.13
  19   7   0    7.55    4.12
  19   7   0   12.11    4.16
 -19   7   0   11.84    3.15
  19  -7   0   12.56    5.27
  19   7   0   12.12    2.95
 -19   7   0   14.53    6.94
  19   7   1  388.15   15.95
 -19   7  -1  381.16   31.92
  19   7   1  380.58   22.44
  19  -7   1  414.17   31.74
 -19   7  -1  329.98   18.96
  19   7   1  336.22   21.74
  19   7   2   39.50    6.80
 -19   7  -2   48.60   10.95
  19  -7   2   53.75   11.84
 -19   7  -3  298.48   27.61
  19   7   3  320.61   20.12
  19  -7   3  338.12   31.25
  19   7   4   22.68    5.45
 -19   7  -4   18.25    6.45
  19  -7   4   30.51   10.45
  20   0  -7    0.13    0.73
  20   0  -7   -0.46    3.44
 -20   0   7    2.97    3.36
  20   0  -6   74.21   13.36
 -20   0   6   86.88   11.01
  20   0  -6   71.47    7.80
  20   0  -5   -0.54    0.96
  20   0  -5    0.19    2.61
  20   0  -5   -0.87    0.35
  20   0  -4  311.97   23.33
 -20   0   4  323.32   19.88
  20   0  -4  352.68   15.62
  20   0  -4  312.75   22.39
  20   0  -3    2.03    1.41
 -20   0   3   -1.99    1.97
  20   0  -3    3.75    2.72
 -20   0   3    2.78    2.34
  20   0  -3    1.96    2.30
 -20   0   3   -0.82    2.01
  20   0  -3   -0.75    1.17
  20   0  -2  527.01   24.44
  20   0  -2  629.13   27.37
 -20   0   2  589.73   26.47
 -20   0   2  620.16   24.85
  20   0  -2  595.75   33.32
  20   0  -2  646.65   20.31
 -20   0   2  585.13   26.38
 -20   0   2  571.31   31.38
 -20   0   1   -0.26    1.11
  20   0  -1    1.06    1.01
 -20   0   1    0.88    1.80
  20   0  -1    1.65    1.89
 -20   0   1    0.23    1.65
  20   0  -1    2.49    3.24
 -20   0   1    1.49    1.84
 -20   0   0    1.37    0.44
  20   0   0    5.93    2.05
 -20   0   0    4.51    3.12
  20   0   0    3.20    1.67
 -20   0   0    5.57    2.03
  20   0   0    8.67    4.42
 -20   0   0    8.91    3.43
 -20   0  -1    3.29    1.67
  20   0   1    0.18    1.42
 -20   0  -1    1.38    1.77
  20   0   1   -0.20    0.62
 -20   0  -1   -1.66    2.42
  20   0   1   -0.44    2.39
 -20   0  -1    2.70    3.29
 -20   0  -2  634.06   26.48
  20   0   2  605.27   24.83
 -20   0  -2  619.33   28.89
 -20   0  -2  669.73   36.33
 -20   0  -2  634.95   22.99
  20   0   2  659.06   25.62
  20   0   3    1.42    1.96
 -20   0  -3    0.41    0.57
  20   0   3   -1.39    1.29
 -20   0  -3   -0.11    1.38
 -20   0  -3   -0.62    1.09
 -20   0  -3    2.56    1.26
 -20   0  -4  348.18   19.92
 -20   0  -4  367.41   23.37
  20   0   4  343.96   21.53
 -20   0  -4  363.65   29.98
  20   0   4  318.75   21.61
  20   0   5    1.81    1.46
 -20   0  -5    2.87    2.77
 -20   0  -5    6.82    3.53
 -20   0  -6  723.84   33.92
 -20   0  -6  688.89   45.55
  20   0   6  711.23   35.33
  20   0   6  782.85   40.40
  20   0   7   -0.16    2.75
 -20   0  -7    4.05    3.30
 -20   0  -7   -3.99    3.70
  20   0   7   -0.93    2.47
 -20   2   7  297.14   23.38
  20   2  -7  343.65   23.14
  20   2  -7  336.91   32.09
  20  -2  -7  255.74   24.82
  20   2  -6   32.77    6.88
  20  -2  -6   31.59    8.50
  20  -2  -6   29.76    6.51
 -20  -2   6   30.60    5.56
 -20   2   6   46.14    9.32
  20  -2  -6   37.37    4.15
  20  -2  -6   27.29    6.34
  20   2  -6   29.66    9.76
  20   2  -5   10.94    3.58
  20  -2  -5    8.94    2.05
  20   2  -5   13.56    5.30
  20  -2  -5    1.77    1.99
  20  -2  -5    9.84    4.02
 -20  -2   5    7.52    2.87
 -20   2   5    5.36    3.28
  20  -2  -5    9.65    3.99
  20  -2  -4  707.62   32.75
  20  -2  -4  696.60   31.31
 -20  -2   4  692.05   27.58
 -20   2   4  720.73   34.12
  20   2  -4  705.08   27.52
  20  -2  -4  661.04   33.64
  20  -2  -4  706.00   17.89
  20  -2  -4  780.51   36.15
 -20   2   4  629.99   37.00
  20   2  -4  639.52   35.54
  20  -2  -3 1179.81   38.86
  20  -2  -3 1133.53   39.89
 -20  -2   3 1105.63   35.88
 -20   2   3 1137.29   41.97
  20   2  -3 1118.62   42.08
  20   2  -3 1239.60   34.03
  20  -2  -3 1124.35   43.88
 -20  -2   3 1124.08   34.18
  20  -2  -3 1152.12   24.06
 -20  -2   3 1170.27   49.24
 -20   2   3 1118.41   46.46
  20   2  -3 1142.10   43.27
  20   2  -2 3764.78   71.83
  20  -2  -2 3679.57   63.03
 -20  -2   2 3823.69   68.28
  20  -2  -2 3789.43   72.55
 -20   2   2 3875.31   75.23
 -20   2   2 3711.40   52.20
  20   2  -2 3966.56   57.62
  20  -2  -2 3690.51   81.36
 -20  -2   2 3796.62   70.26
  20   2  -2 3634.80   70.22
  20  -2  -2 3861.10   47.20
 -20  -2   2 3760.84   82.18
 -20   2   2 3532.40   77.62
 -20  -2   1   16.45    4.49
 -20   2   1   14.45    3.03
  20   2  -1   13.95    3.45
  20  -2  -1   12.05    2.72
 -20  -2   1   20.60    6.12
 -20   2   1   17.41    5.37
  20   2  -1   12.56    3.58
  20  -2  -1   14.55    3.74
 -20  -2   1   15.83    4.62
  20  -2  -1   12.25    4.15
 -20   2   1   13.71    4.20
  20   2  -1   11.30    3.42
 -20  -2   1    8.99    3.85
  20  -2  -1    6.63    2.58
 -20   2   1   10.10    3.43
 -20   2   0  188.30   15.40
  20   2   0  180.86   12.82
  20  -2   0  206.73   13.75
 -20  -2   0  193.09   16.38
  20  -2   0  216.48   17.64
 -20   2   0  208.65   16.92
 -20  -2   0  191.02   14.50
 -20  -2   0  204.65   19.51
  20  -2   0  211.20   21.32
 -20   2   0  210.17   11.68
  20   2   0  214.41   13.06
 -20   2   0  205.10   17.24
  20  -2   0  193.19   12.60
  20   2   0  198.26   13.91
 -20  -2   0  208.13   17.25
 -20  -2  -1   12.60    3.37
 -20   2  -1   13.20    3.28
  20  -2   1   15.68    3.59
 -20  -2  -1   11.98    4.00
 -20   2  -1   17.04    4.37
  20   2   1   12.20    3.26
  20  -2   1   14.20    3.82
  20  -2   1    8.79    3.49
 -20   2  -1   16.37    4.97
  20   2   1   14.23    3.14
 -20  -2  -1   13.95    5.31
  20  -2   1   11.74    5.37
 -20   2  -1    9.08    3.25
 -20  -2  -2 1111.24   35.94
 -20   2  -2 1288.18   38.21
  20   2   2 1163.88   32.59
 -20   2  -2 1173.17   40.56
  20  -2   2 1134.26   38.57
 -20  -2  -2 1182.86   34.29
  20  -2   2 1116.52   54.34
 -20  -2  -2 1179.14   54.94
 -20   2  -2 1204.93   44.93
 -20   2  -2 1178.67   31.76
  20   2   2 1161.15   32.62
  20  -2   2 1174.94   38.16
 -20  -2  -3  277.32   17.57
 -20   2  -3  284.80   18.41
 -20   2  -3  298.15   20.61
  20   2   3  275.71   15.13
  20  -2   3  285.68   20.76
  20  -2   3  273.62   27.51
 -20  -2  -3  289.31   17.27
 -20  -2  -3  314.22   30.04
 -20   2  -3  345.61   24.98
 -20   2  -3  307.25   17.28
  20   2   3  293.88   17.69
  20  -2   3  304.29   21.12
 -20  -2  -4  702.11   27.90
 -20   2  -4  747.51   33.14
  20   2   4  738.52   27.09
 -20  -2  -4  762.22   50.04
  20  -2   4  740.14   36.10
 -20   2  -4  695.34   36.98
  20   2   4  794.63   32.38
  20  -2   4  741.17   35.94
  20  -2   5  225.07   21.79
 -20  -2  -5  244.37   22.25
 -20   2  -5  237.28   19.10
 -20  -2  -5  260.91   30.54
 -20   2  -5  244.92   22.66
  20   2   5  234.15   16.57
  20  -2   5  263.18   23.04
  20   2   5  202.60   18.01
  20  -2   6 1063.50   50.82
 -20   2  -6 1060.59   40.96
 -20  -2  -6 1011.85   45.71
 -20  -2  -6  960.87   62.50
 -20   2  -6 1037.08   48.75
  20  -2   6  981.87   46.75
  20   2   6 1036.98   36.40
  20   2   6  987.47   43.30
  20   2   7   35.96    8.89
 -20  -2  -7   33.05    8.00
 -20   2  -7   26.37    6.58
 -20  -2  -7   23.29   11.42
 -20   2  -7   40.84   10.18
  20  -2   7   26.76    8.60
  20   4  -7   88.87   13.54
  20   4  -7   53.91   13.38
  20  -4  -7   79.45   12.44
 -20   4   7   88.20   15.02
  20   4  -6   56.45    9.93
  20   4  -6   39.51   11.40
  20  -4  -6   62.46   10.58
 -20   4   6   49.12   11.03
  20  -4  -5   60.90    9.62
  20   4  -5   60.71   10.08
 -20  -4   5   65.05    8.64
  20   4  -5   58.53   12.17
 -20   4   5   62.61   11.74
  20  -4  -4  153.06   14.16
 -20  -4   4  146.27   13.47
 -20   4   4  157.47   18.53
  20   4  -4  171.91   15.89
 -20  -4   4  147.48   10.77
  20   4  -4  139.95   17.54
  20   4  -3   -0.79    1.24
 -20   4   3    1.81    3.28
  20   4  -3    2.74    3.74
  20  -4  -3   -2.57    2.30
  20  -4  -3    0.37    0.55
 -20  -4   3   -0.52    2.04
 -20   4   3    3.94    3.87
 -20  -4   3    0.66    2.48
  20   4  -2  275.28   20.27
  20  -4  -2  283.19   16.65
 -20   4   2  266.56   22.86
  20   4  -2  263.68   21.06
 -20   4   2  264.29   11.80
  20   4  -2  283.85   17.93
 -20  -4   2  274.29   21.65
 -20  -4   2  268.14   22.84
 -20   4   2  244.23   20.99
  20  -4  -2  297.74   14.61
 -20   4   1  531.26   28.94
  20   4  -1  590.96   26.46
  20  -4  -1  560.37   23.52
  20  -4  -1  509.38   28.66
 -20   4   1  536.15   31.75
  20   4  -1  536.60   28.02
  20   4  -1  553.40   24.03
 -20  -4   1  567.93   34.38
 -20   4   1  555.05   17.48
  20  -4  -1  575.87   33.87
 -20  -4   1  565.55   31.24
  20  -4  -1  550.07   22.34
 -20   4   0  406.29   23.22
  20   4   0  410.51   19.50
  20  -4   0  410.47   20.83
  20  -4   0  391.52   25.07
 -20   4   0  399.24   26.82
 -20  -4   0  425.09   25.72
  20  -4   0  425.46   23.93
  20   4   0  397.05   22.47
 -20  -4   0  383.35   30.10
  20   4   0  389.41   19.40
  20  -4   0  436.83   30.51
 -20   4   0  407.94   16.73
 -20  -4   0  392.58   24.72
  20  -4   0  426.49   21.93
  20  -4   1  508.23   26.25
 -20   4  -1  457.88   23.93
  20   4   1  429.35   18.69
  20  -4   1  410.90   26.05
 -20   4  -1  421.64   27.37
 -20  -4  -1  391.31   23.70
  20  -4   1  416.55   25.29
  20   4   1  429.08   21.34
 -20  -4  -1  427.89   34.04
  20   4   1  396.31   19.46
 -20   4  -1  441.14   19.13
 -20  -4  -1  430.18   24.53
  20   4   2    4.29    2.67
  20  -4   2    7.64    4.42
  20  -4   2   11.38    5.62
  20   4   2    2.82    2.58
 -20   4  -2    0.14    0.59
  20  -4   2    1.56    3.66
 -20   4  -2    3.13    4.52
 -20  -4  -2    2.46    2.72
 -20  -4  -2    0.26    2.70
  20   4   2    0.63    1.76
 -20   4  -2    1.70    1.41
 -20  -4  -3  399.27   22.01
  20  -4   3  402.98   27.38
  20  -4   3  352.22   24.56
 -20   4  -3  444.12   28.10
 -20  -4  -3  372.01   35.43
  20  -4   3  416.13   28.92
  20   4   3  390.58   17.22
 -20   4  -3  454.84   29.01
  20   4   3  434.70   21.60
  20   4   4   49.72    7.59
 -20  -4  -4   37.92    6.85
 -20   4  -4   40.61    8.42
  20  -4   4   45.53   10.39
  20   4   4   40.59    5.35
  20   4   4   44.40    5.27
 -20  -4  -4   38.09   12.16
 -20   4  -4   54.48    9.97
 -20  -4  -5  105.09   11.34
 -20   4  -5  110.55   14.02
 -20   4  -5  121.01   15.45
 -20  -4  -5  108.53   21.66
  20  -4   5  116.39   17.29
  20   4   5  111.88   12.93
  20   4   5  116.84    7.99
 -20   4  -6  359.10   25.58
 -20  -4  -6  340.98   39.33
 -20   4  -6  350.40   27.19
  20  -4   6  404.41   33.31
  20   4   6  353.60   25.46
 -20  -6   5  587.97   34.86
  20  -6  -5  604.43   26.91
 -20  -6   5  572.31   28.87
 -20   6   5  575.28   41.63
  20   6  -5  598.58   35.42
  20   6  -5  622.39   41.00
  20   6  -4   44.08    8.99
  20   6  -4   22.35    7.43
  20  -6  -4   46.87    6.88
 -20   6   4   38.78   11.24
 -20  -6   4   34.00    7.91
  20  -6  -3  347.62   18.92
 -20   6   3  384.58   32.43
  20  -6  -3  352.59   22.92
  20   6  -3  386.23   25.18
 -20  -6   3  364.66   25.66
 -20   6   3  298.40   24.79
  20   6  -3  321.02   24.54
  20   6  -2   10.00    4.02
  20  -6  -2    9.06    4.08
 -20   6   2   11.80    2.33
 -20  -6   2    7.05    4.94
 -20   6   2    7.48    3.66
  20   6  -2   16.49    5.36
  20  -6  -2   17.07    4.39
 -20   6   2   14.30    5.21
 -20  -6   2    7.67    3.86
  20   6  -1  907.28   32.92
  20   6  -1  830.13   38.87
  20  -6  -1  956.54   33.97
 -20   6   1  958.71   49.49
  20  -6  -1  889.17   39.38
  20   6  -1  906.10   34.83
 -20  -6   1  996.61   50.59
 -20   6   1  880.75   22.96
 -20  -6   1  876.46   40.80
 -20   6   1  750.73   36.26
  20   6   0   59.82    7.45
 -20  -6   0   59.46    9.78
  20  -6   0   60.16   10.64
  20   6   0   59.72    9.45
 -20   6   0   62.82   12.19
  20   6   0   58.10    8.36
 -20   6   0   59.72    6.67
  20   6   1   87.57    8.38
  20   6   1   65.46    9.68
 -20   6  -1   60.27   12.42
  20  -6   1   69.38   12.65
  20   6   1   64.23    8.96
 -20   6  -1   63.62    7.90
 -20  -6  -1   59.89   10.57
  20   6   2   65.06    8.24
  20  -6   2   71.20   12.71
 -20   6  -2   71.49   13.24
  20   6   2   67.43    8.93
 -20  -6  -2   66.50    9.34
  20   6   3   19.74    4.77
 -20   6  -3   24.32    7.82
  20  -6   3   24.88    8.68
  20   6   4   16.01    4.85
 -20   6  -4   12.94    5.61
  20  -6   4   24.17    7.91
  20   6   5    7.90    3.44
 -20   6  -5    7.60    4.69
  20  -6   5   16.60    7.05
  20   8  -3  347.13   26.30
 -20  -8   3  390.56   26.67
 -20   8   3  383.99   36.88
  20   8  -3  380.61   27.84
  20  -8  -3  391.28   29.06
  20   8  -2   32.69    8.21
  20  -8  -2   20.21    7.13
  20   8  -2   21.27    6.49
 -20   8   2   26.89   10.54
 -20  -8   2   23.73    8.47
  20   8  -1    3.01    1.98
  20   8  -1    5.75    2.32
  20  -8  -1    4.52    2.24
 -20   8   1    9.95    5.60
  20   8   0    6.86    3.28
  20  -8   0    6.75    4.00
 -20   8   0    2.94    4.26
  20   8   1   -1.65    1.02
  20  -8   1   -1.15    3.08
 -20   8  -1    2.39    3.02
 -20   8  -2  220.89   25.71
  20   8   2  248.70   18.75
  20  -8   2  262.41   28.28
  20   8   3    1.06    1.37
 -20   8  -3   11.78    8.38
  20  -8   3    2.98    4.28
  21   1  -7   18.57    4.82
  21   1  -7   14.55    6.53
  21  -1  -7    9.99    5.36
 -21   1   7   13.24    4.25
 -21  -1   6  448.63   23.70
 -21   1   6  452.72   26.75
  21   1  -6  428.36   21.88
  21  -1  -6  439.64   17.01
  21   1  -6  487.50   35.70
  21  -1  -6  431.98   31.50
  21   1  -5    0.49    1.17
  21  -1  -5    0.97    0.36
  21   1  -5    7.03    3.21
  21  -1  -5    4.91    3.88
  21  -1  -5    1.00    1.69
 -21  -1   5    0.47    0.92
 -21   1   5   -1.51    0.74
  21   1  -5    0.34    0.84
  21  -1  -5    1.73    1.96
  21  -1  -4 1745.13   53.85
  21  -1  -4 1730.91   50.10
 -21  -1   4 1700.52   45.55
 -21   1   4 1846.41   52.77
  21   1  -4 1802.09   39.80
  21   1  -4 1521.53   49.34
  21  -1  -4 1634.04   53.27
  21  -1  -4 1691.38   31.50
  21   1  -4 1612.59   55.48
  21   1  -3  785.95   35.28
  21  -1  -3  866.03   34.74
  21  -1  -3  866.67   35.02
 -21  -1   3  889.22   32.65
 -21   1   3  872.00   35.14
  21   1  -3  834.28   38.36
  21   1  -3  907.28   26.99
  21  -1  -3  828.76   38.97
  21  -1  -3  904.70   23.28
  21   1  -3  867.13   35.97
 -21  -1   3  886.14   31.38
 -21  -1   3  880.43   43.00
 -21   1   3  856.45   41.92
  21  -1  -3  894.25   35.79
  21   1  -2   94.41   11.09
  21  -1  -2  105.09   11.02
  21  -1  -2   94.12   11.54
 -21  -1   2  102.33   11.36
 -21   1   2   89.61   11.00
 -21  -1   2   89.65   10.79
 -21   1   2   90.57    9.19
  21   1  -2   89.42   12.89
  21  -1  -2   91.95   13.23
  21   1  -2   93.50    8.35
 -21  -1   2   90.54   10.48
 -21   1   2   95.55   11.21
  21  -1  -2   97.78    7.72
  21   1  -2   85.14   10.34
 -21  -1   2   78.90   12.62
 -21   1   2   93.76   13.30
  21   1  -1  682.07   27.29
  21   1  -1  728.56   28.28
  21  -1  -1  718.65   26.81
 -21  -1   1  692.30   29.99
 -21   1   1  691.54   30.49
 -21  -1   1  670.84   27.10
 -21   1   1  675.99   23.24
  21  -1  -1  648.63   37.45
 -21  -1   1  626.01   30.13
  21   1  -1  728.62   23.47
 -21   1   1  742.65   32.46
  21  -1  -1  705.03   21.95
  21  -1  -1  710.86   32.27
 -21  -1   1  638.40   32.61
 -21   1   1  719.16   34.32
 -21   1   0   67.52    9.57
  21   1   0   62.31    7.47
  21  -1   0   66.51    7.81
 -21  -1   0   70.61    9.74
 -21   1   0   64.80    9.42
 -21  -1   0   72.20    8.41
 -21   1   0   55.31    6.45
 -21  -1   0   65.32   10.30
 -21   1   0   66.25    9.86
  21   1   0   62.95    7.05
  21  -1   0   71.39   13.04
  21  -1   0   65.26    7.16
 -21  -1   0   63.91    9.81
 -21  -1  -1   66.35    9.61
 -21   1  -1   71.64    9.70
  21   1   1   63.10    7.79
  21  -1   1   51.92    7.51
 -21  -1  -1   28.19    6.63
 -21   1  -1   36.82    7.71
 -21  -1  -1   54.74    7.35
 -21   1  -1   51.15    6.52
  21  -1   1   45.19   11.32
  21   1   1   49.62    6.63
 -21  -1  -1   32.63    8.23
 -21   1  -1   35.11    7.88
  21  -1   1   54.14    7.46
  21   1   2   46.77    7.15
  21  -1   2   48.46    7.59
  21  -1   2   42.50    7.10
 -21  -1  -2   42.76    7.01
 -21   1  -2   46.59    7.44
  21  -1   2   43.41    7.14
 -21  -1  -2   43.74    8.37
 -21   1  -2   44.21    8.03
 -21  -1  -2   46.37    6.51
 -21   1  -2   40.94    5.98
  21  -1   2   25.64    8.49
 -21  -1  -2   41.11    9.77
 -21   1  -2   58.40   10.06
  21   1   2   42.05    6.49
  21   1   3    3.71    2.05
 -21  -1  -3    5.42    2.43
  21  -1   3    6.75    2.77
 -21   1  -3    4.52    2.82
  21   1   3    1.74    1.99
  21  -1   3    3.13    1.18
 -21  -1  -3    3.19    2.48
 -21   1  -3    4.73    2.39
 -21  -1  -3    4.05    2.26
 -21   1  -3    2.81    1.74
 -21  -1  -3    0.16    1.17
 -21   1  -3    0.70    1.27
 -21  -1  -4  141.42   13.00
 -21  -1  -4  173.55   17.02
 -21   1  -4  138.96   14.42
  21   1   4  138.57   12.92
 -21  -1  -4  133.98   20.14
  21  -1   4  152.26   15.62
 -21   1  -4  157.03   18.79
  21   1   4  154.71   14.75
  21  -1   4  154.13   15.88
 -21  -1  -5  271.64   22.10
 -21   1  -5  275.11   20.74
 -21  -1  -5  240.71   28.56
 -21   1  -5  250.48   25.05
  21   1   5  273.30   19.61
  21  -1   5  275.28   22.22
  21   1   5  266.54   21.34
  21  -1   5  274.22   23.19
  21   1   6    2.36    1.72
  21  -1   6    5.77    4.73
 -21  -1  -6    8.65    3.93
 -21   1  -6    1.98    2.45
  21  -1   6   -2.12    1.22
  21   1   6    2.55    2.12
 -21  -1  -6    3.40    6.87
 -21   1  -6   -2.10    3.06
  21   1   7   -1.94    2.18
  21  -1   7   -1.82    2.66
 -21  -1  -7    1.67    1.96
 -21   1  -7    2.38    3.17
 -21  -1  -7   -3.17    3.90
 -21   1  -7    0.46    2.44
  21  -1   7    6.92    4.10
  21   1   7    0.16    1.22
  21   3  -7   56.58   10.04
  21   3  -7   25.11    8.85
  21  -3  -7   41.40    9.70
 -21   3   7   33.38    8.46
  21  -3  -6   91.70   13.16
 -21  -3   6  103.53   10.31
  21   3  -6  107.11   17.89
 -21   3   6  125.16   16.31
  21   3  -6  111.97   13.82
  21  -3  -5  150.99   15.65
 -21  -3   5  178.82   14.25
 -21   3   5  190.40   19.81
  21   3  -5  150.94   14.86
  21  -3  -5  183.45    7.81
  21   3  -5  151.17   19.29
  21  -3  -4 1419.48   45.27
 -21  -3   4 1472.65   42.64
 -21   3   4 1529.19   55.03
  21   3  -4 1423.55   42.52
  21  -3  -4 1348.46   50.35
 -21  -3   4 1581.85   36.36
  21  -3  -4 1457.11   25.93
  21   3  -4 1403.03   54.15
  21   3  -3  518.64   30.12
  21  -3  -3  599.78   27.26
 -21  -3   3  546.04   26.73
  21  -3  -3  549.35   29.50
 -21   3   3  545.63   31.71
  21   3  -3  599.41   25.90
  21  -3  -3  565.65   32.63
 -21  -3   3  539.76   25.02
  21  -3  -3  572.87   18.02
 -21   3   3  510.38   32.40
  21   3  -2  369.60   23.32
  21  -3  -2  371.57   19.99
 -21  -3   2  360.90   22.65
  21  -3  -2  341.15   23.25
 -21   3   2  375.35   25.83
 -21   3   2  351.52   15.42
  21   3  -2  346.86   23.45
  21   3  -2  403.26   20.20
 -21  -3   2  349.09   22.82
  21  -3  -2  379.80   27.25
  21  -3  -2  362.52   15.76
 -21  -3   2  346.98   25.87
 -21   3   2  333.55   24.98
  21   3  -1  350.47   20.28
  21  -3  -1  371.56   19.27
  21  -3  -1  356.53   23.68
 -21   3   1  378.79   25.48
 -21  -3   1  323.98   21.99
 -21   3   1  355.41   14.94
  21   3  -1  390.90   19.13
 -21  -3   1  340.97   25.12
  21   3  -1  369.17   22.21
  21  -3  -1  352.93   26.87
 -21  -3   1  376.69   23.85
  21  -3  -1  357.65   17.37
 -21  -3   1  400.54   26.38
 -21   3   1  345.94   23.74
 -21   3   0  470.30   25.52
  21   3   0  539.37   22.81
  21  -3   0  468.83   22.04
  21  -3   0  477.96   27.70
 -21   3   0  536.48   29.79
 -21  -3   0  526.87   26.98
 -21  -3   0  490.55   33.06
  21  -3   0  427.41   30.90
  21   3   0  512.99   21.51
 -21   3   0  500.69   18.61
 -21   3   0  513.48   28.72
  21   3   0  502.95   24.14
  21  -3   0  485.14   22.06
 -21  -3   0  460.89   27.20
 -21   3  -1  184.27   15.39
  21   3   1  182.18   12.46
  21  -3   1  191.03   14.88
  21  -3   1  174.67   16.76
 -21   3  -1  180.36   17.07
  21  -3   1  182.94   15.73
 -21  -3  -1  184.09   15.42
 -21  -3  -1  178.10   21.55
  21  -3   1  161.35   19.82
  21   3   1  180.67   12.96
 -21   3  -1  185.37   17.53
 -21   3  -1  206.06   12.91
  21   3   1  170.09   13.25
  21  -3   1  179.82   14.69
 -21  -3  -1  191.57   16.95
 -21  -3  -2  132.99   13.53
  21   3   2  144.47   11.66
  21  -3   2  143.35   15.52
 -21   3  -2  141.79   15.09
  21  -3   2  140.17   14.79
 -21  -3  -2  132.52   20.17
  21  -3   2  130.09   19.41
 -21   3  -2  144.60   15.90
  21   3   2  144.30   11.87
 -21   3  -2  140.61   11.20
  21   3   2  145.00   11.27
  21  -3   2  162.90   15.33
 -21  -3  -3  654.47   28.42
  21   3   3  637.09   22.36
 -21   3  -3  663.05   32.93
 -21  -3  -3  642.79   46.62
  21  -3   3  670.52   34.56
  21   3   3  714.84   28.29
  21  -3   3  649.90   33.59
  21   3   4    1.39    1.26
  21   3   4    2.86    2.20
 -21  -3  -4    1.57    0.86
  21  -3   4    4.29    3.56
  21  -3   4    0.26    0.81
 -21   3  -4   -2.23    2.93
 -21  -3  -4    0.97    1.65
 -21   3  -4    4.20    3.11
  21  -3   5  260.76   24.56
 -21  -3  -5  220.17   16.78
 -21   3  -5  259.88   21.17
 -21  -3  -5  236.03   31.26
 -21   3  -5  262.05   23.46
  21   3   5  269.13   16.55
  21  -3   5  265.40   24.81
  21   3   5  256.96   20.53
  21   3   6    4.41    3.57
 -21   3  -6    2.93    2.41
  21  -3   6    1.96    4.26
 -21  -3  -6   -5.85    4.01
 -21   3  -6   -2.40    2.40
 -21  -3  -7  180.42   20.94
 -21   3  -7  169.38   20.10
 -21  -3  -7  170.56   28.66
  21  -3   7  163.15   21.26
  21   3   7  169.81   19.26
  21   5  -6    2.36    3.21
  21   5  -6   -1.51    3.97
  21  -5  -6   -1.29    1.02
 -21   5   6    0.16    3.54
  21  -5  -5  219.72   17.38
 -21  -5   5  233.38   17.76
 -21   5   5  232.77   25.28
  21   5  -5  232.06   21.14
  21   5  -5  220.09   24.34
  21  -5  -4   98.36   10.90
 -21  -5   4   89.47   11.35
  21   5  -4   94.60   12.53
 -21   5   4   81.86   14.34
 -21  -5   4   90.55    9.00
  21   5  -4   88.78   14.45
  21  -5  -3  283.14   17.66
 -21   5   3  311.97   27.81
  21   5  -3  289.70   20.83
 -21  -5   3  264.58   20.29
  21   5  -3  257.60   21.90
  21   5  -2  247.71   19.84
  21  -5  -2  223.18   15.36
 -21   5   2  231.58   23.29
  21   5  -2  254.37   18.32
 -21   5   2  214.28   10.52
 -21  -5   2  246.71   22.68
 -21  -5   2  216.86   21.92
 -21   5   2  205.23   19.97
  21   5  -1  854.27   32.51
  21  -5  -1  850.30   31.07
  21   5  -1  760.30   36.08
 -21   5   1  808.98   42.75
  21  -5  -1  786.04   34.54
  21   5  -1  799.28   31.05
 -21  -5   1  829.92   44.82
 -21   5   1  772.62   21.46
 -21  -5   1  749.01   37.53
 -21   5   1  676.71   34.37
  21   5   0  139.37   11.58
  21  -5   0  126.27   12.59
 -21   5   0  148.59   17.97
  21   5   0  120.94   13.25
  21  -5   0  138.37   15.12
 -21  -5   0  140.65   19.61
  21   5   0  121.16   11.76
 -21   5   0  125.83    9.72
 -21  -5   0  118.29   14.07
  21   5   1   55.53    7.24
 -21   5  -1   38.16    5.88
  21  -5   1   38.53    8.98
 -21   5  -1   43.52    9.77
  21   5   1   33.74    6.98
 -21  -5  -1   21.58    9.74
  21   5   1   34.84    7.51
 -21  -5  -1   55.47   10.48
  21   5   2  373.23   17.88
 -21   5  -2  377.03   28.09
  21   5   2  346.64   19.02
  21  -5   2  394.66   28.89
  21   5   2  358.33   19.99
 -21  -5  -2  334.72   22.01
 -21   5  -3  359.68   27.30
  21   5   3  330.85   16.64
  21  -5   3  360.82   28.93
  21   5   3  321.78   19.54
 -21  -5  -3  303.41   20.46
 -21   5  -4  276.56   24.10
  21   5   4  256.07   11.70
 -21   5  -4  292.91   24.79
  21  -5   4  269.42   26.49
  21   5   4  255.47   18.42
 -21   5  -5  821.28   41.72
 -21   5  -5  847.61   43.11
  21  -5   5  805.46   48.37
  21   5   5  798.64   35.79
  21   5   6   51.46    9.85
 -21   5  -6   47.13    9.84
 -21  -5  -6   36.36   14.46
  21  -5   6   39.65   11.19
 -21   5  -6   55.90   11.70
  21   7  -4   48.55    9.98
  21  -7  -4   49.20    9.29
  21   7  -4   40.42    9.86
  21  -7  -4   39.24    6.37
 -21   7   4   39.71   11.06
  21   7  -3   94.97   14.16
  21   7  -3   71.53   11.21
  21  -7  -3   89.46   10.13
 -21   7   3  123.67   20.72
  21  -7  -3  101.80   13.54
 -21  -7   3   73.95   12.71
  21   7  -2   27.07    6.54
  21  -7  -2   20.51    6.37
  21   7  -2   29.06    7.23
 -21   7   2   26.28    8.67
 -21  -7   2   27.03    8.40
  21   7  -1  380.22   21.84
 -21   7   1  399.61   34.55
  21   7  -1  404.93   24.92
 -21  -7   1  387.89   34.04
  21  -7  -1  374.26   28.42
  21   7   0    1.87    1.89
  21  -7   0    2.93    3.37
  21   7   0    0.24    1.50
 -21   7   0    2.56    2.90
  21   7   1  376.25   16.78
 -21   7  -1  398.41   33.52
  21   7   1  353.69   21.83
  21  -7   1  405.50   32.17
  21   7   2    7.50    3.17
  21  -7   2   17.21    7.51
 -21   7  -2   15.12    5.89
 -21   7  -3  537.87   38.39
  21   7   3  537.13   26.87
  21  -7   3  532.78   40.20
  21   7   4   30.34    6.57
 -21   7  -4   28.59    8.53
  21  -7   4   15.01    6.70
  22   0  -7   -0.26    0.68
  22   0  -7    2.21    1.15
  22   0  -6    0.20    0.42
  22   0  -6   -0.84    1.01
 -22   0   6   -0.78    1.93
  22   0  -5    0.44    0.67
  22   0  -5    2.82    0.22
 -22   0   5   -0.67    1.15
  22   0  -5    1.86    2.44
  22   0  -4  344.24   25.24
 -22   0   4  372.39   22.80
  22   0  -4  317.26   24.18
  22   0  -4  374.84   16.66
  22   0  -3    1.27    1.17
  22   0  -3    0.72    2.42
 -22   0   3   -1.03    1.08
  22   0  -3   -0.66    1.78
 -22   0   3   -0.48    0.86
  22   0  -2  978.28   35.59
  22   0  -2  907.83   34.47
 -22   0   2  933.93   35.46
 -22   0   2  990.79   33.78
  22   0  -2  827.71   42.54
  22   0  -2  938.36   26.06
 -22   0   2  942.07   35.68
 -22   0   2  918.46   42.89
 -22   0   1    0.09    1.27
  22   0  -1    0.82    0.52
 -22   0   1   -2.23    1.99
  22   0  -1    1.41    0.97
 -22   0   1    0.91    0.96
  22   0  -1    4.65    5.02
 -22   0   1    0.78    2.82
 -22   0   0  841.36   36.14
  22   0   0  857.82   28.85
 -22   0   0  860.38   34.40
 -22   0   0  885.65   28.18
  22   0   0  821.78   44.87
 -22   0   0  832.11   37.02
  22   0   0  853.46   26.18
 -22   0  -1   -0.69    1.01
  22   0   1    2.44    1.78
 -22   0  -1   -0.30    0.93
 -22   0  -1    0.99    1.29
 -22   0  -1    0.86    0.73
 -22   0  -2 2357.05   54.97
  22   0   2 2337.68   51.49
 -22   0  -2 2377.77   59.40
 -22   0  -2 2477.99   48.40
 -22   0  -2 2434.77   71.29
  22   0   2 2327.81   50.55
  22   0   3   -2.46    2.12
 -22   0  -3   -0.36    1.43
 -22   0  -3   -0.01    0.51
 -22   0  -3    0.90    1.15
 -22   0  -4 1212.41   44.21
  22   0   4 1172.59   41.53
 -22   0  -4 1104.77   54.02
  22   0   4 1240.33   44.42
  22   0   5    2.04    2.82
 -22   0  -5    0.30    2.50
  22   0   5   -2.45    2.65
 -22   0  -5   -3.44    2.58
 -22   0  -6  292.94   22.79
 -22   0  -6  291.85   30.33
  22   0   6  303.85   24.05
  22   0   6  275.46   24.83
  22   0   7    1.23    0.57
 -22   0  -7   -0.01    1.34
 -22   0  -7    4.65    5.21
  22   0   7    1.39    1.80
  22  -2  -7  157.71   19.62
 -22   2   7  169.83   18.59
  22   2  -7  162.21   15.61
  22   2  -7  130.47   20.55
 -22  -2   6   82.67   10.10
  22   2  -6   62.99   13.26
  22  -2  -6   72.01   12.23
  22   2  -6   86.12   10.96
 -22   2   6   75.87   12.47
  22   2  -5   33.67    6.72
  22   2  -5   33.24    9.57
  22  -2  -5   35.49    8.17
  22  -2  -5   28.64    6.72
 -22  -2   5   25.63    5.57
 -22   2   5   35.46    8.64
  22  -2  -5   34.20    4.18
  22  -2  -5   27.13    7.19
  22  -2  -4  504.33   28.04
  22  -2  -4  477.06   27.38
 -22  -2   4  510.27   25.32
 -22   2   4  506.48   29.88
  22   2  -4  530.82   23.80
  22  -2  -4  471.88   30.21
 -22  -2   4  592.23   24.56
  22  -2  -4  523.04   16.72
  22   2  -4  518.83   32.53
  22   2  -3  575.72   31.67
  22  -2  -3  561.46   27.59
  22  -2  -3  546.73   29.24
 -22  -2   3  576.53   27.42
 -22   2   3  576.33   31.20
  22   2  -3  599.54   24.19
  22  -2  -3  588.71   34.03
 -22  -2   3  635.69   27.86
  22  -2  -3  584.20   18.61
  22   2  -2  412.57   24.43
  22  -2  -2  417.50   22.12
  22  -2  -2  429.98   25.88
 -22  -2   2  393.35   23.11
 -22   2   2  481.45   28.06
 -22   2   2  453.90   19.74
  22   2  -2  435.07   19.85
  22  -2  -2  430.57   30.10
 -22  -2   2  449.83   25.34
  22   2  -2  421.54   24.81
  22  -2  -2  437.10   17.08
 -22  -2   2  455.34   30.45
 -22   2   2  395.85   27.71
  22   2  -1  941.66   33.66
  22  -2  -1  856.87   29.75
  22  -2  -1  826.64   36.18
 -22  -2   1  880.65   35.70
 -22   2   1  872.69   36.89
 -22  -2   1  890.98   34.89
 -22   2   1  906.36   26.15
  22  -2  -1  797.69   42.05
 -22  -2   1  862.46   37.66
  22   2  -1  908.48   27.99
 -22   2   1  856.27   36.48
  22   2  -1  855.75   32.88
  22  -2  -1  867.59   25.91
 -22  -2   1  907.81   40.49
 -22   2   1  869.00   38.50
 -22   2   0  288.25   20.63
  22   2   0  279.86   16.54
  22  -2   0  315.38   17.96
  22  -2   0  293.28   21.93
 -22  -2   0  287.52   20.96
 -22   2   0  305.14   21.89
 -22  -2   0  281.30   18.55
  22  -2   0  266.05   25.64
 -22   2   0  291.68   14.79
 -22  -2   0  247.29   22.26
  22   2   0  289.59   15.93
 -22   2   0  258.27   20.53
  22  -2   0  275.28   15.98
  22   2   0  275.96   17.27
 -22  -2   0  308.97   22.54
 -22   2  -1  916.32   34.76
  22   2   1  897.30   28.87
  22  -2   1  946.56   32.61
  22  -2   1  834.58   37.55
 -22   2  -1  848.69   36.14
 -22  -2  -1  889.33   32.05
  22  -2   1  846.80   49.01
 -22  -2  -1  847.89   44.78
 -22   2  -1  891.55   27.31
 -22   2  -1  868.39   39.07
  22   2   1  950.14   29.50
  22  -2   1  852.50   30.84
 -22  -2  -1  927.02   37.07
 -22  -2  -2 1103.07   38.50
  22   2   2 1071.57   32.87
 -22  -2  -2 1110.79   44.31
 -22   2  -2 1222.07   43.80
  22  -2   2 1157.24   40.41
 -22  -2  -2 1084.79   34.55
  22  -2   2 1025.73   54.98
 -22  -2  -2 1122.11   55.17
 -22   2  -2 1149.25   45.76
 -22   2  -2 1132.69   32.63
  22   2   2 1076.38   33.19
  22  -2   2 1097.78   38.00
  22   2   3   28.02    5.03
  22   2   3   27.32    5.70
  22  -2   3   23.19    6.22
  22  -2   3   29.90    6.70
 -22  -2  -3   26.84    5.87
 -22  -2  -3   30.79    7.52
 -22   2  -3   30.72    6.86
 -22  -2  -3   26.73    8.68
 -22   2  -3   24.81    7.25
 -22  -2  -4   74.30    9.99
 -22   2  -4   86.27   11.90
 -22  -2  -4   69.97   11.61
  22   2   4   87.72    9.85
  22  -2   4   73.14   11.60
 -22  -2  -4   81.09   16.76
 -22   2  -4   76.71   12.69
  22   2   4   93.14   11.37
  22  -2   4   83.81   12.40
  22   2   5   19.37    5.25
  22  -2   5   22.49    6.90
 -22  -2  -5   24.02    6.99
  22   2   5   18.04    4.59
 -22   2  -5   23.31    6.14
  22  -2   5   21.67    6.61
 -22  -2  -5   16.74    8.13
 -22   2  -5   21.23    7.29
  22  -2   6  516.70   36.33
 -22  -2  -6  480.98   32.21
 -22   2  -6  492.31   29.48
 -22  -2  -6  540.07   48.44
 -22   2  -6  439.40   33.26
  22  -2   6  488.22   33.83
  22   2   6  486.10   26.28
  22   2   6  527.04   32.80
 -22  -2  -7  123.29   16.44
 -22   2  -7  130.02   15.27
 -22   2  -7  119.13   17.43
 -22  -2  -7   93.59   20.56
  22  -2   7  109.52   16.89
  22   2   7  124.21   16.84
  22  -4  -6   98.50   13.28
  22   4  -6  105.57   17.87
 -22   4   6  111.91   16.78
  22   4  -6   98.33   13.59
  22  -4  -5  753.51   34.36
 -22  -4   5  769.18   31.28
 -22   4   5  810.80   44.95
  22   4  -5  853.81   37.88
  22   4  -5  778.17   45.28
  22   4  -4   18.81    5.30
  22   4  -4   26.71    8.13
  22  -4  -4   17.45    4.88
 -22  -4   4   23.95    5.54
 -22   4   4   26.03    7.61
  22   4  -3  382.25   26.62
  22  -4  -3  377.40   21.26
 -22  -4   3  366.23   23.67
 -22   4   3  418.82   30.59
  22   4  -3  368.14   21.95
 -22  -4   3  405.66   23.43
  22  -4  -3  394.80   16.02
  22   4  -2  149.56   15.41
  22  -4  -2  142.21   12.48
 -22  -4   2  167.16   16.54
 -22   4   2  146.32   17.72
 -22   4   2  143.75    9.59
  22   4  -2  163.19   13.86
 -22  -4   2  141.87   15.84
 -22  -4   2  148.10   18.25
  22  -4  -2  145.05   11.07
 -22   4   2  129.54   16.28
  22   4  -1  825.15   32.15
  22  -4  -1  882.42   31.42
 -22   4   1  881.89   42.29
  22   4  -1  806.51   35.85
  22   4  -1  857.83   30.53
 -22  -4   1  809.68   42.40
 -22   4   1  826.64   23.05
 -22  -4   1  791.23   38.97
  22  -4  -1  812.04   28.63
 -22   4   1  773.64   36.88
  22   4   0   98.96    9.74
  22  -4   0  109.75   11.26
 -22  -4   0   80.09   11.53
 -22   4   0  104.53   14.43
  22  -4   0   93.45   11.90
  22   4   0   91.06   11.13
 -22  -4   0  124.00   17.95
  22   4   0  107.44   10.20
 -22   4   0  103.59    8.80
  22  -4   0  117.13   11.80
  22   4   1   56.98    7.60
  22  -4   1   53.45    9.85
  22  -4   1   57.43    9.01
 -22   4  -1   40.14    9.20
  22   4   1   39.71    7.36
  22   4   1   40.42    6.88
 -22   4  -1   46.87    6.53
 -22  -4  -1   33.68    9.38
 -22   4  -1   52.02   10.04
 -22  -4  -1   67.26   10.87
  22  -4   2  346.37   24.05
  22   4   2  338.38   17.81
 -22   4  -2  301.50   23.87
  22  -4   2  326.28   24.52
 -22  -4  -2  291.83   31.15
  22   4   2  314.02   17.99
 -22   4  -2  317.03   24.65
  22   4   2  296.42   17.94
 -22  -4  -2  291.97   21.03
 -22  -4  -3  278.57   20.09
  22  -4   3  365.94   26.83
 -22   4  -3  330.16   25.49
 -22  -4  -3  326.22   34.15
  22  -4   3  305.48   25.59
  22   4   3  308.81   16.50
 -22   4  -3  362.42   26.89
  22   4   3  329.52   19.85
 -22  -4  -4  764.16   32.85
  22  -4   4  914.95   45.47
 -22   4  -4  896.20   42.14
  22   4   4  829.12   25.99
 -22  -4  -4  900.87   59.94
  22   4   4  782.20   23.86
 -22   4  -4  880.58   42.88
  22  -4   4  821.25   44.16
  22   4   4  846.37   34.22
  22   4   5   70.57   10.61
 -22   4  -5   75.31   12.31
  22  -4   5   64.03   12.94
 -22  -4  -5   65.00   16.86
 -22   4  -5   64.44   11.55
 -22   4  -6   82.83   13.29
 -22  -4  -6   75.92   19.58
  22  -4   6   87.30   15.97
 -22   4  -6   86.15   13.83
  22   4   6   99.50   13.91
  22  -6  -5  649.78   28.64
 -22  -6   5  609.82   30.97
 -22   6   5  681.92   46.44
  22   6  -5  725.26   38.81
  22   6  -5  613.05   41.44
  22   6  -4    4.86    3.43
  22   6  -4    5.63    3.58
  22  -6  -4    3.13    0.48
 -22  -6   4    0.88    0.97
 -22   6   4    6.64    5.44
  22   6  -3  144.45   17.23
  22  -6  -3  183.23   14.79
 -22   6   3  177.88   22.58
  22  -6  -3  180.77   17.23
  22   6  -3  182.00   17.63
 -22  -6   3  157.84   17.01
  22   6  -2   -0.08    0.85
  22  -6  -2   -1.53    2.41
  22   6  -2    2.79    2.69
  22  -6  -2    1.35    2.13
 -22   6   2    2.57    2.54
 -22  -6   2    5.50    5.07
  22   6  -1   19.19    4.87
  22  -6  -1   16.73    5.59
 -22   6   1   18.38    3.39
 -22  -6   1   18.80    6.57
  22   6  -1   17.24    5.39
  22  -6  -1   24.89    5.69
 -22   6   1   22.21    7.93
 -22  -6   1    6.75    3.46
  22   6   0   84.55    8.98
 -22  -6   0   73.99   11.62
 -22   6   0   91.94   15.47
  22   6   0   68.11   10.63
  22  -6   0   95.42   14.04
  22   6   0   81.41   10.35
 -22   6   0   77.23    7.94
 -22  -6   0   68.46   14.39
  22   6   1   32.53    6.34
 -22  -6  -1   34.65    7.14
  22  -6   1   48.20   10.83
  22   6   1   32.24    4.96
  22   6   1   27.90    6.43
 -22   6  -1   38.59    9.99
  22   6   2   51.11    7.89
  22   6   2   66.43    7.61
  22  -6   2   44.86   10.98
 -22   6  -2   50.89   11.05
 -22   6  -3  490.39   35.07
  22  -6   3  507.26   37.35
  22   6   3  477.37   24.86
  22   6   4   16.68    5.40
 -22   6  -4   14.46    6.03
  22  -6   4   10.43    6.02
 -22   6  -5   86.09   14.51
  22  -6   5   84.38   16.02
  22   6   5   97.16   12.94
  22   8  -2   70.88   11.41
  22  -8  -2   50.51   11.12
  22   8  -2   59.90    9.43
 -22  -8   2   49.67   12.65
  22  -8  -1   68.74   14.30
 -22   8   1   72.55   16.07
  22   8  -1   78.53   12.01
 -22  -8   1   44.78   12.64
  22   8   0   37.99    7.76
  22  -8   0   44.38   11.44
 -22   8   0   37.03   10.98
 -22   8  -1  936.71   55.70
  22   8   1  847.22   36.02
  22  -8   1  901.35   51.87
  23   1  -7   18.66    4.61
  23   1  -7   25.86    8.86
  23  -1  -7   11.06    5.70
  23  -1  -6  938.63   47.08
 -23  -1   6 1072.29   38.94
 -23   1   6 1061.86   43.91
  23   1  -6 1009.05   33.13
  23  -1  -6 1019.84   26.32
  23   1  -6  987.88   51.78
  23   1  -5   12.92    3.80
  23  -1  -5   12.88    3.04
  23   1  -5    7.85    3.95
  23  -1  -5    6.98    3.47
 -23  -1   5   11.89    3.84
 -23   1   5   10.06    4.05
  23  -1  -5    9.69    4.50
  23   1  -4  172.18   18.23
  23  -1  -4  177.43   17.47
  23  -1  -4  153.78   15.85
 -23  -1   4  181.76   15.85
 -23   1   4  183.26   17.31
  23   1  -4  158.13   16.71
  23   1  -4  174.19   12.46
  23  -1  -4  177.13   19.18
  23  -1  -4  189.76   11.19
  23   1  -3  938.79   39.29
  23  -1  -3  948.34   37.09
  23  -1  -3  892.36   37.84
 -23  -1   3  958.45   36.08
 -23   1   3  921.76   38.04
  23   1  -3  810.17   39.65
  23   1  -3  928.81   28.23
  23  -1  -3  928.16   44.94
 -23  -1   3  935.75   34.36
  23  -1  -3  946.27   25.24
  23   1  -2  214.64   17.21
  23  -1  -2  217.48   16.65
  23  -1  -2  226.59   19.19
 -23  -1   2  221.52   17.40
 -23   1   2  184.53   16.74
 -23  -1   2  186.20   15.78
 -23   1   2  205.07   14.84
  23  -1  -2  184.71   20.35
  23   1  -2  219.00   13.47
 -23  -1   2  204.39   16.79
 -23   1   2  220.44   18.20
  23  -1  -2  207.68   12.01
  23   1  -2  194.58   16.52
 -23  -1   2  224.21   21.68
 -23   1   2  200.20   20.43
 -23  -1   1    7.11    2.93
 -23   1   1   12.20    3.43
  23   1  -1   10.92    3.13
  23  -1  -1   11.68    3.24
 -23  -1   1   10.01    4.47
 -23   1   1   15.75    5.69
  23   1  -1   12.36    3.76
  23  -1  -1   18.30    4.60
 -23  -1   1   10.97    4.11
 -23   1   1    8.50    3.33
  23   1  -1   11.92    3.86
  23  -1  -1   14.11    5.93
 -23  -1   1    9.61    3.98
 -23   1   1    8.00    2.54
 -23   1   0 2218.11   60.00
  23   1   0 2064.44   45.85
  23  -1   0 2040.15   46.24
 -23  -1   0 2083.54   55.99
 -23   1   0 2072.25   55.83
 -23  -1   0 2082.69   48.19
 -23   1   0 2092.22   42.63
  23  -1   0 1981.39   72.71
 -23  -1   0 2034.09   61.25
 -23   1   0 2220.96   60.79
  23   1   0 2001.10   41.81
  23  -1   0 2022.07   42.49
 -23  -1   0 2109.06   59.50
 -23  -1  -1   79.92   11.03
 -23   1  -1   73.93   10.25
  23   1   1   81.54    9.02
  23  -1   1   80.25    9.27
 -23  -1  -1   94.27   12.23
 -23   1  -1  105.00   12.58
 -23  -1  -1   88.02    9.60
 -23   1  -1   89.79    8.85
 -23  -1  -1   86.60   13.23
 -23   1  -1   93.55   12.72
  23  -1   1   85.69   15.36
  23   1   1   81.95    8.80
  23  -1   1   82.38    9.30
 -23  -1  -2  234.04   17.97
 -23   1  -2  219.45   17.68
  23   1   2  240.65   16.37
  23  -1   2  236.56   17.19
 -23  -1  -2  219.78   18.92
 -23   1  -2  230.71   18.85
  23  -1   2  248.02   17.64
 -23  -1  -2  228.51   23.32
 -23   1  -2  239.79   15.28
 -23   1  -2  241.20   22.06
  23   1   2  218.26   15.45
  23  -1   2  251.88   17.67
  23   1   3   25.31    5.46
  23  -1   3   29.71    6.60
  23   1   3   26.91    5.91
  23  -1   3   23.84    5.82
 -23  -1  -3   28.97    6.09
 -23  -1  -3   30.95    7.45
 -23   1  -3   19.57    5.50
 -23  -1  -3   21.06    6.86
 -23   1  -3   18.52    5.38
 -23  -1  -4  422.09   27.95
 -23   1  -4  420.61   26.43
  23   1   4  412.36   23.56
  23  -1   4  409.02   26.63
 -23  -1  -4  383.97   34.38
 -23   1  -4  389.69   30.98
  23   1   4  414.28   25.45
  23  -1   4  408.77   26.96
 -23  -1  -5   75.87   12.25
 -23   1  -5   89.36   12.49
  23  -1   5   84.21   12.97
  23   1   5   77.80   10.91
  23  -1   5   78.31   12.16
 -23  -1  -5   77.93   16.32
 -23   1  -5   84.38   14.80
  23   1   5   71.61   11.55
  23   1   6   48.35    9.91
  23  -1   6   62.99   11.95
 -23  -1  -6   47.30    9.51
 -23   1  -6   49.31    9.33
  23  -1   6   40.11    9.16
  23   1   6   58.25   10.17
 -23  -1  -6   53.98   13.86
 -23   1  -6   50.03   11.59
  23   1   7    6.88    3.54
  23  -1   7    4.80    3.03
 -23  -1  -7    2.97    2.09
 -23   1  -7    5.75    3.40
 -23  -1  -7    1.62    4.20
 -23   1  -7    4.57    3.25
  23  -1   7   -1.86    3.49
  23  -3  -6  434.61   29.48
 -23  -3   6  436.09   23.14
 -23   3   6  475.16   33.38
  23   3  -6  479.61   27.87
  23   3  -6  453.65   36.81
  23   3  -5   40.86    7.67
  23   3  -5   30.93    8.33
  23  -3  -5   21.93    5.91
 -23  -3   5   30.99    6.66
 -23   3   5   21.76    7.16
  23  -3  -4  268.26   20.17
 -23  -3   4  270.23   19.34
 -23   3   4  272.05   23.96
  23   3  -4  279.95   18.96
 -23  -3   4  301.77   17.30
  23  -3  -4  292.57   12.97
  23   3  -4  248.91   23.05
 -23   3   3    8.34    2.53
  23   3  -3   11.64    3.95
  23  -3  -3   16.62    3.26
  23   3  -3   10.51    4.12
  23  -3  -3   11.90    4.24
 -23  -3   3   14.72    4.69
 -23   3   3   14.07    5.78
 -23  -3   3   11.64    4.34
 -23   3   2   10.77    3.22
  23   3  -2    8.46    3.28
  23  -3  -2    5.70    1.99
  23   3  -2    9.65    4.34
  23  -3  -2   13.89    4.07
 -23  -3   2   10.61    4.39
 -23   3   2   15.33    5.67
 -23  -3   2    8.35    3.42
 -23   3   1   12.50    3.27
  23   3  -1   15.25    4.01
 -23  -3   1   17.67    6.12
  23  -3  -1   17.33    4.17
 -23   3   1   20.26    6.45
  23   3  -1   13.18    4.58
  23  -3  -1   13.95    4.39
 -23  -3   1    7.96    4.31
 -23   3   1   10.50    4.57
 -23  -3   1    7.17    3.64
  23   3  -1   13.20    4.70
  23   3   0   77.22    8.83
  23  -3   0   94.55   10.38
 -23  -3   0   73.69   11.67
 -23   3   0   77.44   11.76
 -23   3   0   81.33    7.87
  23   3   0   81.09    8.94
 -23   3   0   89.69   12.88
  23   3   0   79.99   10.02
 -23  -3   0   74.29   13.20
  23  -3   0   97.17   10.20
 -23  -3   0   82.61   11.96
  23   3   1  235.58   15.13
  23  -3   1  253.20   18.04
 -23   3  -1  253.36   21.11
  23  -3   1  210.75   17.41
 -23  -3  -1  225.49   24.81
 -23   3  -1  234.12   14.39
 -23   3  -1  251.94   21.39
  23   3   1  159.26   12.80
  23   3   1  238.12   16.43
  23  -3   1  226.29   17.18
 -23  -3  -1  211.13   18.68
  23   3   2  148.31   12.23
 -23   3  -2  141.99   15.81
  23  -3   2  149.61   15.91
 -23  -3  -2  147.25   20.85
 -23   3  -2  188.57   18.97
  23   3   2  164.10   13.23
  23   3   2  146.49   12.14
  23  -3   2  156.59   15.48
 -23  -3  -2  122.62   13.65
  23   3   3  157.83   12.09
 -23  -3  -3  197.43   17.01
 -23   3  -3  186.78   17.96
  23  -3   3  205.77   20.17
 -23  -3  -3  201.92   26.92
 -23   3  -3  212.46   20.93
  23   3   3  219.62   16.44
  23  -3   3  211.48   19.55
  23   3   4   17.40    4.33
  23   3   4   16.57    4.64
 -23  -3  -4   19.13    5.69
  23  -3   4   12.51    4.54
  23  -3   4   26.49    7.19
 -23   3  -4   15.36    5.15
 -23  -3  -4   18.77    9.00
 -23   3  -4   18.51    6.50
  23  -3   5  105.86   16.20
 -23   3  -5   96.71   13.66
  23  -3   5   84.89   14.53
  23   3   5   94.16   10.32
 -23  -3  -5   82.53   18.88
 -23   3  -5   88.09   14.30
  23   3   5   90.13   12.49
  23   3   6   15.65    6.08
 -23  -3  -6   13.80    6.84
 -23   3  -6   24.09    6.54
  23  -3   6   16.91    6.31
 -23  -3  -6   26.73   11.24
 -23   3  -6   15.69    5.67
  23   5  -5   14.52    4.73
  23   5  -5   12.42    6.34
  23  -5  -5   12.53    4.37
 -23  -5   5   13.85    5.16
 -23   5   5    6.19    4.91
  23  -5  -4   71.75    9.47
  23   5  -4   66.32   10.44
 -23  -5   4   74.12   10.97
 -23   5   4  108.07   17.12
 -23  -5   4   68.54    8.53
  23   5  -4   91.50   14.74
  23   5  -3   11.34    4.56
  23   5  -3   23.13   11.27
 -23   5   3   13.10    6.59
 -23  -5   3    3.16    3.35
 -23   5   2   10.88    3.34
  23   5  -2   18.87    5.36
  23   5  -2   36.01    7.90
  23  -5  -2   15.87    4.72
 -23   5   2   28.91    8.59
 -23  -5   2   10.35    4.74
  23   5  -1  419.29   23.50
  23  -5  -1  396.77   22.09
 -23   5   1  411.81   31.70
  23  -5  -1  423.98   26.31
  23   5  -1  408.51   22.93
 -23  -5   1  437.49   33.72
 -23   5   1  405.25   16.44
 -23  -5   1  369.18   27.77
  23  -5   0  272.50   19.47
  23   5   0  266.07   16.51
  23  -5   0  268.60   19.12
 -23   5   0  307.83   26.61
  23   5   0  245.90   19.94
  23  -5   0  257.21   21.34
 -23  -5   0  273.42   28.82
  23   5   0  249.79   17.30
 -23   5   0  242.58   14.06
 -23  -5   0  202.71   19.54
  23   5   1   49.05    6.86
  23   5   1   35.74    6.74
 -23   5  -1   33.99    5.97
  23  -5   1   48.97   10.12
 -23  -5  -1   43.64    8.93
  23  -5   1   50.23    9.10
 -23   5  -1   29.52    8.69
 -23  -5  -1   31.25   11.09
  23   5   1   40.56    7.66
  23   5   2  555.63   23.10
 -23   5  -2  568.23   35.73
  23   5   2  549.41   25.46
 -23  -5  -2  541.69   43.95
  23  -5   2  555.02   35.31
  23   5   2  550.80   25.91
 -23  -5  -2  517.74   29.36
 -23   5  -3 2546.19   75.99
 -23  -5  -3 2684.22  104.29
  23  -5   3 2455.27   78.19
  23   5   3 2485.24   56.63
 -23   5  -4  128.67   17.13
 -23   5  -4  126.99   16.94
 -23  -5  -4   86.55   20.05
  23  -5   4  118.64   18.05
  23   5   4  129.55   13.67
  23   5   5    3.00    2.78
 -23   5  -5   -0.01    2.39
  23  -5   5    2.60    3.59
 -23  -5  -5   -2.15    5.05
 -23   5  -5    3.52    4.45
  23   7  -3   10.20    3.96
  23  -7  -3    7.46    4.52
  23   7  -3   10.82    5.22
  23  -7  -3    9.38    3.65
 -23   7   3   11.36    7.40
  23  -7  -2   82.15   10.69
  23  -7  -2   82.09   13.14
  23   7  -2   68.55   10.15
 -23   7   2   82.33   16.74
  23   7  -2   91.91   12.53
 -23  -7   2   81.99   15.52
  23   7  -1  221.84   16.90
 -23   7   1  264.03   29.19
  23  -7  -1  231.91   23.19
 -23  -7   1  253.65   29.37
  23   7  -1  237.34   19.58
  23   7   0   14.19    4.32
  23  -7   0    6.44    4.88
  23   7   0   11.69    3.61
 -23   7   0   14.84    7.06
 -23  -7   0   15.92    7.75
  23   7   1  566.44   22.19
 -23   7  -1  625.75   43.27
  23   7   1  569.46   28.87
  23  -7   1  570.16   39.14
  23   7   2    4.94    3.20
  23  -7   2    1.52    3.20
 -23   7  -2    6.03    5.47
 -23   7  -3  128.86   19.38
  23   7   3  135.79   14.02
  23  -7   3  140.18   20.81
  24   0  -7    0.80    2.05
  24   0  -6   16.22    3.67
  24   0  -6   20.42    7.10
 -24   0   6   19.79    5.71
  24   0  -5    1.32    1.95
  24   0  -5    3.06    3.19
 -24   0   5    0.15    0.65
  24   0  -5   -0.27    1.74
  24   0  -4   10.88    3.05
  24   0  -4    4.60    1.97
 -24   0   4    4.17    2.35
  24   0  -4    3.13    2.13
  24   0  -3    0.68    1.21
  24   0  -3    3.16    3.40
 -24   0   3   -0.63    1.79
  24   0  -3    3.58    2.22
 -24   0   3    0.58    1.97
 -24   0   2   16.81    4.69
  24   0  -2   13.55    3.42
  24   0  -2   16.48    4.81
 -24   0   2   17.10    5.01
  24   0  -2   15.26    6.18
 -24   0   2   10.83    3.49
 -24   0   1    0.74    1.29
  24   0  -1    1.01    1.39
 -24   0   1    5.42    2.94
  24   0  -1   -1.10    1.21
 -24   0   1    0.13    2.23
  24   0  -1   -1.50    2.12
 -24   0   1   -0.54    1.69
  24   0   0   66.86    8.23
 -24   0   0   61.44    9.71
 -24   0   0   65.41   10.73
 -24   0   0   74.75    8.63
  24   0   0   84.00   15.26
  24   0   0   61.22    7.26
 -24   0   0   59.00    9.84
 -24   0  -1    2.68    1.74
  24   0   1    0.40    1.02
 -24   0  -1   -0.32    2.32
  24   0   1    1.00    0.88
 -24   0  -1    2.87    2.34
 -24   0  -1    1.31    1.36
  24   0   2    3.96    2.48
  24   0   2    2.83    1.35
 -24   0  -2    2.38    1.78
 -24   0  -2   -2.74    3.06
  24   0   3   -0.94    1.67
  24   0   3    1.73    1.30
 -24   0  -3    1.74    0.48
 -24   0  -3    0.90    0.83
 -24   0  -4  324.19   24.12
  24   0   4  277.43   20.92
 -24   0  -4  266.76   27.14
  24   0   4  292.51   22.17
  24   0   5    0.20    2.20
  24   0   5    0.62    1.46
 -24   0  -5   -1.15    2.05
 -24   0  -5    0.80    4.01
 -24   0  -6   84.31   12.73
 -24   0  -6  111.48   18.82
  24   0   6   87.46   13.48
  24   0   6   97.29   15.36
  24   2  -6   11.20    4.25
  24   2  -6   13.99    6.13
  24  -2  -6   14.62    6.46
 -24  -2   6   10.00    3.68
 -24   2   6   13.55    4.09
  24  -2  -5  115.10   14.99
 -24  -2   5  123.11   13.36
 -24   2   5  123.67   15.75
  24   2  -5  125.98   12.20
  24  -2  -5  122.13    8.54
  24   2  -5  122.06   17.31
  24   2  -4   -2.59    1.77
  24  -2  -4    1.27    1.35
  24  -2  -4    4.43    3.38
 -24  -2   4   -4.71    3.05
 -24   2   4    3.46    3.29
  24  -2  -4    9.31    5.54
 -24  -2   4    3.23    2.64
  24   2  -3  522.48   30.33
  24  -2  -3  529.21   27.73
 -24  -2   3  481.49   26.21
 -24   2   3  457.45   29.09
  24   2  -3  521.97   22.97
  24  -2  -3  457.40   32.43
  24  -2  -3  525.67   19.11
 -24   2   2   40.04    6.20
  24   2  -2   48.38    8.51
  24  -2  -2   48.48    7.35
 -24  -2   2   44.88    8.30
 -24   2   2   33.18    7.51
  24   2  -2   43.72    6.58
  24  -2  -2   51.41   11.00
 -24  -2   2   36.95    7.35
  24  -2  -2   45.80    5.92
  24   2  -1  199.25   16.09
  24  -2  -1  193.73   15.09
 -24  -2   1  164.30   16.14
 -24   2   1  147.67   16.02
 -24  -2   1  180.51   16.57
 -24   2   1  176.46   12.43
  24  -2  -1  136.24   18.87
 -24  -2   1  157.42   16.78
  24   2  -1  176.46   12.99
 -24   2   1  146.92   15.98
  24   2  -1  163.93   15.06
  24  -2  -1  166.91   12.23
 -24  -2   1  193.43   19.84
  24   2   0 3122.75   57.90
  24  -2   0 3116.28   59.42
 -24  -2   0 2983.04   70.63
 -24   2   0 2838.02   69.23
 -24   2   0 3051.24   51.14
 -24  -2   0 2778.85   76.05
  24   2   0 3081.15   54.45
 -24   2   0 3136.34   74.84
  24  -2   0 3122.85   57.35
  24   2   0 2770.35   58.23
 -24  -2   0 3093.16   75.31
  24   2   1  853.61   29.70
  24  -2   1  776.85   30.82
 -24  -2  -1  904.13   40.20
 -24   2  -1  892.35   38.96
 -24  -2  -1  820.92   44.79
 -24   2  -1  810.31   27.14
  24   2   1  862.47   29.57
  24  -2   1  794.70   31.19
 -24  -2  -1  820.92   37.16
  24  -2   2    9.81    3.56
  24   2   2   10.25    3.33
  24  -2   2   10.78    4.32
 -24  -2  -2   13.76    4.62
  24   2   2   11.13    3.73
 -24  -2  -2    8.12    3.38
 -24   2  -2   10.18    4.04
 -24  -2  -2   17.18    7.05
 -24   2  -2    9.30    4.33
  24  -2   3   45.48    9.34
 -24   2  -3   63.75   10.77
  24   2   3   61.90    8.00
 -24  -2  -3   56.96   10.36
 -24  -2  -3   49.58   12.95
 -24   2  -3   60.82   11.08
  24   2   3   62.25    8.90
  24  -2   3   60.65   10.41
 -24  -2  -4  330.65   26.36
 -24   2  -4  289.51   22.94
  24   2   4  278.40   18.61
 -24  -2  -4  288.36   32.68
  24  -2   4  303.35   24.64
 -24   2  -4  318.29   27.13
  24   2   4  285.15   21.30
  24  -2   4  304.03   24.55
  24   2   5    1.40    1.21
  24  -2   5    0.90    2.01
  24   2   5   -0.62    1.22
 -24  -2  -5    0.88    3.52
 -24   2  -5   -0.35    2.18
  24  -2   5    1.49    2.93
 -24  -2  -5   -1.16    2.96
 -24   2  -5   -2.67    2.92
  24  -2   6  593.52   39.92
 -24  -2  -6  582.92   37.16
 -24   2  -6  561.11   33.15
 -24  -2  -6  549.33   48.83
 -24   2  -6  597.26   39.86
  24  -2   6  569.34   37.96
  24   2   6  560.70   29.56
  24   2   6  561.48   34.93
  24  -4  -6  109.53   14.33
  24   4  -6  109.38   18.71
  24   4  -6  125.81   15.38
 -24   4   6  113.98   17.62
  24  -4  -5  123.30   14.37
 -24  -4   5  112.52   12.36
 -24   4   5  111.69   16.98
  24   4  -5  135.20   15.06
  24   4  -5  132.69   18.94
  24   4  -4    6.68    3.41
  24  -4  -4    5.50    3.12
 -24  -4   4    6.91    2.59
 -24   4   4   10.69    5.23
 -24  -4   4    7.13    2.56
 -24   4   3   37.10    5.45
  24   4  -3   45.08   10.00
  24  -4  -3   44.58    7.38
 -24  -4   3   47.09    8.68
 -24   4   3   45.00   10.05
  24   4  -3   54.24    8.71
 -24  -4   3   47.20    8.44
  24  -4  -3   48.23    6.17
  24   4  -2  103.16   12.99
  24  -4  -2  101.60   11.17
 -24  -4   2   98.14   13.19
 -24   4   2   97.87   14.92
 -24   4   2   82.74    8.01
  24   4  -2   86.19   10.45
 -24  -4   2   92.48   13.30
  24  -4  -2   99.36    9.58
  24   4  -1  354.54   21.78
 -24   4   1  332.24   26.90
 -24   4   1  328.24   15.60
 -24  -4   1  340.59   28.11
  24   4  -1  346.90   20.12
 -24  -4   1  279.30   24.44
  24  -4  -1  335.51   19.31
  24  -4   0   20.90    6.00
  24   4   0   19.84    4.39
 -24   4   0   21.14    4.04
 -24  -4   0   20.92    6.14
  24  -4   0   23.42    5.49
  24   4   0   22.12    4.78
  24  -4   0   29.83    6.19
  24   4   0   17.55    5.62
 -24   4   0   21.79    6.39
 -24  -4   0   24.08    8.02
  24   4   1  248.26   15.61
 -24   4  -1  240.41   22.49
  24  -4   1  242.18   20.81
 -24  -4  -1  253.65   28.66
  24   4   1  224.04   17.26
  24   4   1  243.44   16.68
 -24   4  -1  244.20   15.15
 -24   4  -1  273.74   23.97
 -24  -4  -1  232.33   20.62
  24  -4   1  278.33   20.69
  24  -4   2  254.61   21.45
  24   4   2  251.75   16.25
 -24   4  -2  251.77   22.98
  24  -4   2  239.64   21.96
 -24  -4  -2  250.52   29.57
  24   4   2  222.19   16.10
 -24   4  -2  247.65   22.70
  24   4   2  239.00   16.79
 -24  -4  -2  209.10   18.90
  24   4   3   18.58    4.31
  24   4   3   20.43    4.85
 -24  -4  -3   22.51    6.33
  24  -4   3   26.12    7.34
  24  -4   3   22.97    6.72
 -24   4  -3   25.27    7.26
 -24  -4  -3   23.65    9.44
 -24   4  -3   11.42    4.21
  24   4   4   -0.70    1.09
  24   4   4   -2.24    2.26
  24  -4   4    2.56    4.34
  24  -4   4   -0.41    1.72
 -24   4  -4    1.53    3.11
 -24  -4  -4    2.67    6.22
 -24   4  -4    2.10    2.12
 -24   4  -5  258.01   23.72
 -24  -4  -5  211.39   32.47
 -24   4  -5  259.83   24.85
  24  -4   5  272.22   27.67
  24   4   5  237.65   20.49
  24  -6  -4   66.12    9.44
  24   6  -4   57.32   11.75
 -24  -6   4   65.20   11.27
 -24   6   4   55.14   13.38
  24   6  -4   83.63   12.37
  24   6  -3  724.63   38.44
 -24   6   3  752.40   48.42
  24  -6  -3  673.64   34.57
  24   6  -3  739.78   35.27
 -24  -6   3  677.00   35.62
  24  -6  -2    4.29    3.63
  24   6  -2    3.04    2.26
  24   6  -2    5.25    3.64
  24  -6  -2    0.96    1.80
 -24   6   2    6.91    5.03
 -24  -6   2   -1.40    1.26
  24   6  -1  719.02   31.19
  24  -6  -1  645.43   30.56
 -24   6   1  707.32   45.14
  24  -6  -1  669.94   37.02
 -24  -6   1  681.41   44.91
  24   6  -1  677.75   31.35
  24   6   0    2.47    1.65
 -24   6   0    2.88    1.59
  24  -6   0    6.08    3.34
  24   6   0    3.46    1.97
 -24   6   0    0.75    1.46
 -24  -6   0    4.56    4.29
  24   6   1 1186.79   33.82
 -24   6  -1 1180.81   56.90
 -24  -6  -1 1130.45   64.45
  24  -6   1 1115.08   52.26
  24   6   1 1147.34   39.71
  24   6   2   82.29    8.98
  24  -6   2   71.40   13.84
 -24   6  -2   71.94   13.86
  24   6   2   75.97   10.28
 -24  -6  -2   81.25   18.66
  24   6   3   59.00    9.23
  24  -6   3   60.57   13.82
 -24   6  -3   68.54   13.05
 -24  -6  -3   61.19   17.93
  24   6   4   76.13   10.69
 -24   6  -4   76.58   14.21
  24  -6   4   85.99   16.16
 -24  -6  -4   52.48   16.32
  25  -1  -6  280.51   25.67
 -25  -1   6  297.86   22.16
 -25   1   6  309.16   24.44
  25   1  -6  299.16   18.08
  25   1  -6  298.02   28.69
 -25  -1   5   84.91   11.66
 -25   1   5   92.16   13.27
  25   1  -5   81.73   14.24
  25  -1  -5   70.65   11.85
  25   1  -5   83.49    9.47
  25  -1  -5   85.01    7.95
  25  -1  -5   60.39   11.70
  25   1  -4  371.18   27.13
  25  -1  -4  360.10   25.21
 -25  -1   4  369.05   23.89
 -25   1   4  353.66   25.28
  25   1  -4  377.89   19.04
  25  -1  -4  313.58   27.75
  25  -1  -4  401.53   17.42
  25   1  -3   -0.03    0.70
  25  -1  -3   -0.23    0.21
  25   1  -3   -0.18    0.53
  25  -1  -3    0.49    1.91
 -25  -1   3   -1.20    0.94
 -25   1   3   -3.08    2.98
  25  -1  -3    1.95    3.13
 -25  -1   3    2.78    2.22
  25   1  -2 2199.55   56.91
  25  -1  -2 2271.90   54.84
 -25  -1   2 2402.76   60.57
 -25   1   2 2405.42   63.74
 -25  -1   2 2255.84   58.45
 -25   1   2 2197.35   51.23
  25  -1  -2 2126.54   75.03
  25   1  -2 2371.80   46.61
 -25  -1   2 2279.88   59.84
 -25   1   2 2372.56   62.70
  25  -1  -2 2382.71   43.84
  25   1  -1 1557.14   44.25
  25  -1  -1 1512.01   42.38
 -25  -1   1 1416.96   47.36
 -25   1   1 1397.32   48.37
 -25  -1   1 1448.33   44.37
 -25   1   1 1485.18   39.57
  25  -1  -1 1421.37   62.44
 -25  -1   1 1420.15   49.72
 -25   1   1 1456.95   49.93
  25   1  -1 1412.86   36.08
  25  -1  -1 1474.13   35.98
  25   1   0  390.20   20.77
  25  -1   0  387.79   21.08
 -25  -1   0  384.17   25.32
 -25   1   0  370.75   24.96
 -25  -1   0  369.40   21.63
 -25   1   0  417.99   20.26
 -25  -1   0  354.13   26.30
 -25   1   0  411.80   27.48
  25   1   0  386.17   19.33
  25  -1   0  400.57   20.07
 -25  -1   0  340.24   25.54
  25   1   1  965.90   33.10
  25  -1   1  986.00   34.70
 -25  -1  -1  987.72   41.29
 -25   1  -1 1026.66   41.61
 -25   1  -1  964.37   31.19
 -25  -1  -1  898.20   44.76
 -25   1  -1  918.26   42.63
  25   1   1 1017.39   33.00
  25  -1   1 1043.35   35.10
  25   1   2  125.96   13.19
  25  -1   2  111.59   12.90
 -25  -1  -2   81.00   12.55
 -25   1  -2   94.54   12.90
  25  -1   2   92.02   11.97
 -25  -1  -2   67.34   13.38
 -25   1  -2   71.85   12.40
  25   1   2   96.81   11.26
  25  -1   2  113.24   12.99
 -25  -1  -3  140.95   16.28
 -25   1  -3  136.85   15.53
  25   1   3  140.20   13.30
  25  -1   3  144.23   15.23
 -25  -1  -3  133.49   19.05
 -25   1  -3  119.24   16.87
  25   1   3  162.00   15.19
  25  -1   3  149.76   15.42
 -25  -1  -4  276.10   23.60
 -25   1  -4  291.37   23.01
  25   1   4  263.17   19.77
  25  -1   4  261.06   22.13
 -25  -1  -4  238.77   27.73
 -25   1  -4  223.70   23.84
  25   1   4  303.38   22.71
  25  -1   4  299.29   23.88
  25   1   5   39.38    8.32
  25  -1   5   35.66    8.76
  25   1   5   44.01    8.37
 -25  -1  -5   43.45    9.76
  25  -1   5   34.34    8.24
 -25   1  -5   36.76    8.54
 -25  -1  -5   39.17   12.23
 -25   1  -5   59.06   12.59
 -25  -1  -6  112.05   15.77
 -25   1  -6  121.08   15.58
  25  -1   6  102.29   15.33
 -25  -1  -6  124.25   21.71
 -25   1  -6  105.67   17.41
  25   1   6  103.10   13.91
  25   1   6  111.70   16.11
  25  -1   6  120.04   17.77
  25   3  -6   -2.18    1.76
  25   3  -6   -0.49    1.27
  25  -3  -6    1.89    2.28
 -25   3   6   -3.73    4.53
  25   3  -5   25.76    6.23
  25   3  -5   16.60    6.13
  25  -3  -5   17.20    5.68
 -25  -3   5   19.17    5.30
 -25   3   5   20.27    7.06
  25   3  -4  327.25   27.37
  25  -3  -4  397.31   25.28
 -25  -3   4  399.48   24.91
 -25   3   4  422.09   31.02
  25   3  -4  411.81   23.11
 -25  -3   4  402.65   21.84
  25  -3  -4  414.13   16.91
  25   3  -3  133.21   15.84
  25  -3  -3  123.78   13.06
 -25  -3   3  123.39   14.11
 -25   3   3  149.20   18.01
 -25   3   3  106.56   10.67
  25   3  -3  128.65   12.53
 -25  -3   3  128.71   13.51
  25  -3  -3  128.49   10.28
  25   3  -2 1284.86   45.20
  25  -3  -2 1246.09   39.52
 -25  -3   2 1193.63   44.68
 -25   3   2 1313.73   52.43
 -25   3   2 1173.27   32.75
  25   3  -2 1289.53   38.09
 -25  -3   2 1200.81   45.91
  25  -3  -2 1280.50   34.23
  25   3  -1  133.16   13.39
  25  -3  -1  110.46   11.32
 -25  -3   1  115.56   14.37
 -25   3   1  119.45   15.63
 -25   3   1  110.82    9.68
 -25  -3   1   99.24   13.95
  25   3  -1  114.92   11.04
  25  -3  -1  125.21   11.31
  25   3   0  599.49   26.09
  25  -3   0  603.48   27.70
 -25  -3   0  555.61   32.60
 -25   3   0  634.65   35.41
 -25  -3   0  593.05   38.32
 -25   3   0  559.44   22.16
  25   3   0  585.47   25.28
 -25   3   0  656.69   35.68
  25   3   0  592.18   29.05
  25  -3   0  569.83   26.21
 -25  -3   0  591.13   34.55
  25   3   1  115.41   11.08
  25  -3   1  130.42   13.57
 -25  -3  -1  117.73   15.39
 -25   3  -1  101.57   14.02
  25  -3   1  129.35   14.47
 -25  -3  -1  109.03   17.89
 -25   3  -1  106.64   10.32
 -25   3  -1  124.72   15.97
  25   3   1  111.69   11.16
  25   3   1  104.84   11.55
  25  -3   1  127.26   13.39
 -25  -3  -1  105.50   14.09
  25   3   2  719.48   28.66
 -25  -3  -2  722.89   39.93
 -25   3  -2  722.03   37.48
  25  -3   2  712.55   36.24
 -25  -3  -2  673.48   46.96
 -25   3  -2  671.32   37.77
  25   3   2  679.69   28.44
  25   3   2  681.80   28.11
  25  -3   2  758.33   35.45
 -25  -3  -2  601.86   32.58
  25   3   3   45.41    7.69
  25   3   3   38.12    6.29
  25  -3   3   45.93    9.41
  25  -3   3   46.47    9.25
 -25  -3  -3   52.31   10.74
 -25   3  -3   40.12    8.59
 -25  -3  -3   37.39   13.66
 -25   3  -3   58.45   11.81
  25  -3   4  181.36   20.22
 -25  -3  -4  217.23   23.27
 -25   3  -4  207.35   20.56
  25   3   4  185.68   14.83
 -25  -3  -4  198.22   28.62
  25  -3   4  231.34   23.24
  25   3   4  197.33   17.57
  25  -3   5  199.19   22.75
 -25  -3  -5  218.29   23.70
 -25   3  -5  222.71   21.62
 -25  -3  -5  219.52   31.61
  25   3   5  214.79   16.66
 -25   3  -5  233.17   24.37
  25  -3   5  221.23   24.11
  25   3   5  237.36   21.05
  25   3   6   42.19    9.76
 -25  -3  -6   42.21   11.08
 -25   3  -6   41.97    9.30
  25  -3   6   37.06    9.79
 -25  -3  -6   45.74   14.80
 -25   3  -6   46.27   11.53
  25   5  -5   21.13    6.23
  25   5  -5   17.19    6.74
  25  -5  -5   15.46    4.79
 -25  -5   5   18.45    5.55
 -25   5   5   14.30    7.41
  25   5  -4   53.34    9.45
  25   5  -4   43.14    9.79
  25  -5  -4   58.51    8.93
 -25  -5   4   53.91    9.67
 -25   5   4   43.01   11.01
  25   5  -3   12.69    4.57
  25   5  -3   14.31    6.28
  25  -5  -3   12.97    4.53
 -25  -5   3    7.27    3.61
 -25   5   3    6.00    3.56
 -25  -5   3   12.27    4.79
  25   5  -2  215.19   19.02
 -25  -5   2  208.29   20.63
 -25   5   2  212.43   23.78
  25   5  -2  213.35   17.47
 -25  -5   2  207.98   21.40
  25  -5  -1  194.36   16.13
  25   5  -1  161.54   14.81
  25  -5  -1  156.47   14.56
 -25   5   1  164.49   20.86
  25  -5  -1  160.86   17.00
 -25   5   1  147.50   10.59
 -25  -5   1  168.25   21.54
  25   5  -1  163.73   14.96
  25  -5   0  297.38   21.36
  25   5   0  258.11   16.95
  25  -5   0  256.01   19.78
 -25   5   0  272.43   26.00
  25  -5   0  240.00   21.61
 -25  -5   0  237.12   27.29
  25   5   0  266.20   18.54
 -25   5   0  245.63   14.72
  25   5   1   34.90    7.19
  25   5   1   45.25    7.31
  25   5   1   36.30    6.89
  25  -5   1   31.78    8.35
 -25  -5  -1   39.87    9.21
  25  -5   1   38.26    8.34
 -25   5  -1   38.25    9.63
 -25  -5  -1   24.36    8.60
  25   5   2   63.87    8.97
  25   5   2   77.16    9.37
  25  -5   2   68.79   13.07
 -25   5  -2   77.86   13.84
  25   5   2   71.60    9.70
 -25  -5  -2   62.67   16.17
 -25   5  -3  187.42   21.34
 -25  -5  -3  146.46   25.98
  25  -5   3  158.30   20.37
  25   5   3  165.94   15.24
  25   5   4   32.56    7.16
 -25   5  -4   26.91    8.21
  25  -5   4   27.54    9.18
 -25  -5  -4   30.41   12.24
 -25   5  -4   38.67    9.91
  25   5   5    7.70    3.00
 -25   5  -5   18.84    6.87
  25  -5   5   17.83    7.94
 -25   5  -5   13.73    5.93
  25   7  -2   13.59    5.35
  25  -7  -2   11.96    6.05
  25   7  -2    9.17    4.33
  25  -7  -2   15.43    5.12
 -25   7   2   20.86    9.69
 -25  -7   2    7.41    3.11
  25   7  -1   13.24    4.48
  25  -7  -1   18.04    7.37
  25   7  -1   11.73    4.78
 -25   7   1   12.17    5.94
 -25  -7   1    4.64    3.21
  25   7   0   26.35    6.41
  25  -7   0   10.95    3.27
  25   7   0   18.65    4.31
 -25   7   0   15.71    7.71
 -25  -7   0   15.45    6.86
 -25   7  -1  147.61   21.20
  25  -7   1  152.01   20.85
  25   7   1  144.48   15.15
 -25  -7  -1  150.81   25.27
  25   7   2   -0.40    1.52
  25  -7   2    0.37    3.15
 -25   7  -2    3.16    4.02
 -25  -7  -2    2.20    4.56
  26   0  -6  185.95   22.17
 -26   0   6  180.13   18.43
  26   0  -6  166.40   12.20
  26   0  -5    0.57    0.35
  26   0  -5    2.47    2.49
 -26   0   5   -2.23    2.02
  26   0  -4   42.22    8.84
 -26   0   4   54.41    9.78
  26   0  -4   52.28    6.83
  26   0  -4   38.61   10.12
  26   0  -3    0.11    1.23
  26   0  -3    0.01    0.94
 -26   0   3    3.93    3.07
  26   0  -3   -1.86    2.58
 -26   0   3    2.33    2.41
 -26   0   2   25.69    5.97
  26   0  -2   32.16    5.53
  26   0  -2   28.87    6.23
 -26   0   2   37.32    8.07
  26   0  -2   25.52    8.49
 -26   0   2   43.66    8.26
 -26   0   1    1.71    1.44
  26   0  -1   -1.04    0.93
  26   0  -1   -2.59    2.03
 -26   0   1    0.97    1.94
  26   0  -1    1.65    2.02
 -26   0   1   -1.74    2.62
  26   0   0  266.31   17.67
 -26   0   0  256.17   20.80
 -26   0   0  291.54   18.45
 -26   0   0  288.30   23.31
  26   0   0  274.54   16.70
  26   0   1    1.30    1.96
  26   0   1   -0.15    1.01
 -26   0  -1   -0.83    1.63
 -26   0  -1    3.01    2.67
  26   0   2   60.28    8.65
 -26   0  -2   55.13    9.90
 -26   0  -2   67.04   12.56
  26   0   2   56.39    8.70
  26   0   3    0.22    2.01
  26   0   3   -0.37    1.64
 -26   0  -3    0.23    1.34
 -26   0  -3    3.52    3.75
 -26   0  -4 1166.43   47.90
  26   0   4 1187.81   45.65
 -26   0  -4 1163.35   58.37
  26   0   4 1161.74   46.50
  26   0   5   -1.65    1.59
  26   0   5   -0.09    2.21
 -26   0  -5   -0.74    1.07
 -26   0  -5    3.51    3.89
 -26   0  -6   93.46   14.14
  26   0   6   80.99   14.18
  26   0   6   94.17   13.97
 -26   0  -6   71.54   14.83
  26   2  -6   91.74   16.46
  26  -2  -6   82.95   13.62
 -26  -2   6   74.29   10.92
 -26   2   6   82.33   13.65
  26   2  -6   79.71   10.24
  26  -2  -5   74.43   12.36
 -26  -2   5   74.18   10.64
 -26   2   5   94.44   14.41
  26   2  -5   89.40   14.86
  26   2  -5   96.68   11.13
  26  -2  -5   96.83    8.21
  26   2  -4    1.15    0.86
  26  -2  -4    0.12    0.44
  26   2  -4    1.60    3.04
  26  -2  -4    1.62    1.59
 -26  -2   4   -1.55    1.81
 -26   2   4    2.38    2.00
 -26  -2   4    1.67    1.60
  26   2  -3    5.87    2.81
  26  -2  -3    4.72    2.13
  26   2  -3    3.01    1.65
  26  -2  -3    5.07    2.45
 -26  -2   3    3.87    2.79
 -26   2   3    7.82    4.18
 -26  -2   3    4.96    2.68
 -26   2   2    1.74    1.69
  26   2  -2    5.40    2.25
  26  -2  -2    3.98    2.26
  26   2  -2    4.41    2.40
  26  -2  -2    2.94    2.63
 -26  -2   2   -1.05    2.70
 -26   2   2    2.81    2.03
 -26  -2   2    7.01    3.68
  26   2  -1  200.95   16.27
  26  -2  -1  202.20   15.74
 -26  -2   1  218.57   19.55
 -26   2   1  180.06   18.61
 -26   2   1  175.74   13.12
 -26  -2   1  165.00   17.92
  26   2  -1  195.34   14.24
 -26   2   1  198.11   19.21
  26  -2  -1  202.96   14.39
  26   2   0  266.07   17.70
  26  -2   0  277.58   18.71
 -26  -2   0  254.31   21.50
 -26   2   0  205.08   19.37
 -26   2   0  260.99   15.92
 -26  -2   0  263.66   24.00
 -26   2   0  265.95   22.64
  26   2   0  288.28   17.49
  26  -2   0  258.53   17.34
  26   2   1   65.97    8.77
  26   2   1   91.39   10.30
  26  -2   1   88.93   11.39
 -26  -2  -1   84.47   13.16
 -26   2  -1   70.83   11.42
  26   2   1   82.61    9.54
 -26  -2  -1   70.09   13.45
 -26   2  -1   76.48   12.62
  26  -2   1   86.91   10.68
  26  -2   2   32.20    7.33
  26   2   2   36.79    6.70
  26  -2   2   40.71    7.76
  26   2   2   33.55    6.35
 -26  -2  -2   33.87    8.37
 -26   2  -2   42.82    9.14
 -26  -2  -2   32.76   10.33
 -26   2  -2   34.60    8.82
 -26  -2  -3  300.23   25.41
 -26   2  -3  344.48   25.91
  26   2   3  318.33   19.29
  26  -2   3  334.58   25.26
 -26  -2  -3  291.68   31.78
 -26   2  -3  307.43   26.72
  26   2   3  323.01   21.63
  26  -2   3  339.56   24.86
 -26  -2  -4  545.61   35.46
 -26   2  -4  521.38   32.46
  26   2   4  526.23   26.94
 -26  -2  -4  527.96   44.42
  26  -2   4  505.45   33.11
 -26   2  -4  493.67   34.80
  26   2   4  571.96   31.26
  26  -2   4  494.88   32.49
 -26   2  -5   93.34   13.53
  26  -2   5   92.63   15.00
 -26  -2  -5   90.74   14.46
  26   2   5   91.03   11.95
  26  -2   5  108.75   16.29
 -26  -2  -5   90.73   19.45
 -26   2  -5  111.85   16.63
  26   2   5   83.73   12.99
  26   2   6   23.32    6.48
  26  -2   6   26.27    8.55
 -26  -2  -6   23.82    7.45
 -26   2  -6   18.70    6.88
  26  -2   6   33.77    9.74
 -26  -2  -6   27.05   11.14
 -26   2  -6   24.52    7.70
  26   4  -5 1075.40   54.58
  26  -4  -5 1015.94   41.96
 -26  -4   5 1086.35   41.92
 -26   4   5 1125.77   56.33
  26   4  -5 1130.69   43.21
  26   4  -4   14.08    5.09
  26   4  -4   12.51    5.62
  26  -4  -4   14.46    4.13
 -26  -4   4   14.78    5.09
 -26   4   4   19.63    7.45
 -26  -4   4   12.48    4.07
  26   4  -3  512.96   32.12
  26  -4  -3  499.51   26.27
 -26  -4   3  504.81   30.04
 -26   4   3  546.67   37.39
  26   4  -3  570.28   28.16
 -26  -4   3  545.02   29.89
  26  -4  -3  555.89   22.39
 -26   4   2    3.35    1.91
  26   4  -2    4.50    2.83
  26  -4  -2    1.24    0.62
  26   4  -2    7.88    4.41
  26  -4  -2    2.46    1.45
 -26  -4   2   -1.63    2.29
 -26   4   2   10.40    5.19
 -26  -4   2    3.13    2.90
  26   4  -1  814.09   33.85
  26  -4  -1  733.19   31.47
 -26   4   1  826.32   44.00
 -26   4   1  743.70   25.16
 -26  -4   1  713.69   41.41
  26   4  -1  825.01   32.18
 -26  -4   1  787.58   40.32
  26  -4  -1  836.46   31.99
  26  -4   0   -0.30    1.37
 -26   4   0   -2.47    1.42
  26   4   0   -0.10    0.93
  26  -4   0    1.81    1.90
  26   4   0   -0.76    0.33
  26  -4   0   -0.82    2.17
 -26  -4   0    0.21    1.10
 -26   4   0    1.24    1.28
 -26  -4   0    0.52    0.87
  26   4   1  747.20   29.00
 -26   4  -1  723.17   40.77
  26  -4   1  718.81   37.96
 -26  -4  -1  662.38   47.00
  26   4   1  616.09   30.17
  26   4   1  669.44   29.05
 -26   4  -1  726.68   40.61
  26  -4   1  706.94   34.12
  26   4   2   50.73    8.00
  26  -4   2   48.40   10.06
  26  -4   2   51.49   10.03
  26   4   2   47.81    7.33
 -26   4  -2   53.12   10.41
 -26  -4  -2   50.03   13.02
 -26   4  -2   47.09   10.48
  26   4   2   42.87    7.40
  26   4   3   37.81    7.39
  26  -4   3   39.60    9.79
  26  -4   3   58.72   11.44
 -26   4  -3   56.09   11.17
 -26  -4  -3   28.11   10.41
 -26   4  -3   58.90   11.72
  26   4   4   16.42    4.00
  26   4   4   15.29    5.17
  26  -4   4   14.16    6.45
  26  -4   4   12.30    6.69
 -26   4  -4   14.01    6.51
 -26  -4  -4   19.18   10.63
 -26   4  -4    8.87    5.04
 -26   4  -5  562.23   36.92
 -26  -4  -5  463.15   48.10
 -26   4  -5  547.29   37.33
  26  -4   5  609.17   42.56
  26   4   5  545.38   32.55
  26   6  -3 1028.99   45.92
  26  -6  -3  991.54   37.74
 -26  -6   3 1047.41   48.57
 -26   6   3  985.49   56.53
  26  -6  -3  973.04   43.34
  26   6  -3 1036.88   42.55
 -26  -6   3  972.60   44.02
  26  -6  -2    3.47    3.20
  26   6  -2    6.55    3.70
  26   6  -2    5.50    3.21
  26  -6  -2    9.49    4.10
 -26   6   2   10.93    6.60
 -26  -6   2    8.03    5.46
  26   6  -1  111.26   12.49
  26  -6  -1  117.71   13.50
 -26   6   1  118.20   19.15
  26  -6  -1  109.11   15.48
  26   6  -1  108.26   12.92
 -26  -6   1   85.47   16.25
  26   6   0    3.09    1.98
  26  -6   0    3.34    2.45
  26   6   0   -1.05    1.48
 -26   6   0   -0.87    2.13
 -26  -6   0    5.69    5.00
 -26   6  -1  245.73   26.80
 -26  -6  -1  211.73   29.27
  26  -6   1  214.78   23.68
  26   6   1  211.15   17.78
  26   6   2    5.13    2.21
  26  -6   2   -0.55    1.86
  26   6   2    9.65    3.66
 -26   6  -2    5.67    4.71
 -26  -6  -2    5.87    3.35
  26  -6   3   69.79   15.08
 -26   6  -3   80.93   15.69
 -26  -6  -3   64.92   18.92
  26   6   3   83.81   11.14
  27   1  -6  918.00   50.22
  27  -1  -6  821.99   44.79
 -27  -1   6  896.26   40.03
 -27   1   6  911.36   44.55
  27   1  -6  808.06   30.04
  27   1  -5   -0.39    0.50
  27  -1  -5   -0.91    0.33
  27   1  -5    2.67    2.76
  27  -1  -5   -0.36    2.36
 -27  -1   5    1.87    1.81
 -27   1   5    0.29    1.00
  27   1  -4  624.41   36.16
  27  -1  -4  629.07   34.16
 -27  -1   4  671.45   33.81
 -27   1   4  650.23   35.90
  27   1  -4  624.48   25.12
  27  -1  -4  645.49   23.12
  27   1  -3   81.01   11.98
  27  -1  -3   82.86   11.97
 -27  -1   3   75.80   11.35
 -27   1   3   69.62   11.17
  27   1  -3   89.34    9.29
 -27  -1   3  101.98   12.98
  27  -1  -3   76.64    8.08
  27   1  -2  477.09   27.78
  27  -1  -2  489.13   26.63
 -27  -1   2  464.21   28.09
 -27   1   2  472.79   29.76
 -27   1   2  434.10   24.27
 -27  -1   2  474.32   29.02
  27   1  -2  504.39   22.49
 -27   1   2  480.70   29.91
  27  -1  -2  449.78   20.17
  27   1  -1   88.98   11.02
  27  -1  -1   81.10   10.48
 -27  -1   1   78.29   11.63
 -27   1   1   75.79   11.48
 -27   1   1   75.40    9.54
 -27   1   1   74.67   11.86
  27   1  -1   83.15    9.09
  27  -1  -1   80.15    9.01
 -27  -1   1   72.49   11.75
  27   1   0  146.94   13.18
  27  -1   0   85.53   10.20
 -27  -1   0  118.84   14.74
 -27   1   0  122.13   15.03
 -27  -1   0  122.57   16.10
 -27   1   0  141.18   16.60
  27   1   0  122.51   11.42
  27  -1   0  120.83   11.52
  27  -1   1  447.46   24.52
 -27  -1  -1  476.04   29.80
 -27   1  -1  456.81   29.14
 -27  -1  -1  432.98   32.05
 -27   1  -1  411.75   29.57
  27   1   1  443.81   23.03
  27  -1   1  441.15   23.90
  27   1   2 1988.59   52.07
  27  -1   2 2057.58   56.47
 -27  -1  -2 2114.57   64.78
 -27   1  -2 2012.27   61.92
  27  -1   2 1815.87   52.56
 -27  -1  -2 1847.18   69.79
 -27   1  -2 1913.38   66.50
  27   1   2 1902.39   50.73
  27  -1   2 2001.35   55.24
 -27  -1  -3  258.81   23.26
 -27   1  -3  238.90   21.44
  27   1   3  271.24   19.55
  27  -1   3  252.83   21.13
 -27  -1  -3  260.79   27.53
 -27   1  -3  260.13   25.73
  27   1   3  267.63   20.56
  27  -1   3  301.90   22.97
 -27  -1  -4  314.82   26.12
 -27   1  -4  312.15   25.18
  27   1   4  303.09   22.18
  27  -1   4  293.86   24.51
 -27  -1  -4  288.61   30.78
 -27   1  -4  297.92   28.93
  27   1   4  288.10   23.14
  27  -1   4  337.29   26.22
 -27  -1  -5  142.15   18.11
 -27   1  -5  155.40   18.15
 -27  -1  -5  148.94   23.12
 -27   1  -5  139.63   20.20
  27   1   5  153.81   16.83
  27  -1   5  144.22   17.79
  27   1   5  149.63   17.74
  27  -1   5  164.76   19.87
 -27  -1  -6  330.65   27.76
 -27   1  -6  331.27   26.71
 -27  -1  -6  388.66   39.46
 -27   1  -6  347.78   33.59
  27   1   6  332.89   25.92
  27  -1   6  386.93   31.36
  27   1   6  343.18   29.59
  27  -3  -5  118.22   15.04
 -27  -3   5  119.73   14.13
  27   3  -5   92.71   15.52
 -27   3   5  118.34   17.24
  27   3  -5  123.31   13.49
  27   3  -4  730.72   40.87
  27  -3  -4  746.37   35.00
 -27  -3   4  759.91   35.55
 -27   3   4  726.23   42.29
  27   3  -4  754.23   31.93
 -27  -3   4  716.05   30.91
  27  -3  -4  804.85   25.75
 -27   3   3   44.75    7.36
  27  -3  -3   61.44    9.62
  27   3  -3   64.09   11.29
 -27  -3   3   59.03   10.04
 -27   3   3   55.22   11.55
  27   3  -3   61.89    8.72
 -27  -3   3   66.74   10.44
  27  -3  -3   61.10    7.54
  27   3  -2  168.00   16.75
  27  -3  -2  142.44   13.98
 -27  -3   2  165.94   17.36
 -27   3   2  166.73   19.50
 -27   3   2  141.30   12.29
  27   3  -2  150.81   13.46
 -27  -3   2  164.17   17.69
  27  -3  -2  159.33   12.90
 -27   3   1   42.20    6.33
  27  -3  -1   59.79    8.76
  27   3  -1   55.17    8.64
 -27  -3   1   52.70   10.09
 -27   3   1   56.55   10.93
  27   3  -1   57.72    8.25
 -27  -3   1   54.64   10.66
  27  -3  -1   57.03    8.15
 -27   3   0   13.23    3.78
  27   3   0   10.57    3.59
  27  -3   0   16.74    4.97
  27   3   0   14.73    4.16
  27  -3   0    9.29    3.38
 -27  -3   0   11.06    5.49
 -27   3   0   14.47    5.50
 -27  -3   0   15.89    6.88
 -27   3   0   18.32    6.00
  27  -3   1   15.67    5.05
  27   3   1   13.35    3.71
  27  -3   1   11.13    4.10
  27   3   1    6.05    2.86
  27  -3   1   20.75    5.85
 -27  -3  -1    8.64    4.15
 -27   3  -1    5.58    3.91
 -27  -3  -1    8.60    5.04
 -27   3  -1    8.17    4.33
  27   3   2  281.41   18.78
 -27  -3  -2  283.14   25.71
 -27   3  -2  259.00   23.50
  27  -3   2  263.57   22.75
 -27  -3  -2  258.17   29.44
 -27   3  -2  319.65   27.10
  27   3   2  291.78   19.47
  27   3   2  253.96   18.17
  27  -3   2  262.20   21.53
  27   3   3   30.17    6.31
  27  -3   3   29.52    8.38
  27  -3   3   45.15    9.48
 -27  -3  -3   36.98   10.32
 -27   3  -3   30.48    8.30
  27   3   3   35.52    6.36
 -27  -3  -3   22.96    9.00
 -27   3  -3   39.31   10.07
  27  -3   4  142.12   18.45
 -27  -3  -4  132.03   18.84
 -27   3  -4  127.64   16.88
  27   3   4  111.17   11.94
  27  -3   4  118.85   17.18
 -27   3  -4  125.16   17.63
 -27  -3  -4   98.60   20.17
  27   3   4  113.30   13.89
  27   3   5   85.94   13.19
  27  -3   5   81.71   15.01
 -27  -3  -5   73.01   14.32
 -27   3  -5   59.41   11.12
  27  -3   5   56.64   12.86
 -27  -3  -5   58.81   16.30
  27   5  -4  184.75   21.24
  27  -5  -4  182.25   16.57
 -27  -5   4  173.58   18.12
 -27   5   4  179.63   23.71
  27   5  -4  154.87   16.31
  27   5  -3  123.16   15.82
  27  -5  -3  100.75   12.11
 -27  -5   3  111.91   14.98
 -27   5   3  107.50   17.54
  27   5  -3  120.60   13.92
 -27  -5   3  103.01   13.72
  27  -5  -2  226.99   16.92
  27   5  -2  188.85   17.96
  27  -5  -2  197.41   16.90
 -27  -5   2  192.96   20.57
 -27   5   2  239.35   26.37
  27   5  -2  199.29   17.12
 -27  -5   2  198.77   21.37
  27  -5  -1   20.26    6.64
  27   5  -1   11.73    4.21
  27   5  -1   20.35    5.68
  27  -5  -1   14.20    4.69
  27  -5  -1   16.56    4.94
 -27  -5   1   12.42    5.54
 -27   5   1   14.14    6.27
 -27  -5   1   21.66    7.30
  27  -5   0   36.38    9.02
  27   5   0   33.18    6.83
  27   5   0   39.67    6.97
  27  -5   0   43.24    8.18
  27  -5   0   40.60    8.20
 -27   5   0   33.53    9.34
 -27  -5   0   25.52    8.86
  27   5   1    2.50    1.35
  27  -5   1    3.17    3.08
  27   5   1    3.30    2.20
  27  -5   1   -0.44    2.27
 -27   5  -1    2.26    2.26
 -27  -5  -1   -4.54    5.17
  27  -5   2  120.46   16.15
  27   5   2  118.09   11.98
 -27   5  -2  131.36   18.65
  27  -5   2  122.53   17.75
  27   5   2  101.90   12.16
 -27  -5  -2  129.95   23.53
  27   5   3    7.01    3.81
  27  -5   3    8.24    4.21
 -27   5  -3   11.16    3.88
 -27  -5  -3   11.32    8.22
 -27   5  -4  439.38   34.36
 -27  -5  -4  342.41   42.27
  27  -5   4  421.22   36.06
 -27   5  -4  432.53   34.23
  27   5   4  383.60   25.83
  27   7   0  108.48   11.13
  27  -7   0  132.42   19.17
 -27  -7   0   95.34   19.59
  28   0  -6   20.93    7.80
 -28   0   6   25.67    7.27
  28   0  -5    0.28    0.40
  28   0  -5   -1.23    2.03
 -28   0   5   -2.95    2.83
  28   0  -4  426.15   29.43
 -28   0   4  382.42   27.32
  28   0  -4  393.57   19.42
  28   0  -3   -1.20    1.19
  28   0  -3   -0.41    2.42
 -28   0   3    1.46    2.90
 -28   0   3   -1.55    1.03
  28   0  -2   21.92    4.75
  28   0  -2   23.82    6.13
 -28   0   2   17.08    6.04
 -28   0   2   18.69    6.29
  28   0  -1   -0.75    0.52
  28   0  -1   -0.76    1.68
 -28   0   1   -1.30    0.63
  28   0   0  163.79   14.44
 -28   0   0  156.48   17.03
 -28   0   0  153.53   17.94
  28   0   0  147.78   13.05
  28   0   1    0.86    1.51
  28   0   1    0.04    1.23
 -28   0  -1   -1.05    2.51
 -28   0  -1   -1.55    2.43
  28   0   2  103.01   12.41
 -28   0  -2  103.66   14.56
 -28   0  -2  101.88   16.09
  28   0   2  104.52   12.41
  28   0   3    0.21    1.94
  28   0   3    1.71    2.35
 -28   0  -3    0.48    2.01
 -28   0  -3    0.15    0.91
  28   0   4   22.44    6.87
  28   0   4   23.10    6.72
 -28   0  -4   27.58    7.51
 -28   0  -4   29.53    9.77
  28   0   5   -0.04    0.94
  28   0   5   -1.52    2.75
 -28   0  -5    3.23    2.30
 -28   0  -5    2.72    3.57
  28   2  -5  129.52   18.11
  28  -2  -5  122.72   15.95
 -28  -2   5  128.16   15.11
 -28   2   5  119.77   16.79
  28   2  -5  127.27   12.73
  28   2  -4  111.74   15.67
  28  -2  -4  113.79   14.31
 -28  -2   4  106.26   13.60
 -28   2   4  123.84   16.76
  28   2  -4  107.72   11.45
 -28  -2   4  112.53   12.99
  28  -2  -4  116.90   10.01
  28   2  -3  106.10   14.34
  28  -2  -3   69.55   10.39
 -28  -2   3   83.79   11.88
 -28   2   3   80.34   13.37
  28   2  -3   77.24    9.49
 -28  -2   3   70.23   11.09
  28  -2  -3   66.14    7.88
  28   2  -2  201.57   18.53
  28  -2  -2  188.48   16.67
 -28  -2   2  171.18   17.32
 -28   2   2  163.11   18.68
 -28   2   2  147.24   13.91
  28   2  -2  187.55   14.59
 -28  -2   2  146.47   16.43
  28  -2  -2  162.59   12.77
  28   2  -1  642.80   30.04
  28  -2  -1  638.91   29.46
 -28  -2   1  643.11   34.75
 -28   2   1  711.81   38.50
 -28   2   1  573.63   25.41
 -28  -2   1  618.39   35.96
  28   2  -1  609.92   26.48
 -28   2   1  641.78   36.22
  28  -2  -1  694.53   27.92
  28   2   0   21.84    4.98
  28  -2   0   22.21    5.22
  28   2   0   20.37    5.01
 -28  -2   0   23.79    6.93
 -28   2   0   20.28    6.94
 -28  -2   0   15.10    6.31
 -28   2   0   34.98    8.70
  28   2   1   30.23    6.62
  28  -2   1   37.66    7.87
  28   2   1   54.70    8.42
  28  -2   1   51.40    8.96
 -28  -2  -1   23.64    7.48
 -28   2  -1   22.09    7.36
 -28  -2  -1   16.45    6.98
 -28   2  -1   20.90    7.63
  28   2   2 1097.08   38.84
 -28  -2  -2 1086.66   48.53
 -28   2  -2 1031.73   46.36
  28  -2   2  985.37   42.43
 -28  -2  -2 1048.07   56.42
 -28   2  -2 1155.83   52.73
  28   2   2 1011.25   37.43
  28  -2   2  966.77   40.56
 -28  -2  -3 1073.84   49.85
 -28   2  -3  986.92   45.70
  28   2   3  988.13   36.38
  28  -2   3  929.39   43.80
 -28  -2  -3  910.47   56.01
 -28   2  -3  982.82   49.97
  28   2   3  929.94   38.43
  28  -2   3 1034.34   45.13
  28   2   4   10.04    3.78
  28   2   4   11.77    4.46
  28  -2   4   12.18    5.19
  28  -2   4   16.94    6.87
 -28  -2  -4   18.08    6.71
 -28   2  -4   14.35    5.10
 -28  -2  -4   22.19    9.26
 -28   2  -4   15.42    6.16
 -28  -2  -5  111.42   17.09
 -28   2  -5   95.01   14.68
  28   2   5   86.67   13.43
  28  -2   5   96.42   15.64
  28   2   5   79.04   11.63
  28  -2   5   94.69   15.50
 -28  -2  -5  106.26   21.27
 -28   2  -5  105.02   17.28
  28   4  -4  417.58   31.76
  28  -4  -4  388.20   24.89
 -28  -4   4  410.77   27.54
 -28   4   4  413.17   34.43
  28   4  -4  440.59   26.26
  28   4  -3    2.75    2.69
  28   4  -3    3.15    4.37
  28  -4  -3    0.25    1.76
 -28  -4   3    9.06    4.28
 -28   4   3    0.98    2.15
 -28  -4   3   -1.87    2.55
  28  -4  -2   77.75   10.48
  28   4  -2   66.24   11.26
 -28  -4   2   74.89   12.22
 -28   4   2   68.56   13.76
  28   4  -2   63.77    9.43
 -28  -4   2   66.88   11.57
  28  -4  -2   90.11   10.31
  28   4  -1  139.30   14.49
  28  -4  -1  146.92   14.72
 -28  -4   1  139.75   17.34
 -28   4   1  141.72   18.93
 -28   4   1  116.03   10.82
 -28  -4   1  113.47   16.75
  28   4  -1  153.44   14.33
  28  -4  -1  165.82   15.19
  28   4   0    2.08    1.93
  28  -4   0    0.74    2.20
  28   4   0    3.21    1.35
  28  -4   0    7.99    3.40
 -28  -4   0    1.43    1.17
 -28   4   0    4.31    4.15
 -28  -4   0    8.71    5.62
  28   4   1  350.75   20.88
 -28  -4  -1  356.64   30.02
 -28   4  -1  342.51   29.43
  28  -4   1  328.75   26.36
 -28  -4  -1  338.59   34.28
  28   4   1  355.15   22.12
 -28   4  -1  360.25   29.62
  28  -4   1  406.60   27.04
  28   4   2    9.94    4.04
  28  -4   2    5.83    4.96
  28  -4   2    3.62    3.10
  28   4   2    6.02    2.22
 -28  -4  -2    2.54    2.65
 -28   4  -2    9.33    4.57
 -28  -4  -2    1.43    5.23
 -28   4  -2   11.22    5.89
  28  -4   3   94.76   15.50
  28  -4   3   83.38   13.66
 -28  -4  -3   63.73   13.87
 -28   4  -3   77.66   13.49
 -28  -4  -3   65.37   17.21
  28   4   3   75.67   10.70
 -28   4  -3   88.78   15.18
  28   4   4   32.52    7.49
  28  -4   4   18.56    6.15
  28  -4   4   41.79   10.84
 -28  -4  -4   22.23    7.82
 -28   4  -4   36.48   10.11
 -28  -4  -4   18.75   11.02
 -28   4  -4   37.14    9.68
  28   6  -2  149.41   16.41
  28  -6  -2  127.42   14.21
 -28  -6   2  143.98   19.05
 -28   6   2  142.12   21.68
  28  -6  -2  145.13   17.98
  28   6  -2  142.77   15.41
 -28  -6   2  129.24   18.56
  28   6  -1  307.72   21.16
  28  -6  -1  287.51   22.59
 -28   6   1  235.60   27.42
  28  -6  -1  263.88   25.16
 -28  -6   1  247.33   28.50
  28   6  -1  238.98   19.63
  28   6   0   13.21    4.29
  28  -6   0   20.75    7.32
  28   6   0   14.84    4.57
 -28   6   0   10.30    6.73
 -28  -6   0   12.65    7.35
  28   6   1  792.49   30.89
 -28   6  -1  834.95   50.99
  28  -6   1  804.73   46.78
 -28  -6  -1  740.34   56.25
  28   6   1  832.61   36.39
  28   6   2    6.64    3.01
  28  -6   2   17.69    8.26
  28   6   2    8.32    3.30
 -28   6  -2    7.24    3.94
 -28  -6  -2   15.55    8.50
  29   1  -5    4.14    2.69
  29  -1  -5    1.47    1.19
  29   1  -5    1.43    2.81
  29  -1  -5    5.63    2.82
 -29  -1   5    8.68    3.78
 -29   1   5    8.55    4.76
  29   1  -4   24.72    4.99
  29  -1  -4   21.11    4.53
  29   1  -4   23.41    7.06
  29  -1  -4   21.10    6.59
 -29  -1   4   26.54    7.44
 -29   1   4   30.27    8.39
  29  -1  -3   82.54   12.09
 -29  -1   3   79.85   12.25
  29   1  -3   65.10   10.96
 -29   1   3   78.62   12.65
  29   1  -3   72.49    8.94
  29  -1  -3   64.77    7.88
 -29  -1   3   74.14   11.42
  29   1  -2  412.40   26.02
  29  -1  -2  382.36   23.98
 -29  -1   2  346.53   25.37
 -29   1   2  394.27   28.32
  29   1  -2  388.98   20.73
 -29   1   2  414.42   28.60
  29  -1  -2  361.72   19.26
  29   1  -1  124.17   13.28
  29  -1  -1  126.17   13.15
 -29  -1   1  111.57   14.64
 -29   1   1  135.73   16.56
 -29  -1   1  101.54   14.45
 -29   1   1  117.00   15.16
  29   1  -1  120.00   11.54
  29  -1  -1  113.80   11.41
  29   1   0 1378.01   43.06
  29  -1   0 1289.64   42.25
 -29  -1   0 1241.24   49.58
 -29   1   0 1319.20   51.85
 -29  -1   0 1262.93   53.50
  29   1   0 1283.81   39.17
  29  -1   0 1431.91   42.54
  29   1   1  505.04   26.36
  29  -1   1  452.41   25.67
 -29  -1  -1  487.56   31.74
 -29   1  -1  466.60   30.98
 -29  -1  -1  424.97   32.90
 -29   1  -1  484.30   33.15
  29   1   1  494.27   25.37
  29  -1   1  454.83   25.57
  29   1   2  581.03   29.66
  29  -1   2  545.95   30.42
 -29  -1  -2  521.61   33.18
 -29   1  -2  535.43   33.25
  29  -1   2  477.71   28.12
 -29  -1  -2  482.55   36.86
 -29   1  -2  503.57   35.03
  29   1   2  502.68   27.45
  29  -1   2  529.35   29.76
 -29  -1  -3   98.84   15.11
 -29   1  -3   98.06   14.71
  29   1   3   89.39   11.97
  29  -1   3   98.19   13.72
 -29  -1  -3   82.38   16.51
 -29   1  -3   89.78   15.35
  29   1   3   95.46   12.62
  29  -1   3  101.37   13.60
  29   1   4    7.27    4.68
  29  -1   4    8.32    4.64
  29   1   4   10.44    3.50
  29  -1   4    3.01    2.34
 -29  -1  -4   11.47    4.56
 -29   1  -4   14.23    5.62
 -29  -1  -4    4.56    2.22
 -29   1  -4    7.52    4.80
  29   1   5   -0.73    2.60
  29  -1   5    0.26    3.31
  29   1   5    0.69    3.00
  29  -1   5    1.75    1.79
 -29  -1  -5    1.83    2.35
 -29   1  -5    1.70    1.72
 -29  -1  -5   12.44    7.30
 -29   1  -5    1.47    3.88
  29   3  -5   39.70    7.66
  29   3  -5   44.72   11.13
  29  -3  -5   26.22    7.07
 -29  -3   5   35.84    8.25
 -29   3   5   42.53   11.15
  29   3  -4    3.53    3.18
  29   3  -4   -1.15    0.92
  29  -3  -4    0.25    2.92
 -29  -3   4   -0.03    1.76
 -29   3   4    0.43    1.74
 -29  -3   4   -1.39    2.01
  29   3  -3   84.82   13.14
  29  -3  -3   89.73   11.96
 -29  -3   3   74.89   11.84
 -29   3   3   90.74   15.41
  29   3  -3   79.52   10.27
 -29  -3   3   81.67   11.81
  29  -3  -3   79.59    9.34
  29   3  -2  263.78   21.68
  29  -3  -2  246.05   19.18
 -29  -3   2  238.98   22.00
 -29   3   2  263.00   25.60
 -29   3   2  213.11   16.05
  29   3  -2  239.90   17.73
 -29  -3   2  239.88   21.88
  29  -3  -2  262.26   17.48
 -29   3   1   22.58    5.29
  29   3  -1   15.10    4.32
  29  -3  -1   16.25    4.78
  29   3  -1    8.17    3.02
  29  -3  -1   11.95    4.22
 -29  -3   1   16.87    6.01
 -29   3   1   12.59    5.21
 -29  -3   1   13.52    4.65
  29   3   0  845.72   33.44
  29  -3   0  883.81   36.66
 -29  -3   0  847.60   42.94
 -29   3   0  899.04   46.28
 -29  -3   0  871.42   48.02
  29   3   0  844.73   33.23
 -29   3   0  861.62   44.43
  29  -3   0  910.08   36.46
  29  -3   1   -0.92    1.59
  29   3   1    1.26    2.13
  29  -3   1    0.43    1.93
  29   3   1    3.93    3.10
  29  -3   1   -0.02    1.39
 -29  -3  -1    0.47    1.81
 -29   3  -1   -2.19    3.92
 -29  -3  -1    3.77    3.12
 -29   3  -1    2.51    3.94
[truncated: 579,201 more chars]
