# Supplementary material for: Different packing motifs in the crystal structures of three mol­ecular salts containing the 2-amino-5-carb­oxy­anilinium cation: C7H9N2O2 +·Cl−, C7H9N2O2 +·Br− and C7H9N2O2 +·NO3 −·H2O
Source: Acta Crystallogr E Crystallogr Commun. 2020 Mar 13;76(Pt 4):527–33. doi: 10.1107/S2056989020003163 (PMC7133033; doi:10.1107/S2056989020003163)
Supplement: Supplementary file 2 [file e-76-00527-Isup2.hkl]

data_I                                                                          
_shelx_title ' 2017ncs0852_k1_100k_a.res in C2/c'                               
_shelx_refln_list_code          4                                               
_shelx_F_calc_maximum      165.68                                               
_exptl_crystal_F_000       784.00                                               
_reflns_d_resolution_high  0.7702                                               
                                                                                
loop_                                                                           
 _space_group_symop_operation_xyz                                               
 'x, y, z'                                                                      
 '-x, y, -z+1/2'                                                                
 'x+1/2, y+1/2, z'                                                              
 '-x+1/2, y+1/2, -z+1/2'                                                        
 '-x, -y, -z'                                                                   
 'x, -y, z-1/2'                                                                 
 '-x+1/2, -y+1/2, -z'                                                           
 'x+1/2, -y+1/2, z-1/2'                                                         
                                                                                
_cell_length_a    28.0521                                                       
_cell_length_b     8.0469                                                       
_cell_length_c     7.2511                                                       
_cell_angle_alpha  90.000                                                       
_cell_angle_beta   91.309                                                       
_cell_angle_gamma  90.000                                                       
                                                                                
_shelx_F_squared_multiplier     1.000                                           
                                                                                
loop_                                                                           
 _refln_index_h                                                                 
 _refln_index_k                                                                 
 _refln_index_l                                                                 
 _refln_F_squared_calc                                                          
 _refln_F_squared_meas                                                          
 _refln_F_squared_sigma                                                         
 _refln_observed_status                                                         
   4   0   0       1705.90       1837.41        18.90 o                         
   6   0   0        556.56        584.35         8.95 o                         
   8   0   0       5565.58       4835.02        68.13 o                         
  10   0   0        316.08        328.75         8.76 o                         
  12   0   0       2592.42       2006.66        28.53 o                         
  14   0   0      13937.44      15286.76       260.47 o                         
  16   0   0        513.97        466.50        12.75 o                         
  18   0   0       9935.14       9659.94        64.83 o                         
  20   0   0         17.70         10.15         3.11 o                         
  22   0   0       2605.87       2470.16        35.13 o                         
  24   0   0        184.65        192.19        10.14 o                         
  26   0   0        787.91        795.71        24.51 o                         
  28   0   0        441.31        448.35        22.00 o                         
  30   0   0        470.94        507.16        24.43 o                         
  32   0   0       1138.26       1178.89        40.01 o                         
  34   0   0        382.63        402.44        24.08 o                         
  36   0   0          2.11          0.50         4.97 o                         
   1   1   0        656.00        660.44        10.66 o                         
   3   1   0      12002.30      12387.79       705.37 o                         
   5   1   0      11619.65      12625.26        85.33 o                         
   7   1   0      10608.76      11039.14        78.97 o                         
   9   1   0       7728.44       8274.02        72.93 o                         
  11   1   0      19088.21      19231.50       245.50 o                         
  13   1   0        392.08        327.78         6.69 o                         
  15   1   0        833.60        752.55        15.53 o                         
  17   1   0       4004.32       4298.79        44.71 o                         
  19   1   0        714.04        760.35        12.59 o                         
  21   1   0        206.63        187.62         6.79 o                         
  23   1   0       5928.57       5986.35        42.60 o                         
  25   1   0       1085.79       1115.65        19.57 o                         
  27   1   0        389.70        351.73        13.31 o                         
  29   1   0       3776.15       3820.38        64.40 o                         
  31   1   0        669.42        665.05        20.45 o                         
  33   1   0        635.78        723.82        22.32 o                         
  35   1   0        486.58        537.31        20.05 o                         
   0   2   0       2398.82       2564.94        30.55 o                         
   2   2   0       3482.54       4469.03        37.15 o                         
   4   2   0       1236.93       1234.13        14.89 o                         
   6   2   0      13483.89      14318.19       105.49 o                         
   8   2   0       1627.62       1739.71        18.41 o                         
  10   2   0      11527.14      12415.86       100.68 o                         
  12   2   0       2787.09       2790.04        25.18 o                         
  14   2   0       1962.73       2074.41        18.08 o                         
  16   2   0       6252.99       6521.96        49.10 o                         
  18   2   0       4882.81       4744.18        33.34 o                         
  20   2   0        586.35        582.26        11.16 o                         
  22   2   0        825.90        825.36        14.07 o                         
  24   2   0       8872.07       8731.37       106.39 o                         
  26   2   0        857.60        758.28        18.22 o                         
  28   2   0         72.73         64.56         6.51 o                         
  30   2   0        251.40        312.14        13.88 o                         
  32   2   0       1023.67       1024.17        26.37 o                         
  34   2   0        747.36        821.39        24.70 o                         
   1   3   0        239.46        231.08         6.37 o                         
   3   3   0      17471.28      19543.56       183.78 o                         
   5   3   0       6765.41       6773.93        73.68 o                         
   7   3   0      24004.74      25971.55       319.99 o                         
   9   3   0        288.13        210.43         5.27 o                         
  11   3   0       1178.31       1021.56        12.44 o                         
  13   3   0        340.48        333.19         7.47 o                         
  15   3   0        720.83        696.25        11.35 o                         
  17   3   0         29.06         42.08         2.87 o                         
  19   3   0         47.97         50.87         3.42 o                         
  21   3   0       1420.51       1435.35        20.12 o                         
  23   3   0        245.53        240.55         8.97 o                         
  25   3   0       1671.93       1705.68        25.27 o                         
  27   3   0         30.72         38.75         4.31 o                         
  29   3   0       2583.27       2510.53        39.87 o                         
  31   3   0         70.14         67.29         6.47 o                         
  33   3   0         36.10         52.12         5.81 o                         
   0   4   0       8650.76       9688.60        75.68 o                         
   2   4   0        762.30        931.90        12.89 o                         
   4   4   0       1678.05       1522.32        18.90 o                         
   6   4   0       3581.47       4160.11        38.87 o                         
   8   4   0        401.12        422.88         8.54 o                         
  10   4   0        129.17        116.12         4.77 o                         
  12   4   0       1079.43       1149.84        17.60 o                         
  14   4   0       5948.31       6172.37        55.91 o                         
  16   4   0        226.30        250.42         7.47 o                         
  18   4   0       2207.85       2276.67        23.17 o                         
  20   4   0       1206.83       1176.56        17.53 o                         
  22   4   0        289.72        296.99        10.29 o                         
  24   4   0         64.89         63.89         4.94 o                         
  26   4   0          3.72         -0.63         0.94 o                         
  28   4   0          5.04          8.76         2.85 o                         
  30   4   0        119.93        132.13         9.25 o                         
  32   4   0        294.20        299.15        14.92 o                         
   1   5   0       2297.87       2270.60        22.25 o                         
   3   5   0       1206.66       1351.82        16.49 o                         
   5   5   0        890.41       1003.17        15.02 o                         
   7   5   0         63.43         66.69         3.90 o                         
   9   5   0       1039.10        968.23        15.11 o                         
  11   5   0        680.79        726.01        14.48 o                         
  13   5   0        251.14        267.78         8.02 o                         
  15   5   0        603.11        655.52        14.29 o                         
  17   5   0       2387.11       2621.49        29.79 o                         
  19   5   0       2592.72       2702.85        33.83 o                         
  21   5   0        436.37        374.40        12.61 o                         
  23   5   0        779.41        740.72        18.44 o                         
  25   5   0        765.79        748.58        20.06 o                         
  27   5   0         95.93        106.96         8.77 o                         
  29   5   0        511.78        570.98        20.37 o                         
  31   5   0        904.62       1079.71        29.13 o                         
   0   6   0       3872.68       4086.82        46.40 o                         
   2   6   0        139.95        139.61         5.63 o                         
   4   6   0       1814.10       1932.52        22.16 o                         
   6   6   0        290.14        328.57         9.31 o                         
   8   6   0       3884.87       4143.85        33.21 o                         
  10   6   0        938.79        975.41        16.37 o                         
  12   6   0        424.42        411.29        10.90 o                         
  14   6   0        215.50        232.83         8.52 o                         
  16   6   0          3.29          4.65         1.15 o                         
  18   6   0        132.22        101.49         6.62 o                         
  20   6   0        179.93        172.51         9.52 o                         
  22   6   0        210.79        231.11        11.08 o                         
  24   6   0          7.23          8.25         2.26 o                         
  26   6   0          2.67          3.76         3.68 o                         
  28   6   0         35.08         41.06         7.19 o                         
   1   7   0        155.50        167.57         5.44 o                         
   3   7   0        411.93        382.74         8.89 o                         
   5   7   0       2467.83       2626.84        29.00 o                         
   7   7   0       2896.01       2799.08        30.09 o                         
   9   7   0        209.10        166.69         7.66 o                         
  11   7   0        344.87        381.90        11.94 o                         
  13   7   0        282.88        288.98        10.65 o                         
  15   7   0          0.00          0.20         1.10 o                         
  17   7   0        226.36        236.62        11.03 o                         
  19   7   0         23.93         33.63         4.63 o                         
  21   7   0          1.72          4.56         2.99 o                         
  23   7   0         33.18         35.30         6.32 o                         
  25   7   0         50.50         49.32         6.30 o                         
  27   7   0        360.91        323.66        27.69 o                         
   0   8   0        368.38        374.76        11.64 o                         
   2   8   0         86.24         98.30         4.28 o                         
   4   8   0        864.26        880.98        15.38 o                         
   6   8   0        218.38        178.88         5.95 o                         
   8   8   0          8.80          3.44         1.39 o                         
  10   8   0       1279.79       1298.48        27.31 o                         
  12   8   0          4.56          1.95         1.09 o                         
  14   8   0        344.91        334.33        11.65 o                         
  16   8   0        352.83        355.35        17.74 o                         
  18   8   0         34.71         59.30        11.50 o                         
  20   8   0         14.07         16.34         6.29 o                         
  22   8   0         99.39        113.93        16.01 o                         
   1   9   0        164.11        176.16        11.43 o                         
   3   9   0          0.31          2.17         1.87 o                         
   5   9   0         13.41          8.42         1.68 o                         
   7   9   0        412.63        449.36        24.18 o                         
   9   9   0        295.54        364.85        21.61 o                         
  11   9   0        739.96        719.61        30.17 o                         
  13   9   0        204.82        227.87        17.31 o                         
  15   9   0       1042.97       1163.81        50.42 o                         
  17   9   0        269.15        334.62        27.70 o                         
   0  10   0       1153.83       1241.42        54.79 o                         
   2  10   0       1561.16       1677.02        45.06 o                         
   4  10   0          2.17          9.33         2.18 o                         
   6  10   0          1.62         11.55         3.67 o                         
   8  10   0         33.00         38.89         9.23 o                         
  10  10   0        297.53        378.16        28.67 o                         
 -35   1   1         29.52         29.72         4.64 o                         
 -33   1   1        208.26        231.25        12.43 o                         
 -31   1   1         71.04         70.03         6.64 o                         
 -29   1   1        299.90        343.68        13.75 o                         
 -27   1   1        206.42        229.54        10.08 o                         
 -25   1   1       4344.45       4214.89        38.28 o                         
 -23   1   1         35.17         32.36         2.80 o                         
 -21   1   1       2235.27       2008.35        21.78 o                         
 -19   1   1       2603.88       2553.98        25.80 o                         
 -17   1   1        520.35        548.21         9.57 o                         
 -15   1   1       4267.94       4542.14        38.84 o                         
 -13   1   1          2.13         14.21         1.71 o                         
 -11   1   1       3864.26       4165.06        35.09 o                         
  -9   1   1       2669.71       2255.99        14.87 o                         
  -7   1   1         26.79         47.52         4.50 o                         
  -5   1   1       2614.95       2406.78        32.98 o                         
  -3   1   1        920.36        883.16        16.66 o                         
  -1   1   1      12883.41      12758.94        93.47 o                         
   1   1   1       1657.46       1528.79        24.49 o                         
   3   1   1       3082.00       2862.41        13.74 o                         
   5   1   1       4970.63       5200.41        44.55 o                         
   7   1   1       1490.87       1277.33        10.92 o                         
   9   1   1         35.60        131.45         9.42 o                         
  11   1   1       2226.34       2194.61        22.24 o                         
  13   1   1        282.77        356.46         7.37 o                         
  15   1   1       1122.15       1421.71        19.43 o                         
  17   1   1        672.60        716.22        12.48 o                         
  19   1   1        241.32        352.29        13.71 o                         
  21   1   1         80.63        147.91         8.62 o                         
  23   1   1        240.05        247.91         8.37 o                         
  25   1   1       2663.83       2842.73        37.42 o                         
  27   1   1       1368.24       1284.99        29.29 o                         
  29   1   1       1399.88       1367.54        29.01 o                         
  31   1   1         10.96          8.51         1.92 o                         
  33   1   1        557.12        577.65        20.54 o                         
  35   1   1          1.69          6.46         2.14 o                         
 -34   2   1          0.49          1.01         1.24 o                         
 -32   2   1        279.36        318.62        14.31 o                         
 -30   2   1        190.36        184.99        10.47 o                         
 -28   2   1       2044.52       1843.83        29.54 o                         
 -26   2   1        565.68        559.08        15.50 o                         
 -24   2   1        366.12        496.25        13.36 o                         
 -22   2   1       2443.76       2535.49        24.78 o                         
 -20   2   1         61.65         37.55         2.71 o                         
 -18   2   1        425.68        404.26         8.86 o                         
 -16   2   1          1.18         79.73         9.12 o                         
 -14   2   1       2456.71       3050.04        28.34 o                         
 -12   2   1        161.09        192.49         5.28 o                         
 -10   2   1       7005.89       7330.80        69.30 o                         
  -8   2   1        468.86        457.91        10.03 o                         
  -6   2   1       5088.90       4753.51        27.33 o                         
  -4   2   1       2272.66       2183.96        25.43 o                         
  -2   2   1       4102.52       3738.03        33.67 o                         
   0   2   1        348.99        318.14         6.21 o                         
   2   2   1        222.57        284.79        14.74 o                         
   4   2   1         12.31         27.74         7.20 o                         
   6   2   1       1934.14       2074.16        36.37 o                         
   8   2   1       1269.84       1297.03        13.07 o                         
  10   2   1       2619.25       2676.59        34.27 o                         
  12   2   1         57.98         33.31         2.32 o                         
  14   2   1       5884.51       5808.34        30.93 o                         
  16   2   1       1952.28       2040.16        21.96 o                         
  18   2   1        570.73        703.39        12.66 o                         
  20   2   1         43.51         38.18         3.00 o                         
  22   2   1       2414.93       2578.86        28.02 o                         
  24   2   1       2521.19       2409.19        36.66 o                         
  26   2   1        193.52        232.54        10.53 o                         
  28   2   1         17.23        101.35        13.73 o                         
  30   2   1          6.75         12.27         2.95 o                         
  32   2   1        458.40        452.93        17.00 o                         
  34   2   1         11.60          8.36         3.02 o                         
 -33   3   1        159.67        138.64        10.42 o                         
 -31   3   1        185.08        206.91        13.46 o                         
 -29   3   1         33.09         41.67         4.51 o                         
 -27   3   1        205.02        155.69         8.78 o                         
 -25   3   1        348.29        336.20        12.41 o                         
 -23   3   1         28.13         38.47         3.77 o                         
 -21   3   1       1079.77       1047.16        16.40 o                         
 -19   3   1       1868.48       1739.13        20.73 o                         
 -17   3   1       1156.00       1268.65        17.32 o                         
 -15   3   1        247.23        225.54         6.93 o                         
 -13   3   1       1118.12       1261.01        24.44 o                         
 -11   3   1        202.21        262.39         6.42 o                         
  -9   3   1       3825.59       4256.09        26.44 o                         
  -7   3   1         20.22         37.22         2.40 o                         
  -5   3   1       4747.03       4899.80        58.19 o                         
  -3   3   1        633.27        860.42        27.50 o                         
  -1   3   1         52.95         52.18        11.74 o                         
   1   3   1       8585.08       8600.14       108.61 o                         
   3   3   1      12609.02      12733.17        96.34 o                         
   5   3   1        745.04        770.58        27.25 o                         
   7   3   1          3.63          1.37         1.07 o                         
   9   3   1       2335.48       2713.05        24.20 o                         
  11   3   1         55.70         55.77         2.94 o                         
  13   3   1       5345.94       5637.06        31.35 o                         
  15   3   1        725.23        701.36        11.25 o                         
  17   3   1       2578.88       2472.97        22.07 o                         
  19   3   1        586.35        585.81        11.34 o                         
  21   3   1        498.12        530.40        11.40 o                         
  23   3   1        692.68        651.27        17.37 o                         
  25   3   1        320.30        332.64        10.90 o                         
  27   3   1         19.58         30.35         3.93 o                         
  29   3   1          2.67          2.17         2.02 o                         
  31   3   1        777.00        748.21        21.94 o                         
  33   3   1        133.93        135.07         9.55 o                         
 -32   4   1        242.18        271.71        14.88 o                         
 -30   4   1       1046.44       1071.91        28.60 o                         
 -28   4   1        357.56        403.61        15.05 o                         
 -26   4   1       2220.61       2265.04        45.02 o                         
 -24   4   1        919.35        962.43        23.05 o                         
 -22   4   1       2479.86       2394.72        29.71 o                         
 -20   4   1       1669.16       1598.31        21.73 o                         
 -18   4   1        656.46        677.38        13.48 o                         
 -16   4   1       2694.16       2594.64        39.38 o                         
 -14   4   1       4689.14       4625.77        45.69 o                         
 -12   4   1       2905.57       3109.32        33.08 o                         
 -10   4   1       2817.88       2791.55        28.67 o                         
  -8   4   1       4836.84       4801.07        48.19 o                         
  -6   4   1         59.68         50.43         4.47 o                         
  -4   4   1       4939.60       4955.02        51.83 o                         
  -2   4   1         35.61         89.47         9.87 o                         
   0   4   1        803.62       1068.14        27.26 o                         
   2   4   1       1149.07       1179.81        16.29 o                         
   4   4   1        215.31        280.55        18.90 o                         
   6   4   1        849.31        741.73         8.84 o                         
   8   4   1       7078.33       7206.01        65.54 o                         
  10   4   1        483.09        531.77        14.91 o                         
  12   4   1       2173.39       2118.68        21.12 o                         
  14   4   1        302.23        487.25        14.97 o                         
  16   4   1         25.82        132.24         7.91 o                         
  18   4   1        303.16        357.64         9.81 o                         
  20   4   1       1179.65       1242.76        19.33 o                         
  22   4   1         46.23        142.20         8.31 o                         
  24   4   1        749.74        712.87        17.46 o                         
  26   4   1       1971.19       2011.89        38.38 o                         
  28   4   1       1019.89       1029.39        27.04 o                         
  30   4   1       1777.69       1856.52        42.03 o                         
  32   4   1        544.33        584.51        23.07 o                         
 -31   5   1        631.66        588.59        22.75 o                         
 -29   5   1          8.28          4.17         2.14 o                         
 -27   5   1         37.54         46.44         5.52 o                         
 -25   5   1        448.56        470.11        15.56 o                         
 -23   5   1       1198.79       1177.98        24.34 o                         
 -21   5   1       2563.14       2281.78        38.31 o                         
 -19   5   1        767.02       1377.99        52.29 o                         
 -17   5   1        734.68        991.84        21.06 o                         
 -15   5   1       5184.65       4879.74        42.13 o                         
 -13   5   1       5531.07       5391.10        38.03 o                         
 -11   5   1       1377.95       1333.84        16.97 o                         
  -9   5   1        610.08        577.55        12.55 o                         
  -7   5   1       1816.03       1789.54        21.73 o                         
  -5   5   1       1129.73       1361.86        21.54 o                         
  -3   5   1       1233.79       1230.50        27.59 o                         
  -1   5   1       4950.94       4891.76        54.99 o                         
   1   5   1       4398.93       4476.46        41.69 o                         
   3   5   1       4024.30       4008.56        38.84 o                         
   5   5   1       3234.12       3260.87        33.68 o                         
   7   5   1         53.33         86.41         7.86 o                         
   9   5   1         15.04         35.49         2.63 o                         
  11   5   1        345.24        407.98        11.07 o                         
  13   5   1        345.99        561.97        22.62 o                         
  15   5   1        500.39        686.03        14.26 o                         
  17   5   1       5907.08       5718.08        44.10 o                         
  19   5   1      11337.91      11058.12        88.45 o                         
  21   5   1         35.03        121.00         9.75 o                         
  23   5   1         50.92        118.88         7.61 o                         
  25   5   1        114.19        107.35         8.20 o                         
  27   5   1          4.81          4.79         2.77 o                         
  29   5   1          5.79          7.50         3.16 o                         
  31   5   1        471.60        531.17        22.27 o                         
 -28   6   1        738.75        775.94        31.62 o                         
 -26   6   1        311.79        316.73        17.08 o                         
 -24   6   1       1894.34       1970.84        41.54 o                         
 -22   6   1         37.43         50.98         4.89 o                         
 -20   6   1       2814.02       2575.75        47.93 o                         
 -18   6   1          0.66          9.00         2.06 o                         
 -16   6   1       1610.29       1420.49        22.49 o                         
 -14   6   1       1025.73       1042.83        18.90 o                         
 -12   6   1        959.20        942.94        17.34 o                         
 -10   6   1       1671.49       2134.92        48.75 o                         
  -6   6   1       6322.86       6150.71        43.37 o                         
  -4   6   1       5548.91       5354.01        45.63 o                         
  -2   6   1        475.46        597.22        12.00 o                         
   0   6   1         79.09         69.37         4.62 o                         
   2   6   1        142.82        148.08         7.34 o                         
   4   6   1        812.06        948.93        19.26 o                         
   6   6   1        468.70        854.16        24.67 o                         
   8   6   1       6365.59       5946.26        54.46 o                         
  10   6   1      11016.13      10847.85        48.67 o                         
  12   6   1       1275.95       1253.31        17.64 o                         
  14   6   1       1152.95       1122.03        18.27 o                         
  16   6   1          0.18         51.68         5.13 o                         
  18   6   1        169.40        167.43         8.18 o                         
  20   6   1        122.73        201.06        10.54 o                         
  22   6   1        100.75         98.47         8.07 o                         
  24   6   1       3334.72       3349.20        58.64 o                         
  26   6   1        626.93        633.21        33.33 o                         
  28   6   1       2380.97       2326.02        53.06 o                         
 -25   7   1         21.47         31.28         5.93 o                         
 -23   7   1        642.07        683.74        28.45 o                         
 -21   7   1       1077.36       1122.91        35.42 o                         
 -19   7   1       3952.80       3999.50        62.54 o                         
 -17   7   1       2898.13       2924.70        45.57 o                         
 -15   7   1       1951.43       1895.52        33.40 o                         
 -13   7   1       2027.20       1973.44        29.72 o                         
 -11   7   1        215.00        211.02         9.52 o                         
  -9   7   1         57.11         64.69         5.09 o                         
  -7   7   1       2444.21       2324.52        32.83 o                         
  -5   7   1       4454.83       4740.07        51.70 o                         
  -3   7   1         12.17        113.94        17.03 o                         
  -1   7   1       3543.56       3500.29        39.40 o                         
   1   7   1       2433.09       2458.07        27.38 o                         
   3   7   1       2769.78       2699.42        32.02 o                         
   5   7   1       2916.63       2896.64        41.03 o                         
   7   7   1       1283.61       1381.40        21.38 o                         
   9   7   1         65.12         97.44         6.13 o                         
  11   7   1         64.58         67.07         5.35 o                         
  13   7   1        553.09        602.20        22.40 o                         
  15   7   1        483.75        558.05        15.50 o                         
  17   7   1       1856.94       1951.83        36.50 o                         
  19   7   1        962.30       1066.66        34.23 o                         
  21   7   1       1060.28       1089.02        33.33 o                         
  23   7   1       1598.46       1662.00        43.44 o                         
  25   7   1        410.24        426.82        28.25 o                         
 -22   8   1        122.15        197.85        19.49 o                         
 -20   8   1          4.24         14.41         3.52 o                         
 -18   8   1        888.84       1032.36        42.14 o                         
 -16   8   1        124.43        151.81        12.11 o                         
 -14   8   1        121.82        183.91        11.61 o                         
 -12   8   1       1919.43       1950.91        40.20 o                         
 -10   8   1        752.76        915.20        24.09 o                         
  -8   8   1       3053.04       2844.85        46.20 o                         
  -6   8   1       4630.30       4232.03        68.87 o                         
  -4   8   1        712.15        607.88        35.81 o                         
  -2   8   1        431.07        459.18        17.14 o                         
   0   8   1         83.02         81.97         5.80 o                         
   2   8   1        335.60        347.75        12.86 o                         
   4   8   1        443.27        449.82        15.26 o                         
   6   8   1       1129.16       1313.45        25.19 o                         
   8   8   1        348.45        490.89        18.62 o                         
  10   8   1       3203.40       2999.01        85.28 o                         
  12   8   1       2507.93       2346.75        47.77 o                         
  14   8   1        559.83        554.86        25.44 o                         
  16   8   1        895.08        846.35        46.55 o                         
  18   8   1         18.91         67.17        12.44 o                         
  20   8   1          0.51         -2.12         3.03 o                         
  22   8   1       2503.18       2547.35        75.44 o                         
 -17   9   1        617.26        630.89        39.23 o                         
 -15   9   1         19.14         19.80         6.37 o                         
 -13   9   1       1313.91       1335.53        44.38 o                         
 -11   9   1         45.56         62.63         9.64 o                         
  -9   9   1         32.84         47.86         6.57 o                         
  -7   9   1          7.94         32.75         5.12 o                         
  -5   9   1          1.72        214.57        16.03 o                         
  -3   9   1        201.05        272.99        14.05 o                         
  -1   9   1       3311.68       3327.65        48.49 o                         
   1   9   1       1340.83       1483.89        35.49 o                         
   3   9   1       1158.64       1099.62        30.83 o                         
   5   9   1       3700.07       3795.39        58.11 o                         
   7   9   1        532.32        549.40        24.55 o                         
   9   9   1         28.56         26.19         5.51 o                         
  11   9   1        425.82        407.91        28.15 o                         
  13   9   1        751.99        871.65        43.12 o                         
  15   9   1        775.72        834.64        41.55 o                         
  17   9   1       2933.76       3089.18        82.39 o                         
  -8  10   1        277.63        302.58        21.67 o                         
  -6  10   1        944.26        904.46        37.68 o                         
  -4  10   1        430.80        484.06        22.53 o                         
  -2  10   1         22.26         38.07         7.97 o                         
   0  10   1         46.92         56.82         9.28 o                         
   2  10   1         85.37         97.93        12.70 o                         
   4  10   1        768.27        813.31        38.86 o                         
   6  10   1        101.47        117.96        20.03 o                         
   8  10   1        624.38        629.82        35.76 o                         
 -34   0   2       3093.83       3144.28        65.30 o                         
 -32   0   2        518.34        466.46        28.25 o                         
 -30   0   2         96.22         83.55         9.62 o                         
 -28   0   2         67.95         60.22         8.21 o                         
 -26   0   2        104.02         93.46         8.00 o                         
 -24   0   2         37.42         42.45         5.09 o                         
 -22   0   2       2737.45       2705.70        35.68 o                         
 -20   0   2       1832.88       1737.89        31.48 o                         
 -18   0   2       6987.89       6891.08        55.92 o                         
 -16   0   2        112.69        119.87         7.68 o                         
 -14   0   2       8797.42       8357.27        65.83 o                         
 -12   0   2        420.15        525.54        11.57 o                         
 -10   0   2       5334.51       6213.86        38.80 o                         
  -8   0   2        369.58        549.55        11.76 o                         
  -6   0   2       6425.02       5900.33        33.58 o                         
  -4   0   2        578.24        923.91        13.28 o                         
  -2   0   2       8018.22       8779.04        74.70 o                         
   0   0   2       1359.13       1135.55        15.55 o                         
   6   0   2       5354.62       4943.80        38.49 o                         
   8   0   2       9350.35       8795.47        94.62 o                         
  10   0   2        616.18        614.31        25.45 o                         
  12   0   2       3057.12       2903.42        30.98 o                         
  14   0   2       1755.62       1651.84        49.91 o                         
  16   0   2       3678.93       3357.44        38.07 o                         
  18   0   2      11100.33      10790.46        72.35 o                         
  20   0   2       1936.95       1833.54        31.47 o                         
  22   0   2       6926.34       6887.53        64.46 o                         
  24   0   2          9.51          5.87         3.27 o                         
  26   0   2        177.13        170.73        13.91 o                         
  28   0   2        302.06        298.60        19.66 o                         
  30   0   2         51.40         48.57         7.67 o                         
  32   0   2        767.92        733.68        33.34 o                         
  34   0   2        874.50        943.40        34.71 o                         
 -35   1   2         18.31         13.31         3.25 o                         
 -33   1   2        360.31        392.11        16.01 o                         
 -31   1   2        901.03        860.69        22.74 o                         
 -29   1   2       1039.89       1108.32        26.08 o                         
 -27   1   2       1290.49       1361.31        24.81 o                         
 -25   1   2       6855.18       6666.48        75.79 o                         
 -23   1   2        704.70        600.99        12.34 o                         
 -21   1   2        271.37        269.66         7.68 o                         
 -19   1   2       2374.32       2341.22        21.42 o                         
 -17   1   2         35.34         43.49         2.83 o                         
 -15   1   2        308.27        408.38         9.85 o                         
 -13   1   2      10615.82      10831.75       107.64 o                         
 -11   1   2       5294.77       5055.98        36.31 o                         
  -9   1   2       1268.11       1159.95        11.57 o                         
  -7   1   2      17088.01      16470.29       124.47 o                         
  -5   1   2       6398.20       6618.30        64.42 o                         
  -3   1   2      11249.11      11054.77        72.43 o                         
  -1   1   2      17258.12      18305.39       235.85 o                         
   1   1   2       5865.37       5735.29        51.25 o                         
   3   1   2      13185.86      13788.11       150.96 o                         
   5   1   2      15360.00      14633.04       169.60 o                         
   7   1   2         11.17         40.39         5.36 o                         
   9   1   2       6749.10       6747.49        69.38 o                         
  11   1   2       3434.76       3195.27        25.39 o                         
  13   1   2       1932.54       2038.82        31.85 o                         
  15   1   2       6620.77       6500.25        43.58 o                         
  17   1   2         14.74         31.68         2.57 o                         
  19   1   2        142.84        193.50         7.97 o                         
  21   1   2        138.54        127.90         5.73 o                         
  23   1   2        711.89        677.41        14.85 o                         
  25   1   2        213.28        283.17        16.04 o                         
  27   1   2       5639.20       5668.16        83.09 o                         
  29   1   2       1491.70       1508.79        29.94 o                         
  31   1   2        180.65        199.86        11.22 o                         
  33   1   2        991.17        968.79        27.88 o                         
  35   1   2          3.96          1.98         1.79 o                         
 -34   2   2        861.85        809.12        25.24 o                         
 -32   2   2       1070.55       1039.94        27.29 o                         
 -30   2   2        371.34        380.15        15.77 o                         
 -28   2   2        510.76        494.29        17.65 o                         
 -26   2   2         30.48          9.35         2.35 o                         
 -24   2   2        156.24        126.02         7.02 o                         
 -22   2   2       1460.61       1249.83        18.81 o                         
 -20   2   2      11561.95      10907.80        71.56 o                         
 -18   2   2       3497.31       3382.37        29.76 o                         
 -16   2   2       1483.34       1437.23        16.94 o                         
 -14   2   2       3350.34       3024.77        34.68 o                         
 -12   2   2       3737.01       3733.90        42.68 o                         
 -10   2   2       2204.14       2170.15        26.04 o                         
  -8   2   2       3990.60       4069.52        38.53 o                         
  -6   2   2      13915.66      14173.08       152.14 o                         
  -4   2   2          2.96          2.06         0.92 o                         
  -2   2   2      27449.46      27303.49       380.63 o                         
   0   2   2       9021.78       8582.78        91.70 o                         
   2   2   2      11391.51      11847.53       120.54 o                         
   4   2   2       3883.36       3570.04        22.33 o                         
   6   2   2        877.44       1038.80        14.95 o                         
   8   2   2        326.82        348.02         7.15 o                         
  10   2   2        279.50        307.20         7.46 o                         
  12   2   2       8311.44       8330.81        91.64 o                         
  14   2   2        592.52        642.07        11.28 o                         
  16   2   2       2069.81       1839.43        20.13 o                         
  18   2   2        656.58        667.24        12.96 o                         
  20   2   2       3287.10       3391.20        31.67 o                         
  22   2   2       3269.77       3211.25        32.78 o                         
  24   2   2         32.84         31.04         3.85 o                         
  26   2   2        104.98        104.17         7.98 o                         
  28   2   2       3100.39       3013.86        53.55 o                         
  30   2   2        550.58        550.77        21.09 o                         
  32   2   2        315.80        279.07        14.79 o                         
  34   2   2        443.80        490.09        20.52 o                         
 -33   3   2          0.20         11.30         4.05 o                         
 -31   3   2       1526.68       1441.54        32.40 o                         
 -29   3   2        637.55        705.98        19.99 o                         
 -27   3   2        424.05        448.82        15.22 o                         
 -25   3   2       3955.22       3596.15        48.58 o                         
 -23   3   2         26.92         27.94         3.39 o                         
 -21   3   2       1048.05       1045.69        17.10 o                         
 -19   3   2        146.69        133.17         5.78 o                         
 -17   3   2        210.90        197.31         6.91 o                         
 -15   3   2        189.60        178.34         6.30 o                         
 -13   3   2        977.28        978.31        13.34 o                         
 -11   3   2       3874.82       3820.67        51.39 o                         
  -9   3   2       3860.62       3863.55        23.69 o                         
  -7   3   2       1747.50       1645.00        20.70 o                         
  -5   3   2       1317.76       1512.88        19.88 o                         
  -3   3   2       2923.29       2891.84        27.46 o                         
  -1   3   2         67.62        104.25         3.98 o                         
   1   3   2       4721.09       5046.47        32.85 o                         
   3   3   2        300.81        277.86         5.35 o                         
   5   3   2        616.33        771.94        10.72 o                         
   7   3   2       3629.41       3684.33        23.91 o                         
   9   3   2       2174.35       2034.52        20.48 o                         
  11   3   2      17184.71      17388.83       119.21 o                         
  13   3   2       2685.26       2695.64        21.95 o                         
  15   3   2       1630.02       1488.57        20.37 o                         
  17   3   2         10.91         12.54         1.51 o                         
  19   3   2          4.52          4.93         1.29 o                         
  21   3   2        436.96        412.80        11.58 o                         
  23   3   2        481.70        437.19        14.13 o                         
  25   3   2       2071.70       2007.20        31.49 o                         
  27   3   2        816.55        793.58        21.27 o                         
  29   3   2       1323.84       1332.20        33.41 o                         
  31   3   2          3.19          9.06         3.01 o                         
  33   3   2       1105.10       1114.62        31.03 o                         
 -32   4   2       1907.66       2020.73        46.18 o                         
 -30   4   2          6.48          6.58         2.44 o                         
 -28   4   2        235.56        213.56        12.08 o                         
 -26   4   2          9.53          7.38         3.01 o                         
 -24   4   2        257.63        271.49        11.28 o                         
 -22   4   2        458.87        426.20        12.61 o                         
 -20   4   2        847.64        792.61        16.27 o                         
 -18   4   2        679.15        744.29        14.37 o                         
 -16   4   2       1814.37       1640.67        18.89 o                         
 -14   4   2       3012.95       2861.58        25.81 o                         
 -12   4   2       1817.00       1864.23        29.10 o                         
 -10   4   2       1945.30       1900.01        32.04 o                         
  -8   4   2        444.38        450.40         7.81 o                         
  -6   4   2          4.41          0.76         0.76 o                         
  -4   4   2        201.17        181.58         7.99 o                         
  -2   4   2       6276.39       6693.14        65.84 o                         
   0   4   2       5578.06       5340.13        37.75 o                         
   2   4   2         83.53         70.19         4.22 o                         
   4   4   2       8664.75       8919.01       112.95 o                         
   6   4   2        619.67        644.80         8.90 o                         
   8   4   2          6.73         36.67         2.51 o                         
  10   4   2          6.13         19.21         2.57 o                         
  12   4   2         52.78         65.46         5.22 o                         
  14   4   2         33.11         48.88         3.99 o                         
  16   4   2        405.60        427.84        10.05 o                         
  18   4   2       4823.25       4824.08        37.60 o                         
  20   4   2          0.91          5.58         2.12 o                         
  22   4   2        930.48        911.20        20.71 o                         
  24   4   2        725.16        691.53        18.95 o                         
  26   4   2        138.29        140.25         9.29 o                         
  28   4   2         12.81         16.82         3.54 o                         
  30   4   2        138.52        161.17        11.50 o                         
  32   4   2        132.86        152.76        11.71 o                         
 -31   5   2          4.89         -0.89         2.95 o                         
 -29   5   2        247.15        323.83        17.67 o                         
 -27   5   2        542.45        593.71        20.68 o                         
 -25   5   2        561.74        611.43        25.99 o                         
 -23   5   2         21.86         53.39        10.05 o                         
 -21   5   2        661.20        655.99        17.52 o                         
 -19   5   2        712.42        588.15        15.02 o                         
 -17   5   2        858.71        745.78        14.60 o                         
 -15   5   2       3225.25       3192.52        35.09 o                         
 -13   5   2       1646.35       1621.87        18.03 o                         
 -11   5   2        847.31        797.32        12.51 o                         
  -9   5   2       1015.89       1020.49        14.04 o                         
  -7   5   2       1381.04       1424.77        18.22 o                         
  -5   5   2       2157.59       2050.64        21.99 o                         
  -3   5   2         50.17         51.45         3.37 o                         
  -1   5   2        720.05        748.05        14.96 o                         
   1   5   2       1924.56       1918.23        31.68 o                         
   3   5   2        293.67        246.95         8.31 o                         
   5   5   2       4616.34       4467.35        44.49 o                         
   7   5   2          2.89          1.69         2.13 o                         
   9   5   2       1952.33       1915.20        18.87 o                         
  11   5   2         34.35         35.89         3.07 o                         
  13   5   2        327.91        306.01         9.34 o                         
  15   5   2         61.45         77.52         6.60 o                         
  17   5   2        228.20        234.43         8.43 o                         
  19   5   2          0.00          3.20         1.85 o                         
  21   5   2       1033.50       1044.55        25.40 o                         
  23   5   2       1675.91       1584.64        31.95 o                         
  25   5   2        209.12        205.10        13.00 o                         
  27   5   2        346.75        340.45        18.11 o                         
  29   5   2        305.18        297.04        17.73 o                         
 -28   6   2        362.64        403.75        18.73 o                         
 -26   6   2         19.84         19.62         4.66 o                         
 -24   6   2          4.20          5.42         3.48 o                         
 -22   6   2          3.39          2.90         2.54 o                         
 -20   6   2         42.67         32.54         3.69 o                         
 -18   6   2        451.10        458.31        14.63 o                         
 -16   6   2         63.17         43.85         3.66 o                         
 -14   6   2        171.95        143.07         6.19 o                         
 -12   6   2         56.26         74.49         7.11 o                         
 -10   6   2         61.48         71.23         4.46 o                         
  -8   6   2        102.05        120.74        13.96 o                         
  -6   6   2       3915.72       3932.00        31.39 o                         
  -4   6   2        993.66        960.27        25.35 o                         
  -2   6   2        601.32        633.91        15.70 o                         
   0   6   2         36.55         48.71         4.19 o                         
   2   6   2        312.07        316.24        10.87 o                         
   4   6   2        927.11        896.93        17.86 o                         
   6   6   2          2.84         18.64         7.00 o                         
   8   6   2       3441.80       3456.39        31.94 o                         
  10   6   2        197.97        179.53         7.46 o                         
  12   6   2       2180.12       2178.25        26.51 o                         
  14   6   2        198.79        184.15         8.04 o                         
  16   6   2        453.31        417.46        14.04 o                         
  18   6   2        348.06        326.51        15.65 o                         
  20   6   2        205.72        194.98        12.83 o                         
  22   6   2        176.50        163.45        13.66 o                         
  24   6   2        212.41        224.10        15.40 o                         
  26   6   2         12.18         12.40         4.04 o                         
  28   6   2         24.23         26.97         5.89 o                         
 -25   7   2         52.65         34.05         5.58 o                         
 -23   7   2        251.01        234.05        14.75 o                         
 -21   7   2         88.71         75.19         9.39 o                         
 -19   7   2         51.83         49.67         6.65 o                         
 -17   7   2         79.91         87.72         8.07 o                         
 -15   7   2         60.38         59.61         5.00 o                         
 -13   7   2         48.92         52.18         4.66 o                         
 -11   7   2          4.90         11.58         2.57 o                         
  -9   7   2        602.97        661.38        14.43 o                         
  -7   7   2          0.12          1.44         1.34 o                         
  -5   7   2        731.71        610.46        15.70 o                         
  -3   7   2       4685.58       4457.73        49.28 o                         
  -1   7   2        407.14        422.42        13.75 o                         
   1   7   2        132.25        144.71         8.03 o                         
   3   7   2         20.13        114.94        22.61 o                         
   5   7   2        852.54        826.45        17.07 o                         
   7   7   2          6.16          3.47         1.41 o                         
   9   7   2       2667.55       2555.49        37.32 o                         
  11   7   2        659.76        553.08        16.84 o                         
  13   7   2        254.50        235.27        12.28 o                         
  15   7   2        344.04        344.05        17.62 o                         
  17   7   2         55.41         61.26        10.23 o                         
  19   7   2        115.89        130.14        14.99 o                         
  21   7   2         38.17         33.73         8.95 o                         
  23   7   2         11.28         11.16         6.04 o                         
  25   7   2          3.49          2.25         3.60 o                         
 -22   8   2        206.61        171.42        15.83 o                         
 -20   8   2         68.11         72.07        10.13 o                         
 -18   8   2        544.69        530.28        24.23 o                         
 -16   8   2         29.77         39.85         6.45 o                         
 -14   8   2        205.28        243.25        16.13 o                         
 -12   8   2         12.84         14.89         3.07 o                         
 -10   8   2          1.68          3.52         3.72 o                         
  -8   8   2        517.15        409.04        12.01 o                         
  -6   8   2        439.37        438.42        14.47 o                         
  -4   8   2         93.67         68.53         7.14 o                         
  -2   8   2          0.14         -1.22         1.22 o                         
   0   8   2        537.28        541.29        18.58 o                         
   2   8   2         44.36         44.96         4.54 o                         
   4   8   2        192.07        182.57         9.75 o                         
   6   8   2          1.44         -1.21         1.61 o                         
   8   8   2        338.34        308.32        13.26 o                         
  10   8   2        488.78        416.58        21.79 o                         
  12   8   2        119.43        137.03        15.35 o                         
  14   8   2        644.76        655.41        34.07 o                         
  16   8   2          0.73         -2.98         4.13 o                         
  18   8   2        432.32        432.81        29.34 o                         
  20   8   2        742.38        707.99        38.56 o                         
 -15   9   2        312.16        330.52        22.72 o                         
 -13   9   2        182.50        230.49        19.02 o                         
 -11   9   2        943.52        963.42        32.68 o                         
  -9   9   2        174.65        179.09        13.88 o                         
  -7   9   2        855.20        753.50        28.34 o                         
  -5   9   2        385.53        384.91        16.34 o                         
  -3   9   2        664.29        710.09        24.00 o                         
  -1   9   2        126.98        128.48        11.03 o                         
   1   9   2          5.88         16.16         5.70 o                         
   3   9   2        887.34        946.43        32.95 o                         
   5   9   2        223.50        242.13        17.41 o                         
   7   9   2        384.06        330.08        23.75 o                         
   9   9   2         94.84         64.61        10.68 o                         
  11   9   2        262.41        260.50        22.22 o                         
  13   9   2         38.21         49.84        10.38 o                         
  15   9   2        108.63         95.40        14.41 o                         
  -6  10   2        892.80        951.18        47.82 o                         
  -4  10   2       1155.51       1150.99        69.92 o                         
  -2  10   2        536.76        489.61        40.47 o                         
   0  10   2          0.88          1.44        10.94 o                         
   2  10   2        521.05        483.61        60.14 o                         
   4  10   2        508.56        510.27        29.64 o                         
   6  10   2       1582.72       1583.17        60.37 o                         
 -33   1   3         16.69          8.92         2.60 o                         
 -31   1   3          8.58          6.35         2.26 o                         
 -29   1   3        221.13        210.23        11.38 o                         
 -27   1   3        241.82        238.34        11.54 o                         
 -25   1   3          0.38         -0.44         1.35 o                         
 -23   1   3       2883.82       2675.93        31.63 o                         
 -21   1   3       2809.94       2525.00        25.90 o                         
 -19   1   3        533.11        492.84        10.80 o                         
 -17   1   3          3.98          1.51         1.20 o                         
 -15   1   3        586.55        559.56        10.28 o                         
 -13   1   3         11.51          5.33         0.98 o                         
 -11   1   3       5942.32       6118.00        37.07 o                         
  -9   1   3       2545.03       2613.90        19.62 o                         
  -7   1   3          4.19         11.66         1.21 o                         
  -5   1   3       1020.37        895.95        12.24 o                         
  -3   1   3        235.18        219.22         6.24 o                         
  -1   1   3       3137.07       3098.84        35.08 o                         
   1   1   3         78.36         90.83         3.79 o                         
   3   1   3       8917.12       9564.14        76.14 o                         
   5   1   3          4.14          3.59         0.61 o                         
   7   1   3        827.80        925.60        13.75 o                         
   9   1   3        912.27        906.53        13.29 o                         
  11   1   3        200.17        244.96         7.10 o                         
  13   1   3        108.75        107.28         4.90 o                         
  15   1   3        956.41        931.18        15.21 o                         
  17   1   3       1680.48       1739.19        23.63 o                         
  19   1   3         66.94         49.66         3.73 o                         
  21   1   3          9.51          8.50         1.47 o                         
  23   1   3         80.77         72.72         5.79 o                         
  25   1   3        421.34        411.72        15.97 o                         
  27   1   3        748.91        765.46        22.85 o                         
  29   1   3        271.45        273.69        14.28 o                         
  31   1   3        988.57        993.76        28.19 o                         
  33   1   3        216.42        209.43        13.40 o                         
 -34   2   3         54.72         63.66         6.73 o                         
 -32   2   3         70.39         58.02         6.31 o                         
 -30   2   3         12.39          8.72         2.83 o                         
 -28   2   3        200.85        222.65        11.58 o                         
 -26   2   3          9.11         13.67         2.63 o                         
 -24   2   3       1682.54       1463.67        33.02 o                         
 -22   2   3       1762.28       1688.42        25.74 o                         
 -20   2   3       3207.80       3318.84        31.18 o                         
 -18   2   3       1705.28       1636.72        20.71 o                         
 -16   2   3        450.39        428.68         9.92 o                         
 -14   2   3        964.49        990.19        13.67 o                         
 -12   2   3       3338.44       3494.96        25.90 o                         
 -10   2   3         94.51        166.54         4.54 o                         
  -8   2   3          8.62          7.34         0.94 o                         
  -6   2   3       2540.89       2559.04        31.72 o                         
  -4   2   3         15.44         40.49         2.16 o                         
  -2   2   3        585.54        506.51         8.00 o                         
   0   2   3         20.19          7.23         0.75 o                         
   2   2   3       1309.81       1321.24        12.58 o                         
   4   2   3        376.17        313.23         6.61 o                         
   6   2   3        875.82        734.86        10.74 o                         
   8   2   3        539.79        437.14         8.27 o                         
  10   2   3       1430.82       1276.80        14.49 o                         
  12   2   3        955.84        865.63        13.06 o                         
  14   2   3        769.33        775.36        13.53 o                         
  16   2   3        470.88        505.44        11.28 o                         
  18   2   3        590.70        584.79        12.83 o                         
  20   2   3        791.02        847.93        16.29 o                         
  22   2   3         69.66         80.02         6.17 o                         
  24   2   3        142.54        169.67        10.15 o                         
  26   2   3        934.36        929.87        24.91 o                         
  28   2   3       2881.48       2831.41        45.71 o                         
  30   2   3        299.19        313.59        15.65 o                         
  32   2   3        183.75        178.51        12.15 o                         
 -33   3   3        685.76        746.52        27.13 o                         
 -31   3   3        974.26        986.41        26.88 o                         
 -29   3   3        269.30        237.79        12.63 o                         
 -27   3   3        163.40        170.47         9.40 o                         
 -25   3   3        402.44        363.90        13.17 o                         
 -23   3   3         21.19         36.18         3.87 o                         
 -21   3   3       1603.23       1617.92        24.36 o                         
 -19   3   3        253.67        228.92         8.21 o                         
 -17   3   3       1426.75       1466.64        19.67 o                         
 -15   3   3       2334.07       2182.56        21.52 o                         
 -13   3   3       1602.82       1648.35        24.08 o                         
 -11   3   3        149.24        144.97         6.42 o                         
  -9   3   3        202.39        195.44         7.36 o                         
  -7   3   3       3009.78       3262.22        34.26 o                         
  -5   3   3        173.99        217.47         8.31 o                         
  -3   3   3        184.63        154.43         5.34 o                         
  -1   3   3       4934.61       5191.37        33.32 o                         
   1   3   3       2212.16       2149.73        18.68 o                         
   3   3   3         27.45         61.11         3.19 o                         
   5   3   3        726.49        693.69        10.70 o                         
   7   3   3       3412.47       3542.36        31.12 o                         
   9   3   3        177.53        163.83         4.16 o                         
  11   3   3        476.51        524.78         8.68 o                         
  13   3   3        348.58        358.64         7.90 o                         
  15   3   3          4.63          0.43         1.22 o                         
  17   3   3       2283.60       2305.89        32.58 o                         
  19   3   3        871.97        874.92        18.89 o                         
  21   3   3       1959.71       1912.69        33.14 o                         
  23   3   3        579.91        564.05        17.96 o                         
  25   3   3        126.19        129.67         9.13 o                         
  27   3   3        101.12         98.18         8.29 o                         
  29   3   3          7.34          5.51         2.31 o                         
  31   3   3        102.34        112.87         9.62 o                         
 -30   4   3       1861.94       1905.59        42.11 o                         
 -28   4   3          5.74          4.76         3.36 o                         
 -26   4   3       1655.89       1548.33        31.11 o                         
 -24   4   3        127.67        131.46         7.75 o                         
 -22   4   3       1126.94       1118.20        24.17 o                         
 -20   4   3          0.20          0.74         1.76 o                         
 -18   4   3        147.67        149.25         8.85 o                         
 -16   4   3        243.52        231.53         9.18 o                         
 -14   4   3       1395.00       1375.82        21.78 o                         
 -12   4   3        676.76        668.26        14.04 o                         
 -10   4   3       3474.49       3309.26        34.53 o                         
  -8   4   3       3961.67       3922.44        40.48 o                         
  -6   4   3       4151.27       4210.18        38.59 o                         
  -4   4   3       6267.36       6128.94        39.14 o                         
  -2   4   3         34.46         21.36         1.71 o                         
   0   4   3       2289.68       2498.83        17.75 o                         
   2   4   3          0.80          1.70         0.75 o                         
   4   4   3       1293.62       1356.53        13.75 o                         
   6   4   3       4087.07       4225.55        29.65 o                         
   8   4   3       1539.05       1400.40        18.19 o                         
  10   4   3       1064.88        963.65        15.41 o                         
  12   4   3       4579.28       4515.09        32.65 o                         
  14   4   3        678.78        623.64        11.11 o                         
  16   4   3       1290.86       1195.82        19.99 o                         
  18   4   3        135.72        122.65         6.60 o                         
  20   4   3       1172.16       1177.35        27.28 o                         
  22   4   3        912.02        930.67        24.11 o                         
  24   4   3         59.62         59.16         5.79 o                         
  26   4   3        149.22        135.27        14.68 o                         
  28   4   3        252.48        229.22        15.08 o                         
  30   4   3        577.03        557.02        24.57 o                         
 -29   5   3        779.52        869.80        28.87 o                         
 -27   5   3        324.25        320.30        16.96 o                         
 -25   5   3         27.38         29.98         5.09 o                         
 -23   5   3          8.16         28.45        10.30 o                         
 -21   5   3        768.29        808.74        27.14 o                         
 -19   5   3       2138.70       2116.45        39.73 o                         
 -17   5   3       7595.85       7096.99        68.20 o                         
 -15   5   3       5273.67       5328.67        65.49 o                         
 -13   5   3        825.25        780.63        16.68 o                         
 -11   5   3        376.26        354.33        11.97 o                         
  -9   5   3        292.82        285.63         9.92 o                         
  -7   5   3          1.19          0.39         1.20 o                         
  -5   5   3         15.19         18.85         2.02 o                         
  -3   5   3       2895.90       2781.07        21.36 o                         
  -1   5   3       2336.82       2359.29        23.59 o                         
   1   5   3       1780.43       1659.28        23.36 o                         
   3   5   3       3184.42       3018.31        34.55 o                         
   5   5   3       1983.72       1795.79        24.23 o                         
   7   5   3       1712.16       1633.30        24.01 o                         
   9   5   3       1253.75       1303.01        17.56 o                         
  11   5   3        194.27        220.82         7.89 o                         
  13   5   3       1894.07       1874.73        40.28 o                         
  15   5   3        723.70        674.34        14.09 o                         
  17   5   3       1002.61        892.90        21.50 o                         
  19   5   3          0.81          0.31         1.51 o                         
  21   5   3       1057.50        954.75        27.57 o                         
  23   5   3       7276.22       7274.97       120.82 o                         
  25   5   3        470.56        481.98        28.32 o                         
  27   5   3         27.81         26.43         6.35 o                         
  29   5   3         22.13         17.62         5.36 o                         
 -26   6   3       3000.37       2902.34        48.71 o                         
 -24   6   3       2070.22       2050.52        48.58 o                         
 -22   6   3        511.56        497.93        20.45 o                         
 -20   6   3       1093.16       1011.81        28.73 o                         
 -18   6   3        576.48        497.40        16.02 o                         
 -16   6   3        751.68        705.17        18.40 o                         
 -14   6   3        129.94        183.72        10.40 o                         
 -12   6   3       2553.65       2439.46        41.37 o                         
 -10   6   3       3576.23       3495.75        37.01 o                         
  -8   6   3       3848.04       3717.58        40.90 o                         
  -6   6   3       3702.92       3619.85        39.94 o                         
  -4   6   3         90.05        101.38         5.14 o                         
  -2   6   3        881.31        880.58        15.79 o                         
   0   6   3        997.76        908.76        15.66 o                         
   2   6   3         17.43         11.12         2.27 o                         
   4   6   3        361.45        366.09        12.58 o                         
   6   6   3       1403.16       1372.64        25.41 o                         
   8   6   3       1969.64       1825.04        30.67 o                         
  10   6   3         24.32         28.60         5.80 o                         
  12   6   3       1538.34       1374.47        29.28 o                         
  14   6   3       5360.40       5256.55        71.32 o                         
  16   6   3       1214.79       1154.03        47.13 o                         
  18   6   3       1003.60        953.03        42.63 o                         
  20   6   3         67.00         63.45        10.64 o                         
  22   6   3       1424.87       1408.58        51.46 o                         
  24   6   3        164.07        178.92        17.92 o                         
  26   6   3        227.68        225.21        20.78 o                         
 -23   7   3         46.59         27.96         5.86 o                         
 -21   7   3        250.22        260.11        18.40 o                         
 -19   7   3        790.20        750.39        23.25 o                         
 -17   7   3        583.48        576.69        18.68 o                         
 -15   7   3       2635.78       2596.16        47.78 o                         
 -13   7   3       1843.26       1802.77        32.83 o                         
 -11   7   3       1079.82       1037.83        26.16 o                         
  -9   7   3        881.17        830.44        26.35 o                         
  -7   7   3         59.64         71.26         8.55 o                         
  -5   7   3        124.79        129.41         5.62 o                         
  -3   7   3       2771.29       2534.06        38.92 o                         
  -1   7   3       8799.48       8700.99       114.75 o                         
   1   7   3        781.03        770.40        17.05 o                         
   3   7   3       3380.81       3229.17        51.83 o                         
   5   7   3        997.14        958.72        26.47 o                         
   7   7   3       1440.83       1361.63        29.42 o                         
   9   7   3       2123.83       1981.21        51.70 o                         
  11   7   3       1662.62       1669.32        49.02 o                         
  13   7   3        835.44        762.56        34.19 o                         
  15   7   3        753.56        841.10        37.26 o                         
  17   7   3       1622.10       1633.14        73.58 o                         
  19   7   3        907.27        920.82        41.65 o                         
  21   7   3       1572.00       1548.58        55.75 o                         
  23   7   3        374.55        390.05        28.79 o                         
 -20   8   3       1220.82       1092.11        37.09 o                         
 -18   8   3         31.09         32.31         4.89 o                         
 -16   8   3        793.44        899.57        32.87 o                         
 -14   8   3         25.24         11.76         5.58 o                         
 -12   8   3       1309.02       1221.02        37.33 o                         
 -10   8   3        735.18        773.88        35.29 o                         
  -8   8   3       2788.50       2682.92        54.30 o                         
  -6   8   3        358.01        390.68        24.78 o                         
  -4   8   3        865.80        825.47        18.83 o                         
  -2   8   3       1836.50       1646.92        30.42 o                         
   0   8   3        273.16        267.28        11.44 o                         
   2   8   3        106.57        108.53         6.62 o                         
   4   8   3        421.15        398.22        19.72 o                         
   6   8   3       1382.95       1313.67        32.58 o                         
   8   8   3       2079.99       2024.93        69.71 o                         
  10   8   3       2510.92       2485.37        62.48 o                         
  12   8   3        268.96        286.89        21.83 o                         
  14   8   3       1143.58       1082.33        43.70 o                         
  16   8   3        609.38        576.73        33.39 o                         
  18   8   3          4.90         13.72         5.98 o                         
  20   8   3          2.14          7.67         7.52 o                         
 -13   9   3       1133.97       1121.81        43.02 o                         
 -11   9   3          0.57         11.25         5.22 o                         
  -9   9   3        311.15        295.15        22.58 o                         
  -7   9   3        189.66        206.20        18.20 o                         
  -5   9   3        401.47        329.27        27.08 o                         
  -3   9   3       1363.12       1377.54        56.52 o                         
  -1   9   3        394.57        347.67        34.06 o                         
   1   9   3        183.19        187.08        15.45 o                         
   3   9   3       1687.32       1695.78        53.73 o                         
   5   9   3        277.02        279.88        18.46 o                         
   7   9   3          3.55          1.10         2.32 o                         
   9   9   3        871.01        870.86        38.72 o                         
  11   9   3        231.51        214.48        19.61 o                         
  13   9   3          7.34         -2.99         5.00 o                         
 -32   0   4       2285.50       2481.76        63.29 o                         
 -30   0   4       3419.27       3613.91        73.71 o                         
 -28   0   4       1210.33       1150.95        40.25 o                         
 -26   0   4        164.82        140.57        12.37 o                         
 -24   0   4         13.83         15.82         4.14 o                         
 -22   0   4       1071.10       1036.91        35.73 o                         
 -20   0   4        969.51        958.04        28.44 o                         
 -18   0   4       4717.59       4584.76        90.75 o                         
 -16   0   4       3817.05       3755.18        52.60 o                         
 -14   0   4       8700.98       8553.77        62.36 o                         
 -12   0   4        578.55        533.20        13.96 o                         
 -10   0   4       4814.65       4630.46        44.96 o                         
  -8   0   4       1413.70       1585.56        21.84 o                         
  -6   0   4        925.30       1076.85        18.72 o                         
  -4   0   4       1490.00       1495.58        27.57 o                         
  -2   0   4       8397.92       8038.67        87.05 o                         
   0   0   4       7397.42       7029.08        49.65 o                         
   2   0   4      26522.14      27387.75       144.48 o                         
   4   0   4       2516.67       2372.46        42.85 o                         
   6   0   4      23413.73      24350.39       110.00 o                         
   8   0   4      14682.09      15047.57       138.46 o                         
  10   0   4         79.58         72.47         6.30 o                         
  12   0   4        733.19        713.65        18.49 o                         
  14   0   4          3.65          6.72         1.49 o                         
  16   0   4       1537.28       1546.70        29.38 o                         
  18   0   4        850.40        824.95        22.34 o                         
  20   0   4       1059.99       1001.90        29.22 o                         
  22   0   4       3416.15       3437.83        73.09 o                         
  24   0   4        900.86        842.94        33.57 o                         
  26   0   4       3312.36       3380.68        70.62 o                         
  28   0   4         78.48         72.95        10.80 o                         
  30   0   4          7.71         10.41         6.51 o                         
  32   0   4       1132.52       1061.64        44.22 o                         
 -33   1   4        469.42        474.43        21.48 o                         
 -31   1   4       1360.61       1386.76        33.07 o                         
 -29   1   4         68.94         69.28         7.12 o                         
 -27   1   4       1976.77       1849.00        35.20 o                         
 -25   1   4       1056.48       1075.39        24.76 o                         
 -23   1   4        534.38        509.52        14.75 o                         
 -21   1   4       4966.67       4929.11        76.18 o                         
 -19   1   4        386.51        352.32         9.96 o                         
 -17   1   4         58.22         53.93         3.66 o                         
 -15   1   4          9.49         17.25         1.84 o                         
 -13   1   4       1199.02       1157.62        15.65 o                         
 -11   1   4          1.18         10.00         1.10 o                         
  -9   1   4       9206.55       9273.89        85.36 o                         
  -7   1   4       6730.09       6843.39        44.93 o                         
  -5   1   4       1182.21       1156.29        13.50 o                         
  -3   1   4       3982.52       3847.60        29.80 o                         
  -1   1   4         54.30         47.78         3.09 o                         
   1   1   4        264.66        248.08         7.51 o                         
   3   1   4       4271.82       4564.20        33.25 o                         
   5   1   4        226.38        169.52         5.73 o                         
   7   1   4       4764.44       4986.63        32.61 o                         
   9   1   4      12351.10      12317.04        58.28 o                         
  11   1   4       1703.27       1597.30        19.90 o                         
  13   1   4       4373.03       4390.30        49.32 o                         
  15   1   4       1022.39        964.44        16.71 o                         
  17   1   4        253.07        255.56         8.60 o                         
  19   1   4       1258.01       1256.47        24.19 o                         
  21   1   4        427.74        430.65        14.79 o                         
  23   1   4       1278.27       1183.48        27.87 o                         
  25   1   4        777.16        788.48        25.02 o                         
  27   1   4        849.30        881.17        26.02 o                         
  29   1   4         19.50         21.39         3.50 o                         
  31   1   4       2462.99       2509.50        47.43 o                         
 -32   2   4        234.67        212.67        15.39 o                         
 -30   2   4        473.49        463.56        17.75 o                         
 -28   2   4        329.36        326.69        14.18 o                         
 -26   2   4          3.11          2.16         1.28 o                         
 -24   2   4          2.62          3.31         4.30 o                         
 -22   2   4       1667.72       1504.76        25.03 o                         
 -20   2   4       2183.41       2017.20        28.95 o                         
 -18   2   4       1165.76       1071.26        18.06 o                         
 -16   2   4       7011.06       6976.87        90.30 o                         
 -14   2   4       3144.28       3078.31        26.34 o                         
 -12   2   4       1145.41       1121.23        15.06 o                         
 -10   2   4        499.26        435.53         9.24 o                         
  -8   2   4         14.43         11.24         1.20 o                         
  -6   2   4          8.32         18.05         1.91 o                         
  -4   2   4        684.02        713.58        13.52 o                         
  -2   2   4       6270.65       6054.21        40.82 o                         
   0   2   4          5.13          3.47         1.66 o                         
   2   2   4       9755.27       9733.17        67.46 o                         
   4   2   4       3424.89       3221.39        22.64 o                         
   6   2   4       5428.54       5390.91        34.51 o                         
   8   2   4       1912.21       1676.71        27.06 o                         
  10   2   4        497.72        514.65        11.16 o                         
  12   2   4        199.40        189.55         6.77 o                         
  14   2   4        141.48        127.69         6.01 o                         
  16   2   4       7576.55       7515.57        82.94 o                         
  18   2   4        970.81        987.09        20.34 o                         
  20   2   4       2231.11       2134.33        34.07 o                         
  22   2   4        264.50        235.26        11.22 o                         
  24   2   4        880.95        859.70        24.38 o                         
  26   2   4       1447.27       1516.21        33.71 o                         
  28   2   4         34.57         41.07         5.48 o                         
  30   2   4       1302.51       1245.64        33.04 o                         
 -31   3   4        562.34        579.91        25.88 o                         
 -29   3   4          1.10         -0.44         1.90 o                         
 -27   3   4       2300.41       2183.73        36.38 o                         
 -25   3   4       1094.75       1159.25        25.31 o                         
 -23   3   4        711.55        813.73        20.01 o                         
 -21   3   4       4246.05       4232.29        63.24 o                         
 -19   3   4        143.14        139.10         6.22 o                         
 -17   3   4        561.07        522.69        10.73 o                         
 -15   3   4       1260.95       1252.02        14.87 o                         
 -13   3   4        264.73        280.68         9.27 o                         
 -11   3   4       1138.77       1122.04        26.93 o                         
  -9   3   4       1195.48       1156.59        18.74 o                         
  -7   3   4       3395.34       3378.85        65.06 o                         
  -5   3   4       6530.85       6721.75        95.03 o                         
  -3   3   4       4456.01       4289.30        30.45 o                         
  -1   3   4         58.21         74.41         3.36 o                         
   1   3   4         77.07         58.32         2.89 o                         
   3   3   4       3336.38       3427.33        28.86 o                         
   5   3   4        460.63        411.09         9.59 o                         
   7   3   4       1835.81       1880.16        23.03 o                         
   9   3   4         41.31         20.96         2.05 o                         
  11   3   4        774.44        764.33        12.62 o                         
  13   3   4          3.34          1.58         1.00 o                         
  15   3   4       2770.41       2661.14        27.75 o                         
  17   3   4        929.61        927.39        19.17 o                         
  19   3   4        528.67        509.55        16.22 o                         
  21   3   4          3.78          3.85         1.72 o                         
  23   3   4         45.09         51.19         5.53 o                         
  25   3   4        542.23        578.68        21.82 o                         
  27   3   4        347.07        348.66        16.53 o                         
  29   3   4       1343.77       1274.39        33.11 o                         
 -30   4   4         17.14         10.93         2.74 o                         
 -28   4   4       1042.00       1195.69        36.62 o                         
 -26   4   4         46.38         41.37         5.82 o                         
 -24   4   4         10.78         20.48         3.98 o                         
 -22   4   4         52.87         63.30         7.65 o                         
 -20   4   4        419.06        439.56        16.88 o                         
 -18   4   4        720.69        691.54        17.97 o                         
 -16   4   4       1144.48       1134.71        19.91 o                         
 -14   4   4        368.36        402.43         9.92 o                         
 -12   4   4       1705.55       1720.25        37.48 o                         
 -10   4   4       3127.59       3183.15        38.59 o                         
  -8   4   4       2410.60       2492.61        31.14 o                         
  -6   4   4         28.07         29.96         3.00 o                         
  -4   4   4        484.57        473.47        12.61 o                         
  -2   4   4        175.83        149.30         6.07 o                         
   0   4   4         12.28          4.66         1.20 o                         
   2   4   4       2178.41       2292.82        22.43 o                         
   4   4   4       2017.49       1934.96        21.86 o                         
   6   4   4         58.70         60.64         3.53 o                         
   8   4   4       3988.29       4092.64        58.25 o                         
  10   4   4         37.94         29.59         2.77 o                         
  12   4   4        182.79        197.66         7.33 o                         
  14   4   4        638.04        609.92        16.15 o                         
  16   4   4        980.17        951.44        15.43 o                         
  18   4   4        117.17         93.88         5.83 o                         
  20   4   4        123.18        126.49         7.46 o                         
  22   4   4       2416.43       2400.22        46.62 o                         
  24   4   4          0.26          0.58         2.16 o                         
  26   4   4         35.57         41.14         6.18 o                         
  28   4   4         85.18         85.75         9.88 o                         
 -27   5   4        535.96        502.78        24.03 o                         
 -25   5   4        126.35        149.61        12.53 o                         
 -23   5   4        246.44        220.12        15.35 o                         
 -21   5   4        274.89        264.26        13.68 o                         
 -19   5   4         91.74         77.37         6.01 o                         
 -17   5   4         85.88         90.20         6.61 o                         
 -15   5   4         95.37         76.93         5.97 o                         
 -13   5   4       2039.68       2011.42        28.50 o                         
 -11   5   4       1471.25       1514.39        26.42 o                         
  -9   5   4        514.54        504.76        10.69 o                         
  -7   5   4        283.97        274.37         7.66 o                         
  -5   5   4        341.13        325.05         8.69 o                         
  -3   5   4        359.18        368.11         8.89 o                         
  -1   5   4        949.94        914.31        10.53 o                         
   1   5   4         54.40         54.87         3.65 o                         
   3   5   4        448.01        442.68         7.83 o                         
   5   5   4        743.62        730.64        10.83 o                         
   7   5   4         71.33         67.37         3.67 o                         
   9   5   4       2384.45       2333.43        25.61 o                         
  11   5   4        260.25        239.57        10.60 o                         
  13   5   4       2127.53       2017.56        44.16 o                         
  15   5   4          5.90          4.65         1.90 o                         
  17   5   4        275.95        232.68        13.61 o                         
  19   5   4         42.41         39.06         3.51 o                         
  21   5   4        768.51        762.70        23.55 o                         
  23   5   4        344.71        354.29        21.64 o                         
  25   5   4         94.39         91.10        11.50 o                         
  27   5   4       1265.69       1175.57        46.19 o                         
 -24   6   4        171.15        193.27        14.72 o                         
 -22   6   4          7.24          8.82         2.95 o                         
 -20   6   4        105.99        113.68        10.51 o                         
 -18   6   4         47.49         53.29         5.06 o                         
 -16   6   4        113.01         89.40         6.31 o                         
 -14   6   4        558.08        521.40        18.11 o                         
 -12   6   4          3.67          3.63         1.00 o                         
 -10   6   4        154.35        140.82         7.09 o                         
  -8   6   4        105.02         96.52         5.98 o                         
  -6   6   4         95.63        105.52         6.68 o                         
  -4   6   4        301.86        290.42         7.94 o                         
  -2   6   4       4032.75       4082.09        42.65 o                         
   0   6   4        101.37        105.54         7.17 o                         
   2   6   4         16.07         14.54         2.21 o                         
   4   6   4         91.70         90.68         7.28 o                         
   6   6   4        310.57        310.17        14.38 o                         
   8   6   4          4.82          6.10         1.74 o                         
  10   6   4        930.28        923.64        27.05 o                         
  12   6   4        966.17        833.15        45.44 o                         
  14   6   4        374.96        344.19        17.38 o                         
  16   6   4        649.11        624.58        31.83 o                         
  18   6   4        160.98        152.75        16.37 o                         
  20   6   4         37.92         48.95         9.61 o                         
  22   6   4         43.73         40.39         9.66 o                         
  24   6   4        234.92        217.54        19.79 o                         
 -21   7   4        126.61        124.64        11.35 o                         
 -19   7   4        112.00         89.15         8.91 o                         
 -17   7   4        207.72        194.05        12.51 o                         
 -15   7   4         21.07         21.54         3.95 o                         
 -13   7   4          0.88          1.40         1.61 o                         
 -11   7   4        134.27        140.31         8.79 o                         
  -9   7   4         29.10         28.32         3.54 o                         
  -7   7   4        111.51        116.46         8.68 o                         
  -5   7   4         96.67        111.75         8.45 o                         
  -3   7   4        132.52        132.41         6.76 o                         
  -1   7   4       2265.05       2034.51        31.34 o                         
   1   7   4       1982.36       1952.02        34.14 o                         
   3   7   4         23.59         20.90         3.53 o                         
   5   7   4         11.94         11.50         2.91 o                         
   7   7   4        240.65        241.11        13.80 o                         
   9   7   4        625.03        602.23        22.91 o                         
  11   7   4        160.20        161.75        12.53 o                         
  13   7   4       1123.05       1107.04        41.75 o                         
  15   7   4        103.74        108.83        13.02 o                         
  17   7   4        257.20        229.84        20.53 o                         
  19   7   4         64.36         65.84        11.17 o                         
  21   7   4         86.82         73.48        12.57 o                         
 -16   8   4         50.45         45.43         7.50 o                         
 -14   8   4        896.46        871.62        32.97 o                         
 -12   8   4        405.16        426.07        22.82 o                         
 -10   8   4         33.38         44.52         7.53 o                         
  -8   8   4          7.20          8.33         7.43 o                         
  -6   8   4         27.57         14.95         5.12 o                         
  -4   8   4       1422.50       1324.35        55.79 o                         
  -2   8   4         75.55         67.85        10.96 o                         
   0   8   4          0.69          4.65         2.00 o                         
   2   8   4          2.72          2.26         1.70 o                         
   4   8   4        253.71        246.55        14.38 o                         
   6   8   4          4.00          3.16         4.04 o                         
   8   8   4         54.35         47.58         7.90 o                         
  10   8   4        216.53        199.73        17.66 o                         
  12   8   4         24.55         12.17         5.82 o                         
  14   8   4        102.44         79.84        11.94 o                         
  16   8   4        116.74        119.71        14.81 o                         
  -9   9   4         14.90         23.71         6.89 o                         
  -7   9   4        748.24        799.39        45.04 o                         
  -5   9   4         49.27         61.01        11.32 o                         
  -3   9   4        303.38        272.24        31.42 o                         
  -1   9   4         10.79          2.29         8.94 o                         
   1   9   4        142.68        165.62        25.26 o                         
   3   9   4        111.14        133.93        24.21 o                         
   5   9   4         17.23         26.17         8.92 o                         
   7   9   4        419.89        431.43        33.62 o                         
   9   9   4        416.65        430.69        41.14 o                         
 -31   1   5         14.75         17.71         5.65 o                         
 -29   1   5         16.52         11.29         3.50 o                         
 -27   1   5          0.09         -0.55         1.40 o                         
 -25   1   5        265.48        235.08        11.85 o                         
 -23   1   5         28.29         30.64         4.07 o                         
 -21   1   5          1.10          2.24         1.71 o                         
 -19   1   5       6463.59       6276.41        61.37 o                         
 -17   1   5          4.43          4.18         1.10 o                         
 -15   1   5          7.97          9.81         1.97 o                         
 -13   1   5         37.69         37.50         2.74 o                         
 -11   1   5          6.91          3.28         1.09 o                         
  -9   1   5       1523.54       1581.05        20.64 o                         
  -7   1   5        195.21        188.02         6.31 o                         
  -5   1   5        462.65        464.53        11.41 o                         
  -3   1   5        101.78         86.17         4.62 o                         
  -1   1   5         34.55         22.55         2.41 o                         
   1   1   5          0.93          1.96         1.25 o                         
   3   1   5        614.78        558.62         9.44 o                         
   5   1   5        181.81        229.26         7.21 o                         
   7   1   5       3534.67       3721.08        30.54 o                         
   9   1   5        167.41        175.44         7.49 o                         
  11   1   5        197.48        197.21         7.57 o                         
  13   1   5         52.47         62.09         4.34 o                         
  15   1   5        209.62        208.11         8.42 o                         
  17   1   5         79.60         71.79         5.76 o                         
  19   1   5         66.05         56.68         5.69 o                         
  21   1   5        798.93        774.96        22.92 o                         
  23   1   5        222.42        230.72        12.91 o                         
  25   1   5        104.60        118.65         9.43 o                         
  27   1   5        434.22        433.72        19.12 o                         
  29   1   5          5.06          4.70         2.57 o                         
 -30   2   5        119.53        131.26        12.54 o                         
 -28   2   5        384.22        363.13        19.89 o                         
 -26   2   5        250.05        259.08        13.23 o                         
 -24   2   5        343.19        353.31        14.84 o                         
 -22   2   5        125.51         92.18         6.58 o                         
 -20   2   5         27.86         22.41         3.10 o                         
 -18   2   5        251.02        242.02         9.21 o                         
 -16   2   5       3798.35       3895.46        36.30 o                         
 -14   2   5        107.34        109.49         5.10 o                         
 -12   2   5          5.92          5.80         1.41 o                         
 -10   2   5        521.43        495.61         9.77 o                         
  -8   2   5       4348.44       4591.79        39.71 o                         
  -6   2   5        604.72        553.53        13.62 o                         
  -4   2   5        344.63        367.14        10.95 o                         
  -2   2   5       1671.32       1741.11        24.41 o                         
   0   2   5          4.69          4.72         1.65 o                         
   2   2   5          2.28          2.10         1.31 o                         
   4   2   5        710.08        773.25        12.11 o                         
   6   2   5          2.18          1.81         0.69 o                         
   8   2   5        289.43        300.35         9.33 o                         
  10   2   5        351.44        352.10         9.94 o                         
  12   2   5        242.28        233.06         8.72 o                         
  14   2   5        397.81        379.39        13.21 o                         
  16   2   5        562.69        545.33        15.26 o                         
  18   2   5        567.19        568.95        17.74 o                         
  20   2   5        666.92        682.79        21.23 o                         
  22   2   5         63.62         59.85         6.32 o                         
  24   2   5          0.18          0.29         1.93 o                         
  26   2   5        282.61        274.00        14.88 o                         
  28   2   5        263.41        273.90        15.48 o                         
 -29   3   5        101.16        107.12        11.08 o                         
 -27   3   5        333.84        335.30        19.27 o                         
 -25   3   5         66.77         57.97         7.74 o                         
 -23   3   5         72.51         86.71         9.04 o                         
 -21   3   5        541.46        503.08        21.43 o                         
 -19   3   5        204.53        210.37         8.14 o                         
 -17   3   5       2493.18       2470.73        35.02 o                         
 -15   3   5        429.97        391.47        12.56 o                         
 -13   3   5        781.30        787.75        17.23 o                         
 -11   3   5       1098.63       1061.79        17.52 o                         
  -9   3   5        755.18        781.30        12.53 o                         
  -7   3   5         56.86         75.04         6.22 o                         
  -5   3   5         26.51         32.74         3.07 o                         
  -3   3   5       3657.58       3608.13        32.19 o                         
  -1   3   5        355.35        311.49         9.84 o                         
   1   3   5        383.33        337.66         9.76 o                         
   3   3   5       3092.73       3175.63        24.53 o                         
   5   3   5       3037.45       3086.86        29.85 o                         
   7   3   5         10.63          4.72         1.05 o                         
   9   3   5          8.98         11.74         1.76 o                         
  11   3   5        353.28        382.60         9.81 o                         
  13   3   5         22.30         18.72         2.26 o                         
  15   3   5       1611.33       1614.62        26.42 o                         
  17   3   5        104.13        100.77         7.38 o                         
  19   3   5         49.36         49.68         5.20 o                         
  21   3   5        726.29        734.01        21.56 o                         
  23   3   5        253.49        267.42        14.93 o                         
  25   3   5        615.70        638.01        22.74 o                         
  27   3   5        195.85        203.47        15.90 o                         
 -26   4   5       3020.98       3132.45        59.90 o                         
 -24   4   5        337.55        354.01        19.44 o                         
 -22   4   5       2310.11       2283.30        48.47 o                         
 -20   4   5        161.07        179.09        13.17 o                         
 -18   4   5        745.13        735.49        23.83 o                         
 -16   4   5        333.58        334.03        12.01 o                         
 -14   4   5       1070.26       1076.61        22.95 o                         
 -12   4   5       1792.77       1816.50        26.37 o                         
 -10   4   5          0.44          1.39         0.98 o                         
  -8   4   5        403.47        408.83        11.08 o                         
  -6   4   5       1160.39       1134.05        19.97 o                         
  -4   4   5        801.41        747.96        13.92 o                         
  -2   4   5        888.99        885.71        13.29 o                         
   0   4   5       2033.65       1932.22        30.14 o                         
   2   4   5        142.73        157.00         6.75 o                         
   4   4   5        274.45        293.83         9.08 o                         
   6   4   5         21.66         11.33         1.93 o                         
   8   4   5        569.54        529.39        12.88 o                         
  10   4   5       3454.53       3474.47        34.87 o                         
  12   4   5       1777.31       1739.00        27.67 o                         
  14   4   5        581.11        557.07        17.15 o                         
  16   4   5       1645.89       1644.60        34.45 o                         
  18   4   5         86.71         97.47         7.29 o                         
  20   4   5        338.48        327.88        13.74 o                         
  22   4   5        219.89        198.06        16.02 o                         
  24   4   5        746.11        723.27        32.22 o                         
  26   4   5       1489.31       1594.48        49.67 o                         
 -25   5   5         33.11         50.25         7.66 o                         
 -23   5   5         26.64         34.38         6.44 o                         
 -21   5   5        629.99        657.13        26.39 o                         
 -19   5   5        285.06        257.56        14.65 o                         
 -17   5   5        417.75        455.74        15.49 o                         
 -15   5   5        268.55        292.43        11.89 o                         
 -13   5   5       4761.88       4716.58        56.49 o                         
 -11   5   5       7618.10       7697.44        92.59 o                         
  -9   5   5         29.59         33.82         4.31 o                         
  -7   5   5          9.39          5.42         1.94 o                         
  -5   5   5        332.63        324.76        11.66 o                         
  -3   5   5        907.03        885.09        15.18 o                         
  -1   5   5        416.12        409.04        19.83 o                         
   1   5   5       3244.45       3216.54        32.06 o                         
   3   5   5       2300.16       2324.29        23.79 o                         
   5   5   5       1226.91       1187.15        17.72 o                         
   7   5   5        848.47        834.75        15.56 o                         
   9   5   5         84.80         76.94         4.94 o                         
  11   5   5         50.38         35.02         3.74 o                         
  13   5   5        254.33        254.19        11.39 o                         
  15   5   5        102.28        102.39        10.29 o                         
  17   5   5       1855.51       1865.45        48.72 o                         
  19   5   5       2021.52       2114.28        54.79 o                         
  21   5   5       2357.63       2359.88        59.94 o                         
  23   5   5          2.91          4.22         4.20 o                         
  25   5   5         46.76         36.85         7.16 o                         
 -22   6   5       1902.10       1885.12        54.11 o                         
 -20   6   5       1693.87       1712.75        39.39 o                         
 -18   6   5        444.97        445.35        19.31 o                         
 -16   6   5        556.09        530.64        20.70 o                         
 -14   6   5       2070.29       1918.04        40.26 o                         
 -12   6   5         47.80         38.86         4.27 o                         
 -10   6   5        517.64        488.44        15.27 o                         
  -8   6   5       1847.52       1720.76        37.94 o                         
  -6   6   5       2518.06       2425.22        30.72 o                         
  -4   6   5       3495.31       3373.50        47.02 o                         
  -2   6   5       4486.86       4539.96        42.08 o                         
   0   6   5         91.92         95.48         6.99 o                         
   2   6   5         11.94          4.84         1.09 o                         
   4   6   5         10.74          9.23         2.41 o                         
   6   6   5        625.61        585.88        18.28 o                         
   8   6   5       1088.80       1044.23        25.55 o                         
  10   6   5       2742.22       2609.59        59.72 o                         
  12   6   5       3863.89       3718.72        60.76 o                         
  14   6   5         33.37         39.83         8.55 o                         
  16   6   5         20.01         23.03         6.69 o                         
  18   6   5        500.75        477.87        30.22 o                         
  20   6   5         25.11         28.04         7.45 o                         
  22   6   5        267.89        261.42        23.88 o                         
 -19   7   5       1200.66       1102.69        42.79 o                         
 -17   7   5       1397.02       1428.83        47.81 o                         
 -15   7   5       1461.51       1428.35        41.89 o                         
 -13   7   5        335.94        340.49        20.15 o                         
 -11   7   5        755.60        754.98        32.28 o                         
  -9   7   5        172.63        177.19        14.96 o                         
  -7   7   5          0.66          2.41         3.63 o                         
  -5   7   5        116.39        114.10        16.21 o                         
  -3   7   5        405.56        428.68        39.36 o                         
  -1   7   5         80.49         72.53        10.82 o                         
   1   7   5        840.99        793.67        24.23 o                         
   3   7   5       5575.96       5430.94       128.04 o                         
   5   7   5        924.92        884.33        32.03 o                         
   7   7   5       1841.59       1733.51        51.72 o                         
   9   7   5         38.99         26.24         6.44 o                         
  11   7   5         85.34         68.26        10.23 o                         
  13   7   5        868.43        889.19        38.91 o                         
  15   7   5        935.01        848.36        39.86 o                         
  17   7   5       1120.86       1103.85        47.01 o                         
 -12   8   5       1150.97       1330.43        51.04 o                         
 -10   8   5        411.28        409.19        32.54 o                         
  -8   8   5       1933.29       1886.08        70.48 o                         
  -6   8   5       1125.51       1149.44        55.11 o                         
  -4   8   5       3110.47       3092.59       109.13 o                         
  -2   8   5        307.18        346.64        36.56 o                         
   0   8   5         28.52         34.25         9.83 o                         
   2   8   5         34.53         32.67        11.29 o                         
   4   8   5        110.05         98.05        21.16 o                         
   6   8   5         62.11         84.94        14.19 o                         
   8   8   5        433.67        430.31        56.10 o                         
  10   8   5        803.31        810.52        54.38 o                         
  12   8   5       1476.26       1452.01        51.01 o                         
 -28   0   6         53.63         68.07        15.36 o                         
 -26   0   6        461.64        501.38        26.70 o                         
 -24   0   6         53.64         51.93         8.17 o                         
 -22   0   6          2.33         -0.56         1.11 o                         
 -20   0   6        196.80        221.61        16.59 o                         
 -18   0   6       1248.24       1234.83        43.96 o                         
 -16   0   6        783.91        798.07        25.61 o                         
 -14   0   6       2532.48       2499.89        43.42 o                         
 -12   0   6       1850.46       1891.10        42.64 o                         
 -10   0   6       3851.12       3849.79        64.55 o                         
  -8   0   6        325.98        312.91        13.75 o                         
  -6   0   6        878.14        949.50        29.60 o                         
  -4   0   6       2470.66       2602.36        58.74 o                         
  -2   0   6         62.85         52.69         6.82 o                         
   0   0   6       1100.45       1109.90        16.88 o                         
   2   0   6       1934.99       1879.32        24.79 o                         
   4   0   6       1492.63       1401.36        23.62 o                         
   6   0   6      16784.84      17271.87       152.37 o                         
   8   0   6       7073.41       6953.01        91.24 o                         
  10   0   6       5508.28       5466.58        60.69 o                         
  12   0   6        627.48        651.28        26.23 o                         
  14   0   6       1618.81       1627.63        43.68 o                         
  16   0   6        525.67        520.67        25.37 o                         
  18   0   6        892.66        931.49        35.37 o                         
  20   0   6       2177.01       2103.69        54.91 o                         
  22   0   6        855.91        842.06        36.20 o                         
  24   0   6        218.70        269.19        21.09 o                         
  26   0   6        247.97        249.54        20.60 o                         
 -27   1   6       2393.92       2486.29        67.71 o                         
 -25   1   6        797.11        859.75        29.62 o                         
 -23   1   6       3049.10       2947.40        47.41 o                         
 -21   1   6       1258.21       1282.02        28.16 o                         
 -19   1   6         55.28         51.02         4.69 o                         
 -17   1   6       1580.52       1623.36        28.49 o                         
 -15   1   6         23.40         19.71         2.38 o                         
 -13   1   6        745.29        770.34        15.93 o                         
 -11   1   6       1056.84       1014.22        17.27 o                         
  -9   1   6       3032.90       3041.07        35.08 o                         
  -7   1   6        179.28        155.44         5.56 o                         
  -5   1   6       3960.99       3935.19        32.82 o                         
  -3   1   6       4310.52       4311.44        55.90 o                         
  -1   1   6        960.65        937.57        16.84 o                         
   1   1   6       1071.54       1068.07        18.36 o                         
   3   1   6        394.68        413.45        11.93 o                         
   5   1   6       1907.49       1885.84        21.47 o                         
   7   1   6          4.65          2.97         1.20 o                         
   9   1   6         67.72         67.62         4.39 o                         
  11   1   6       1385.75       1381.71        25.33 o                         
  13   1   6       4377.95       4474.59        49.69 o                         
  15   1   6       1074.15       1101.69        26.54 o                         
  17   1   6       1742.24       1778.68        34.00 o                         
  19   1   6         96.33        107.09         8.36 o                         
  21   1   6          4.33          4.37         3.12 o                         
  23   1   6        172.45        147.60        10.62 o                         
  25   1   6        304.51        322.99        16.67 o                         
  27   1   6       1005.15       1005.68        32.54 o                         
 -26   2   6        255.75        233.81        16.05 o                         
 -24   2   6         28.77         35.75         5.90 o                         
 -22   2   6        239.62        225.53        15.02 o                         
 -20   2   6         63.16         98.00         6.52 o                         
 -18   2   6       3781.19       3848.26        41.25 o                         
 -16   2   6       5648.80       5899.62        94.91 o                         
 -14   2   6        124.81        119.07         5.26 o                         
 -12   2   6       2709.81       2807.59        50.61 o                         
 -10   2   6       1195.41       1267.33        20.95 o                         
  -8   2   6        434.26        449.24        13.45 o                         
  -6   2   6          3.18          4.59         2.30 o                         
  -4   2   6        997.39       1037.10        20.44 o                         
  -2   2   6       1041.28       1044.01        20.60 o                         
   0   2   6        333.21        344.14         9.49 o                         
   2   2   6       3726.95       3650.32        32.38 o                         
   4   2   6        133.56        134.90         6.43 o                         
   6   2   6       2248.04       2230.21        32.68 o                         
   8   2   6        368.97        364.25        11.32 o                         
  10   2   6        667.73        677.22        16.41 o                         
  12   2   6         29.63         24.60         3.20 o                         
  14   2   6          0.04          1.37         1.97 o                         
  16   2   6        133.72        143.66         9.50 o                         
  18   2   6         49.32         56.02         6.13 o                         
  20   2   6       2909.82       2953.58        46.33 o                         
  22   2   6       1356.28       1425.57        33.44 o                         
  24   2   6       1556.32       1650.07        37.37 o                         
  26   2   6         68.52         71.92         8.62 o                         
 -25   3   6          0.51         -2.32         3.05 o                         
 -23   3   6       1368.85       1311.36        37.46 o                         
 -21   3   6        288.73        308.97        17.48 o                         
 -19   3   6         32.18         51.08         6.54 o                         
 -17   3   6       1289.32       1269.62        27.75 o                         
 -15   3   6         59.86         68.33         4.66 o                         
 -13   3   6        278.45        253.07        12.09 o                         
 -11   3   6       1341.66       1334.31        33.91 o                         
  -9   3   6        963.14        990.57        26.58 o                         
  -7   3   6       1958.94       1988.82        24.33 o                         
  -5   3   6        618.22        605.84        14.63 o                         
  -3   3   6        506.66        505.92        14.12 o                         
  -1   3   6       1852.55       1893.22        27.00 o                         
   1   3   6       1592.19       1590.25        35.96 o                         
   3   3   6         59.75         63.90         4.74 o                         
   5   3   6         13.45         15.56         2.45 o                         
   7   3   6       1856.90       1878.36        27.87 o                         
   9   3   6       1301.75       1295.27        23.99 o                         
  11   3   6       3691.79       3703.82        56.82 o                         
  13   3   6       1084.77       1114.33        24.58 o                         
  15   3   6       1082.84       1036.74        25.36 o                         
  17   3   6         33.46         28.47         3.95 o                         
  19   3   6         24.71         15.93         3.61 o                         
  21   3   6          4.47          0.82         4.99 o                         
  23   3   6         70.45         53.04         7.83 o                         
  25   3   6        129.35        121.92        12.57 o                         
 -24   4   6        294.35        333.21        23.44 o                         
 -22   4   6        267.16        296.44        21.66 o                         
 -20   4   6        150.98        155.52        15.44 o                         
 -18   4   6        464.38        466.47        18.97 o                         
 -16   4   6        607.19        624.87        19.37 o                         
 -14   4   6        758.04        701.51        15.41 o                         
 -12   4   6        691.82        671.17        24.96 o                         
 -10   4   6         14.80         12.71         2.93 o                         
  -8   4   6        425.36        429.04        17.77 o                         
  -6   4   6       2052.60       2101.97        38.47 o                         
  -4   4   6        853.67        833.27        25.68 o                         
  -2   4   6        377.02        370.00        12.06 o                         
   0   4   6       1964.17       1996.60        25.69 o                         
   2   4   6        876.21        880.20        24.47 o                         
   4   4   6        128.97        115.75         8.51 o                         
   6   4   6        832.44        835.23        19.97 o                         
   8   4   6        313.92        287.30        11.21 o                         
  10   4   6         83.60         80.98         6.14 o                         
  12   4   6        596.76        588.12        18.10 o                         
  14   4   6          5.95          5.33         3.61 o                         
  16   4   6        106.16        116.65        11.89 o                         
  18   4   6        500.33        546.51        27.05 o                         
  20   4   6       1008.47       1044.11        37.37 o                         
  22   4   6        243.90        254.13        19.21 o                         
 -21   5   6          1.02         -1.37         2.63 o                         
 -19   5   6        207.04        205.82        15.87 o                         
 -17   5   6        190.82        192.84        14.98 o                         
 -15   5   6        251.88        240.59        16.71 o                         
 -13   5   6         12.34          7.87         3.99 o                         
 -11   5   6         15.37         20.34         3.38 o                         
  -9   5   6       3036.46       2991.67        82.87 o                         
  -7   5   6         44.00         47.50         6.45 o                         
  -5   5   6        267.30        253.36        13.27 o                         
  -3   5   6        129.78        120.88         6.17 o                         
  -1   5   6         16.05         11.45         4.73 o                         
   1   5   6          5.36          4.31         2.83 o                         
   3   5   6         23.07         16.58         2.71 o                         
   5   5   6         63.89         48.38         4.31 o                         
   7   5   6         18.23         15.56         2.99 o                         
   9   5   6        370.41        342.21        15.48 o                         
  11   5   6         31.41         36.05         4.95 o                         
  13   5   6        405.23        417.47        25.47 o                         
  15   5   6         36.30         38.67         7.50 o                         
  17   5   6        859.50        889.29        40.50 o                         
  19   5   6          3.13          3.81         5.13 o                         
  21   5   6        140.47        137.97        14.31 o                         
 -18   6   6          0.12          1.84         2.17 o                         
 -16   6   6         34.30         34.80         5.68 o                         
 -14   6   6         13.26         14.00         3.74 o                         
 -12   6   6         45.94         43.24         7.13 o                         
 -10   6   6        362.54        354.07        21.05 o                         
  -8   6   6          1.57          2.65         2.15 o                         
  -6   6   6         43.94         38.53         6.93 o                         
  -4   6   6        302.17        289.05        18.92 o                         
  -2   6   6          7.81         -2.49         3.02 o                         
   0   6   6        715.81        777.56        55.02 o                         
   2   6   6       1134.03       1167.18        68.90 o                         
   4   6   6        204.20        234.00        18.76 o                         
   6   6   6        168.17        180.98        14.31 o                         
   8   6   6        308.22        321.24        20.48 o                         
  10   6   6          5.29          1.86         5.60 o                         
  12   6   6          2.42          2.59         8.94 o                         
  14   6   6       1579.53       1581.75        66.85 o                         
  16   6   6          2.46          2.92         2.24 o                         
  18   6   6         37.04         46.24        11.88 o                         
 -13   7   6         40.04         29.19         8.36 o                         
 -11   7   6         89.79        102.47        16.40 o                         
  -9   7   6        135.12        125.60        17.49 o                         
  -7   7   6          0.39          1.42         2.91 o                         
  -5   7   6          0.01          1.25         6.95 o                         
  -3   7   6        212.11        242.53        31.39 o                         
  -1   7   6        217.09        214.45        30.14 o                         
   1   7   6          9.15          9.29         6.71 o                         
   3   7   6       1842.89       1939.85       150.10 o                         
   5   7   6        323.29        329.71        39.18 o                         
   7   7   6         59.87         22.41        10.37 o                         
   9   7   6          7.09         18.08        10.48 o                         
  11   7   6        465.08        497.21        35.89 o                         
  13   7   6        117.17        106.46        20.62 o                         
  -2   8   6         31.36         26.51        12.73 o                         
   0   8   6        793.65        789.25        85.38 o                         
   2   8   6        511.47        448.42        66.12 o                         
 -23   1   7         57.35         51.29        10.68 o                         
 -21   1   7         45.26         41.67         7.29 o                         
 -19   1   7         34.65         34.65         5.30 o                         
 -17   1   7        568.26        558.67        20.98 o                         
 -15   1   7       3422.41       3473.82        56.60 o                         
 -13   1   7        347.45        357.96        16.17 o                         
 -11   1   7        272.66        268.42        10.50 o                         
  -9   1   7        168.86        172.08         8.96 o                         
  -7   1   7         98.44        112.95         7.08 o                         
  -5   1   7       1042.20       1023.77        20.48 o                         
  -3   1   7        268.32        260.22         8.82 o                         
  -1   1   7         86.15         91.25         5.36 o                         
   1   1   7         80.23         92.71         5.61 o                         
   3   1   7         84.94         84.37         5.45 o                         
   5   1   7          0.07          3.42         1.15 o                         
   7   1   7         31.03         35.76         2.98 o                         
   9   1   7        838.21        767.65        15.62 o                         
  11   1   7        603.81        603.36        16.61 o                         
  13   1   7         90.85         87.18         7.10 o                         
  15   1   7         44.58         40.08         4.99 o                         
  17   1   7          3.34          4.02         2.37 o                         
  19   1   7        240.37        230.14        13.25 o                         
  21   1   7         13.22          1.04         2.48 o                         
  23   1   7         10.39         10.29         3.36 o                         
 -22   2   7        490.57        456.20        26.40 o                         
 -20   2   7        887.44        896.42        53.21 o                         
 -18   2   7         13.65         13.37         3.49 o                         
 -16   2   7        313.14        299.60        20.41 o                         
 -14   2   7        589.53        546.99        17.57 o                         
 -12   2   7        573.99        557.64        15.58 o                         
 -10   2   7        196.79        196.54         8.87 o                         
  -8   2   7          2.86          0.91         1.33 o                         
  -6   2   7          2.24          2.38         1.00 o                         
  -4   2   7       1512.10       1552.54        29.66 o                         
  -2   2   7        260.53        249.66        12.00 o                         
   0   2   7        112.78        121.96         6.97 o                         
   2   2   7        794.66        791.87        17.34 o                         
   4   2   7         37.60         32.99         3.45 o                         
   6   2   7          1.03          2.33         1.23 o                         
   8   2   7        841.72        794.18        23.14 o                         
  10   2   7        299.96        319.53        13.12 o                         
  12   2   7        563.40        573.39        18.55 o                         
  14   2   7        372.20        353.55        15.33 o                         
  16   2   7        109.12        106.54         8.65 o                         
  18   2   7          9.92          8.26         2.29 o                         
  20   2   7         86.06         90.41        10.07 o                         
  22   2   7        380.90        344.98        20.08 o                         
 -21   3   7        102.38        118.35        16.46 o                         
 -19   3   7         20.98         26.75         6.76 o                         
 -17   3   7        465.82        438.96        23.15 o                         
 -15   3   7        157.51        173.10        14.42 o                         
 -13   3   7       1868.12       1837.90        45.21 o                         
 -11   3   7        292.12        279.88        15.13 o                         
  -9   3   7        130.84        129.78         6.80 o                         
  -7   3   7         97.83         82.98         8.77 o                         
  -5   3   7         21.71         22.70         3.26 o                         
  -3   3   7          5.28          6.05         2.00 o                         
  -1   3   7          1.66          0.63         1.64 o                         
   1   3   7       2379.41       2293.87        35.60 o                         
   3   3   7        695.52        638.95        20.61 o                         
   5   3   7         93.58         91.17         7.65 o                         
   7   3   7        764.21        767.02        22.09 o                         
   9   3   7       1717.46       1739.79        40.65 o                         
  11   3   7         37.84         36.58         4.71 o                         
  13   3   7        164.19        151.34        12.56 o                         
  15   3   7          6.81          6.21         4.16 o                         
  17   3   7         43.30         63.69        10.15 o                         
  19   3   7       1447.99       1450.89        52.51 o                         
  21   3   7        482.00        493.32        27.68 o                         
 -20   4   7        227.30        229.91        19.50 o                         
 -18   4   7       1269.92       1280.74        40.95 o                         
 -16   4   7         36.44         50.94         7.85 o                         
 -14   4   7        533.86        519.85        28.44 o                         
 -12   4   7         63.76         73.86        10.22 o                         
 -10   4   7       1132.57       1160.64        42.02 o                         
  -8   4   7       4048.11       4203.09       111.27 o                         
  -6   4   7       1043.52       1025.19        42.15 o                         
  -4   4   7        931.60        984.97        37.12 o                         
  -2   4   7        870.97        881.29        35.37 o                         
   0   4   7         54.49         53.50         9.15 o                         
   2   4   7          0.90          0.59         4.12 o                         
   4   4   7         99.07         93.43        12.33 o                         
   6   4   7       1087.44       1074.43        60.39 o                         
   8   4   7        214.79        238.32        20.86 o                         
  10   4   7        176.84        178.10        14.66 o                         
  12   4   7         78.08        102.26        12.13 o                         
  14   4   7       1228.85       1324.50        49.41 o                         
  16   4   7        754.39        777.46        39.22 o                         
  18   4   7        105.24        141.61        15.74 o                         
 -17   5   7       1734.91       1786.90        54.94 o                         
 -15   5   7       1516.79       1570.66        45.49 o                         
 -13   5   7        782.82        827.28        36.41 o                         
 -11   5   7        137.25        126.26        14.31 o                         
  -9   5   7        349.86        393.85        24.62 o                         
  -7   5   7       2753.05       2912.99        77.15 o                         
  -5   5   7         26.76         26.91         7.86 o                         
  -3   5   7         13.41         22.22         8.64 o                         
  -1   5   7        739.46        733.58        38.58 o                         
   1   5   7       1226.67       1279.76        75.73 o                         
   3   5   7        532.52        582.34        34.65 o                         
   5   5   7       2007.31       2108.54        67.62 o                         
   7   5   7       1422.21       1496.71        61.44 o                         
   9   5   7        806.25        768.12        44.81 o                         
  11   5   7        241.60        237.11        35.41 o                         
  13   5   7        141.60        135.03        19.80 o                         
  15   5   7        533.42        559.94        42.27 o                         
 -12   6   7        176.59        156.74        20.65 o                         
 -10   6   7       2296.84       2247.12        77.82 o                         
  -8   6   7        762.23        749.25        55.52 o                         
  -6   6   7        833.68        791.03        58.40 o                         
  -4   6   7        908.00        998.34        67.03 o                         
  -2   6   7        460.91        518.68        47.71 o                         
   0   6   7        758.05        787.20        60.16 o                         
   2   6   7       2331.25       2607.59       109.76 o                         
   4   6   7         92.62        113.59        23.48 o                         
   6   6   7        331.54        308.95        38.51 o                         
   8   6   7        352.29        425.29        64.53 o                         
  10   6   7        751.72        804.61        86.82 o                         
 -18   0   8        687.96        669.91        76.29 o                         
 -16   0   8       1075.73       1063.58        51.30 o                         
 -14   0   8       1639.59       1745.92       161.94 o                         
 -12   0   8        491.44        634.34        73.37 o                         
 -10   0   8        633.79        625.96        70.57 o                         
  -8   0   8        104.81        147.52        21.12 o                         
  -6   0   8        350.19        355.58        23.26 o                         
  -4   0   8          8.11          3.06         2.66 o                         
  -2   0   8         33.42         25.47         8.00 o                         
   0   0   8       2401.43       2394.84        69.80 o                         
   2   0   8        998.49        988.54        35.77 o                         
   4   0   8       1592.69       1610.00        46.38 o                         
   6   0   8        431.99        472.39        30.69 o                         
   8   0   8        194.34        152.94        17.94 o                         
  10   0   8       3747.76       3679.95       103.99 o                         
  12   0   8       4242.37       4113.63       112.22 o                         
  14   0   8       1137.06       1021.86        57.32 o                         
  16   0   8         16.06         15.83         5.66 o                         
  18   0   8       1127.47       1139.81        64.15 o                         
 -19   1   8       1810.86       1855.45        62.96 o                         
 -17   1   8        805.95        808.24        41.67 o                         
 -15   1   8         44.36         58.70        11.56 o                         
 -13   1   8        106.43        114.88        22.40 o                         
 -11   1   8         38.28         37.73        29.08 o                         
  -9   1   8        949.91        939.41        44.76 o                         
  -7   1   8       1763.25       1699.37        59.80 o                         
  -5   1   8       3517.67       3496.45        72.24 o                         
  -3   1   8        321.75        351.14        18.85 o                         
  -1   1   8        757.08        827.24        21.86 o                         
   1   1   8       1004.96       1010.37        24.72 o                         
   3   1   8        111.56        152.54        13.69 o                         
   5   1   8        282.21        313.38        17.45 o                         
   7   1   8        292.93        317.41        17.52 o                         
   9   1   8       3255.72       3090.30        62.80 o                         
  11   1   8       1295.23       1365.05        47.94 o                         
  13   1   8        249.33        328.94        22.10 o                         
  15   1   8        421.38        430.59        33.22 o                         
  17   1   8        970.82        962.92        43.72 o                         
 -18   2   8        456.61        499.95        34.15 o                         
 -16   2   8          0.44          2.63         3.08 o                         
 -14   2   8       2257.18       2277.87        78.21 o                         
 -12   2   8       5116.23       5499.05       127.37 o                         
 -10   2   8         21.83         31.69         9.63 o                         
  -8   2   8        660.65        759.12        41.83 o                         
  -6   2   8        106.00        140.75        18.32 o                         
  -4   2   8         35.59         40.05        12.78 o                         
  -2   2   8        128.02        146.10        19.09 o                         
   0   2   8       1401.52       1426.39        57.10 o                         
   2   2   8       1456.03       1429.30        60.97 o                         
   4   2   8       1038.47       1081.66        35.63 o                         
   6   2   8       2161.71       2227.77        44.48 o                         
   8   2   8        208.71        236.12        14.53 o                         
  10   2   8        451.34        547.26        57.61 o                         
  12   2   8          0.13         -0.13         4.48 o                         
  14   2   8          0.54          3.54         1.84 o                         
  16   2   8        367.83        361.72        25.91 o                         
 -15   3   8        239.64        252.14        20.91 o                         
 -13   3   8         25.34         18.60         6.11 o                         
 -11   3   8        187.92        192.39        21.40 o                         
  -9   3   8          7.38         10.76         4.78 o                         
  -7   3   8        698.92        725.80        41.10 o                         
  -5   3   8        639.55        689.62        39.67 o                         
  -3   3   8       1718.54       1798.44        64.98 o                         
  -1   3   8        393.45        405.86        31.20 o                         
   1   3   8          2.39         11.64        10.73 o                         
   3   3   8         64.87         54.57        12.11 o                         
   5   3   8         12.87         27.17        12.16 o                         
   7   3   8          4.22         11.70         6.81 o                         
   9   3   8          8.16         10.17         9.99 o                         
  11   3   8        503.73        564.70        47.11 o                         
  13   3   8        291.40        342.69        31.93 o                         
  15   3   8       1437.37       1458.25        63.46 o                         
 -12   4   8        459.91        466.76        28.05 o                         
 -10   4   8        685.24        672.38        40.45 o                         
  -8   4   8        461.74        415.11        31.74 o                         
  -6   4   8        479.76        486.50        35.01 o                         
  -4   4   8         95.01        107.48        16.10 o                         
  -2   4   8        327.41        332.05        28.43 o                         
   0   4   8        255.29        242.38        24.75 o                         
   2   4   8        141.03        135.55        17.74 o                         
   4   4   8       1324.71       1377.66        59.26 o                         
   6   4   8        675.13        679.62        42.27 o                         
   8   4   8        115.97        150.47        24.67 o                         
  10   4   8        338.88        412.53        57.89 o                         
  12   4   8         34.49         26.21        10.48 o                         
  -7   5   8          1.88         -0.35         7.28 o                         
  -5   5   8       2050.32       2008.75        95.47 o                         
  -3   5   8        118.41        131.77        24.67 o                         
  -1   5   8        202.79        222.15        36.16 o                         
   1   5   8        128.73        127.31        25.33 o                         
   3   5   8          0.03         26.38        25.44 o                         
   5   5   8         84.23         82.82        19.14 o                         
   7   5   8         63.74         78.34        26.36 o                         
  -9   1   9         69.19         64.55        12.54 o                         
  -7   1   9         64.42         72.35        14.14 o                         
  -5   1   9        162.28        168.68        20.03 o                         
  -3   1   9        338.71        343.14        28.27 o                         
  -1   1   9        106.63         83.07        12.04 o                         
   1   1   9        135.77        132.61        13.95 o                         
   3   1   9        129.19        131.00        13.52 o                         
   5   1   9        219.86        230.92        21.19 o                         
   7   1   9        234.16        207.29        20.36 o                         
   9   1   9        158.88        128.32        16.90 o                         
  -8   2   9          7.15          7.47         3.77 o                         
  -6   2   9        641.89        676.26        41.50 o                         
  -4   2   9         79.80         89.15        14.71 o                         
  -2   2   9         10.99         19.84         6.23 o                         
   0   2   9        355.18        309.83        28.06 o                         
   2   2   9          0.52          3.30         4.59 o                         
   4   2   9         70.63         64.17        14.92 o                         
   6   2   9         14.30         10.47         5.34 o                         
  -3   3   9         46.85         47.69        13.18 o                         
  -1   3   9        191.57        190.92        25.76 o                         
   1   3   9        154.52        170.48        24.33 o                         
                                                                                
