# Supplementary material for: Different packing motifs in the crystal structures of three mol­ecular salts containing the 2-amino-5-carb­oxy­anilinium cation: C7H9N2O2 +·Cl−, C7H9N2O2 +·Br− and C7H9N2O2 +·NO3 −·H2O
Source: Acta Crystallogr E Crystallogr Commun. 2020 Mar 13;76(Pt 4):527–33. doi: 10.1107/S2056989020003163 (PMC7133033; doi:10.1107/S2056989020003163)
Supplement: Supplementary file 3 [file e-76-00527-IIsup3.hkl]

data_II                                                                         
_shelx_title ' 2017ncs0853_twn_a_twin1_hklf4_a.res in P2(1)/c'                  
_shelx_refln_list_code          4                                               
_shelx_F_calc_maximum      138.63                                               
_exptl_crystal_F_000       464.00                                               
_reflns_d_resolution_high  0.7700                                               
                                                                                
loop_                                                                           
 _space_group_symop_operation_xyz                                               
 'x, y, z'                                                                      
 '-x, y+1/2, -z+1/2'                                                            
 '-x, -y, -z'                                                                   
 'x, -y-1/2, z-1/2'                                                             
                                                                                
_cell_length_a    12.1190                                                       
_cell_length_b    11.0708                                                       
_cell_length_c     6.3795                                                       
_cell_angle_alpha  90.000                                                       
_cell_angle_beta  103.047                                                       
_cell_angle_gamma  90.000                                                       
                                                                                
_shelx_F_squared_multiplier     1.000                                           
                                                                                
loop_                                                                           
 _refln_index_h                                                                 
 _refln_index_k                                                                 
 _refln_index_l                                                                 
 _refln_F_squared_calc                                                          
 _refln_F_squared_meas                                                          
 _refln_F_squared_sigma                                                         
 _refln_observed_status                                                         
   0   0  -2       4793.93       4413.65        11.85 o                         
   0   0  -4       1187.61       1209.54        10.93 o                         
   0   0  -6        870.22        925.90        25.00 o                         
   0   0  -8        495.60        577.49        60.61 o                         
   0   1   1        237.23        256.82         3.48 o                         
   0   1   1        744.16        813.84         7.72 o                         
   0  -1  -2        473.69        406.39         3.19 o                         
   0   1  -3       1005.05        965.04         7.96 o                         
   0  -1  -4        421.35        458.05         6.54 o                         
   0  -1   5        522.87        540.80        13.08 o                         
   0   1  -5        585.06        648.32        11.67 o                         
   0  -1  -6       1412.00       1268.76        13.49 o                         
   0   1  -7        952.19       1008.21        23.95 o                         
   0  -1  -8        551.61        589.12        34.53 o                         
   0  -2   0        712.47        817.21         5.45 o                         
   0  -2  -1       1584.66       1697.27         8.29 o                         
   0  -2  -1       9995.93      10669.54       166.28 o                         
   0   2  -2        408.79        397.32         3.25 o                         
   0   2   3        496.10        642.59         7.23 o                         
   0   2  -4          1.38          2.79         3.06 o                         
   0  -2  -5       1361.92       1247.33        14.01 o                         
   0   2  -5       1992.87       1919.84        16.10 o                         
   0   2   6         79.92         77.70         6.50 o                         
   0   2  -7       1325.75       1340.58        37.56 o                         
   0   3   1       1524.74       1562.38        12.86 o                         
   0  -3  -1       2578.56       2710.94        17.37 o                         
   0  -3  -2       1651.19       1638.08         8.86 o                         
   0  -3  -2       5436.49       5502.12        34.75 o                         
   0   3  -3        525.72        503.44         4.35 o                         
   0   3  -4       1793.76       1781.72         8.92 o                         
   0   3   5         42.36         44.40         6.32 o                         
   0  -3  -5        263.78        302.35        10.20 o                         
   0  -3  -6       1116.75       1088.12        15.74 o                         
   0  -3  -7        264.04        297.35        23.42 o                         
   0  -4   0      15976.96      17273.65       244.70 o                         
   0   4  -1       1145.54       1210.32         9.22 o                         
   0   4  -2       5803.62       5616.90        21.82 o                         
   0  -4   2       6566.85       6861.49        32.26 o                         
   0  -4   3        158.94        169.53         3.56 o                         
   0  -4  -4       2052.16       2124.54        17.09 o                         
   0  -4  -5         79.24         68.36         6.39 o                         
   0   4  -5         81.81         83.24        12.19 o                         
   0   4   6        203.20        253.85        12.26 o                         
   0  -4  -6       1714.07       1862.32        42.09 o                         
   0   4  -7         56.17         83.02        25.82 o                         
   0   5  -1       3526.66       3590.60        15.87 o                         
   0   5  -2        541.72        554.18         8.32 o                         
   0   5   2       1183.50       1217.57        14.41 o                         
   0   5   3        547.12        519.25         5.63 o                         
   0  -5  -4        669.12        684.56        11.59 o                         
   0   5   4       1245.49       1249.92        26.30 o                         
   0   5   5        735.02        733.14        17.51 o                         
   0   5   5        983.30       1008.82        15.04 o                         
   0   5   6        166.69        158.83        10.71 o                         
   0  -5  -6        184.63        194.75        15.16 o                         
   0  -5  -7        638.70        684.51        28.41 o                         
   0   6   0       2706.86       3054.06        18.33 o                         
   0   6  -1       2412.93       2354.39        16.56 o                         
   0  -6   2        251.38        256.13         6.99 o                         
   0   6  -2        279.62        297.54         8.84 o                         
   0   6  -3        951.06       1169.84        10.19 o                         
   0  -6  -4         23.96         33.20         7.32 o                         
   0  -6   4         92.53        113.85        12.80 o                         
   0   6   5        861.28        859.33        22.28 o                         
   0   6  -5       1784.04       1779.20        26.61 o                         
   0   6  -6         68.25         76.04        10.82 o                         
   0   6  -7       1206.59       1217.53        56.91 o                         
   0  -7   1        832.63        873.48         9.21 o                         
   0  -7  -2        867.94        982.13        18.58 o                         
   0  -7   2       3139.64       3112.11        17.98 o                         
   0  -7   3        180.34        172.35         6.67 o                         
   0  -7   3        188.72        202.74        18.09 o                         
   0   7  -4        768.22        795.25        16.59 o                         
   0   7  -4       2299.03       2379.32        31.13 o                         
   0  -7  -5         22.06         26.97        12.63 o                         
   0   7  -5         61.13         92.82        13.31 o                         
   0   7  -6        938.17        990.98        37.05 o                         
   0   7  -7        153.66        173.75        66.51 o                         
   0  -8   0       2249.20       2364.81        20.35 o                         
   0   8  -1        135.65        139.93         6.87 o                         
   0   8  -2       3529.29       3429.74        24.65 o                         
   0   8  -2       4684.45       5062.59        37.89 o                         
   0   8  -3          3.59          9.28         4.97 o                         
   0   8   3        230.73        260.13        16.13 o                         
   0   8  -4        812.04        742.57         8.81 o                         
   0  -8   4        917.78       1154.32        23.93 o                         
   0   8  -5        366.45        365.04        28.91 o                         
   0   8  -6       1443.91       1434.62        44.04 o                         
   0   9   1       5069.47       5022.33        27.97 o                         
   0  -9  -2         61.68         64.98        10.52 o                         
   0   9   2         75.96         89.53         9.47 o                         
   0  -9   3        623.09        654.06        15.42 o                         
   0   9  -3       1285.55       1345.33        21.34 o                         
   0  -9   4        126.21        125.75         7.19 o                         
   0   9  -4        160.05        188.47        21.60 o                         
   0  -9  -5       1036.16       1133.98        26.92 o                         
   0   9  -6        224.49        224.82        34.74 o                         
   0  10   0        589.52        611.33        13.95 o                         
   0  10  -1        178.28        201.30        11.23 o                         
   0  10   2          5.23          7.33        11.24 o                         
   0  10  -2          6.15         13.04        10.54 o                         
   0 -10  -3        608.28        836.36        24.69 o                         
   0 -10   3       3206.15       3444.72        31.11 o                         
   0  10   4        138.36        129.56        11.18 o                         
   0 -10   4        140.31        154.75        21.66 o                         
   0 -10  -5       2039.40       2090.06        48.99 o                         
   0 -11  -1         66.79         65.83        12.33 o                         
   0  11   2        524.22        514.19        16.89 o                         
   0 -11   2       1780.28       1929.28        28.25 o                         
   0  11   3         67.39         58.90        15.14 o                         
   0  11   3         69.12         65.91        17.12 o                         
   0  11  -4       1133.96       1209.52        24.12 o                         
   0 -11  -5          6.02         11.42        44.68 o                         
   0 -12   0       2122.49       2195.84        40.83 o                         
   0 -12   1        414.30        413.05        23.44 o                         
   0  12   2        747.60        754.67        31.63 o                         
   0 -12   2        836.82        844.10        21.76 o                         
   0 -12   3         57.90         90.72        27.37 o                         
   0  12  -3        125.30        118.52        20.88 o                         
   0  12   4        236.10        292.05        22.56 o                         
   0  13  -1       1359.74       1406.47        28.49 o                         
   0 -13  -2          1.45         14.90        21.00 o                         
   0  13   3        787.78        845.92        27.77 o                         
   0 -14   0        111.19        102.63        30.82 o                         
   0 -14  -1        516.61        494.62        29.36 o                         
   1   0  -8        624.11        730.77        62.51 o                         
   1   0  -6       5237.93       5432.55        58.74 o                         
   1   0  -4       4091.51       4042.08        20.98 o                         
   1   0   2        411.01        413.23         5.52 o                         
  -1   0  -4          5.15         11.56         4.31 o                         
  -1   0  -6       2454.20       2533.64        36.98 o                         
   1   1  -8        319.41        288.78        31.34 o                         
   1  -1  -7        691.13        741.95        25.86 o                         
   1   1  -6        633.11        621.47        12.04 o                         
   1  -1  -5        881.04        813.54        11.39 o                         
   1  -1  -5       1134.21       1085.05        11.28 o                         
  -1   1   4         71.10         71.33         3.03 o                         
   1  -1  -3        818.26        717.65         5.78 o                         
  -1   1   2         10.14         25.98         1.60 o                         
   1   1  -1        528.55        569.66         5.14 o                         
   1   1  -1        756.07        872.68         7.29 o                         
  -1  -1   0        588.67        575.12         4.15 o                         
  -1   1  -1        874.43        895.50         7.46 o                         
   1   1   1       1867.90       1917.37        13.35 o                         
  -1   1  -2       1048.94       1010.24         7.16 o                         
   1  -1   3        258.43        251.33         4.20 o                         
  -1  -1  -4       2432.94       2236.00        13.64 o                         
  -1  -1  -5         35.44         46.92         8.03 o                         
  -1  -1  -5       1324.10       1242.77        15.68 o                         
  -1   1  -6        597.79        598.28        11.49 o                         
  -1   1  -7        359.82        371.19        17.87 o                         
   1  -2  -8         45.84         45.04        29.36 o                         
   1  -2  -7        280.68        307.26        16.18 o                         
   1  -2  -6         42.79         44.77         8.18 o                         
  -1   2   5          2.85         35.31         7.39 o                         
   1  -2  -5       3602.57       3815.20        25.59 o                         
   1   2  -4        152.42        153.54         3.66 o                         
   1  -2  -3         94.82         94.70         4.04 o                         
  -1  -2   2        194.87        220.43         2.32 o                         
  -1  -2   1       8770.04       8619.47        74.03 o                         
  -1  -2   1      10289.88      10369.79       160.49 o                         
   1   2   0       1464.77       1502.97         6.66 o                         
  -1   2  -1       2907.36       3060.44        19.38 o                         
  -1  -2  -1       8505.44       8579.63        31.36 o                         
  -1  -2  -2         92.04         86.61         2.86 o                         
  -1  -2  -3       3884.74       4187.24        16.93 o                         
  -1   2  -4         16.81         17.07         3.22 o                         
   1   2   5       2484.15       2230.79        20.82 o                         
  -1  -2  -5       2535.50       2425.80        15.45 o                         
   1   2   6          5.87          8.02         6.20 o                         
  -1  -2  -7       1401.13       1459.26        28.87 o                         
   1  -3  -7        431.00        486.79        24.34 o                         
   1   3  -6       1413.03       1495.10        19.34 o                         
   1  -3  -5        803.78        790.60        12.21 o                         
   1   3  -5        884.74        934.49        13.06 o                         
   1   3  -4         62.63         86.13         3.94 o                         
   1   3  -3       1588.39       1496.15         7.15 o                         
  -1   3   2        488.27        496.67         4.41 o                         
  -1  -3   1       1098.76       1209.38         9.12 o                         
  -1  -3   1       2561.12       2666.66        17.45 o                         
   1  -3   0       9046.65       9039.84        35.40 o                         
   1  -3   1         53.24         56.33         3.10 o                         
  -1  -3  -2       4112.62       3957.98        13.98 o                         
   1  -3   3        101.49        113.86         3.80 o                         
   1   3   4       1834.25       1791.52        11.34 o                         
   1   3   5         52.63         47.92         8.35 o                         
  -1  -3  -5        506.69        507.72        11.65 o                         
  -1   3  -6        996.06        987.18        13.23 o                         
  -1  -3  -7        183.77        182.52        22.39 o                         
   1   4  -7         37.29         46.78        18.82 o                         
   1   4  -6       1796.43       1853.30        33.41 o                         
   1   4  -5        161.37        157.65         9.67 o                         
   1   4  -5        336.94        319.85        11.57 o                         
   1  -4  -4       2858.50       2745.28        14.03 o                         
   1   4  -3        119.52        128.61         3.02 o                         
   1   4  -2       4286.06       4418.75        16.38 o                         
  -1  -4   2       8396.78       8671.21        43.07 o                         
   1  -4  -1        657.50        638.40         8.62 o                         
  -1   4   1       1151.37       1183.51         9.44 o                         
  -1   4   0      10086.61      10952.84        39.41 o                         
   1   4   1         39.69         41.54         3.49 o                         
  -1  -4  -2       1493.41       1512.96         9.62 o                         
   1  -4   2       2692.05       2855.86        14.56 o                         
  -1   4  -3        207.60        242.66         5.67 o                         
  -1  -4  -4          0.30         19.69         5.26 o                         
  -1   4  -4       2069.59       2320.95        45.99 o                         
  -1  -4  -5        247.26        241.37         9.46 o                         
  -1  -4  -5        253.84        263.42        11.39 o                         
   1   4   6       1498.78       1441.50        22.65 o                         
  -1   4  -7         16.04         13.92        20.90 o                         
   1  -5  -7        923.28       1006.09        26.46 o                         
   1   5  -6        595.86        600.50        16.85 o                         
  -1   5   5        732.55        675.37         7.02 o                         
   1  -5  -5        801.19        850.30        13.21 o                         
   1  -5  -4        147.55        175.43         5.30 o                         
   1   5  -3       2138.69       2063.76        12.83 o                         
  -1  -5   2         49.71         48.73         2.91 o                         
   1   5  -2         97.38        111.85         7.70 o                         
  -1   5   1       3500.97       3428.13        17.26 o                         
  -1  -5   0       1378.09       1450.83        11.34 o                         
  -1  -5  -1        147.02        133.83         4.81 o                         
  -1  -5  -2        776.43        766.11         9.49 o                         
   1  -5   2       1000.31        936.50        14.71 o                         
   1  -5   3        527.20        500.43         6.44 o                         
   1  -5   4        226.39        226.91         6.29 o                         
   1   5   4        332.19        297.91        27.59 o                         
   1   5   5        156.57        180.43        16.83 o                         
  -1  -5  -5       1065.05       1130.72        17.63 o                         
  -1  -5  -6        313.15        295.67        13.05 o                         
  -1   5  -7        526.48        548.49        34.13 o                         
   1  -6  -7        280.48        313.96        29.29 o                         
   1  -6  -6         96.37         96.37        17.80 o                         
  -1  -6   5         55.81        172.98        14.04 o                         
   1   6  -5       1876.45       2010.90        27.80 o                         
   1   6  -4        375.52        363.43         6.24 o                         
   1  -6  -4        628.93        676.58        24.73 o                         
  -1   6   3        268.47        323.58         5.29 o                         
  -1   6   2        807.75        827.50        10.01 o                         
  -1  -6   2       1582.47       1633.54        11.34 o                         
   1   6  -1       2496.58       2425.53        13.94 o                         
   1   6   0         74.52         78.96         4.29 o                         
   1   6   1       8017.99       8288.29        33.01 o                         
  -1  -6  -2        183.21        221.24         7.49 o                         
  -1  -6  -2        454.96        512.65         9.36 o                         
   1  -6   3       2403.65       2356.59         9.68 o                         
  -1   6  -3       2948.70       2945.28        49.15 o                         
  -1   6  -4          0.01          1.00         6.73 o                         
   1   6   4        119.19        121.60        18.39 o                         
   1   6   5       1924.07       1906.12        35.15 o                         
  -1  -6  -5       1927.50       1822.86        29.94 o                         
  -1   6  -6         79.89         83.44        14.57 o                         
  -1   6  -7        977.58        952.72        44.71 o                         
   1   7  -7        158.49        188.61        29.77 o                         
   1   7  -6        818.30        850.50        35.75 o                         
   1  -7  -5        309.23        244.65        11.18 o                         
   1  -7  -5        341.85        340.95        25.06 o                         
   1   7  -4         60.06        101.63         4.95 o                         
   1   7  -4        936.86       1025.28        30.07 o                         
   1   7  -3        499.68        486.41         8.43 o                         
  -1  -7   3        642.26        675.11        21.48 o                         
   1  -7  -2        397.05        386.02         8.23 o                         
  -1  -7   2        777.86        845.12        10.42 o                         
  -1  -7   1        825.43        866.78         9.75 o                         
   1   7   0       4296.09       4133.12        19.50 o                         
  -1   7  -1         49.29         48.05         6.31 o                         
  -1  -7  -2       1621.12       1668.01        21.89 o                         
  -1   7  -2       2578.14       2599.13        16.97 o                         
   1   7   3         18.99         22.83         4.66 o                         
   1   7   3        268.44        251.50        18.36 o                         
  -1  -7  -4       1748.38       1748.72        23.08 o                         
   1  -7   4       2083.35       2055.99        24.45 o                         
   1   7   5         67.59         65.30        15.19 o                         
  -1   7  -5        283.69        297.73        26.01 o                         
  -1  -7  -6        803.65        805.39        26.29 o                         
   1   8  -6        723.93        782.80        37.64 o                         
  -1   8   5         10.29          6.67         3.96 o                         
   1   8  -5         14.59         36.58        17.66 o                         
  -1   8   4       2111.61       2003.11        24.38 o                         
   1  -8  -4       2253.61       2299.26        29.58 o                         
  -1  -8   3          8.50         10.78         7.23 o                         
  -1  -8   3         45.31         61.60        16.85 o                         
  -1   8   2        745.60        732.75        12.53 o                         
   1  -8  -2       1460.69       1446.78        12.74 o                         
   1   8  -1        137.22        141.97         6.40 o                         
  -1   8   0       6124.45       6244.95        39.98 o                         
  -1  -8  -1         73.93         65.83         7.47 o                         
  -1   8  -2        320.68        323.17        11.81 o                         
  -1  -8  -2       1247.78       1277.61        15.06 o                         
  -1  -8  -3        199.24        222.73         7.33 o                         
  -1  -8  -3        486.74        497.70        16.10 o                         
   1   8   4          3.74         13.11        11.75 o                         
  -1  -8  -4       1721.01       1690.41        30.43 o                         
  -1  -8  -5        212.48        205.61        20.61 o                         
  -1  -8  -6        445.61        480.08        43.09 o                         
   1   9  -6        153.75        163.22        33.63 o                         
  -1   9   5        905.13       1000.11        24.85 o                         
  -1   9   4         20.18         15.88         9.66 o                         
   1   9  -4         61.29         49.90        18.68 o                         
   1  -9  -3       2936.61       3161.41        36.33 o                         
   1   9  -3       3392.37       3471.31        33.86 o                         
  -1   9   2         44.04         47.78        14.96 o                         
   1  -9  -2         86.27         87.25         8.57 o                         
  -1   9   1       5017.01       5032.39        27.65 o                         
   1   9   0        178.54        172.00         7.43 o                         
   1   9   1        214.24        230.07         9.93 o                         
   1   9   2        245.09        272.42        14.22 o                         
  -1  -9  -2        680.02        692.42        15.52 o                         
  -1  -9  -3          1.68         11.50         7.10 o                         
  -1   9  -3        631.42        635.26        26.79 o                         
  -1  -9  -4         62.21         56.64        12.93 o                         
  -1   9  -4        425.90        434.00        20.68 o                         
   1   9   5        465.97        487.12        24.08 o                         
  -1   9  -6        304.79        306.55        36.01 o                         
   1  10  -5        292.78        456.28        33.43 o                         
  -1 -10   4          4.42          7.00        18.21 o                         
  -1  10   4        189.84        189.92        16.91 o                         
   1  10  -3        631.44        658.40        16.86 o                         
   1  10  -3        938.34        976.24        31.99 o                         
  -1  10   2        258.61        267.01        19.19 o                         
  -1 -10   2        506.63        500.58        13.38 o                         
   1  10  -1        175.63        195.56        10.65 o                         
  -1  10   0          5.73         25.57         8.01 o                         
  -1 -10  -1       5661.85       5601.09        34.57 o                         
   1  10   2        219.32        204.36        15.12 o                         
   1 -10   2        331.13        332.17        13.29 o                         
  -1 -10  -3       1738.35       1773.75        30.49 o                         
   1 -10   3       1856.50       1899.71        26.05 o                         
   1  10   4         32.45         29.76        21.48 o                         
   1 -10   4         45.62         67.27        21.47 o                         
  -1  10  -5        311.05        399.37        24.50 o                         
   1  11  -5        132.94        177.83        33.65 o                         
   1 -11  -4        722.06        754.00        31.37 o                         
   1 -11  -3         33.70         49.38        15.84 o                         
  -1 -11   3         88.79        113.83        16.92 o                         
  -1  11   2        273.87        281.05        21.23 o                         
  -1 -11   2        536.55        607.37        24.48 o                         
  -1  11   1         67.22         74.28        11.83 o                         
  -1 -11   0       2266.04       2218.95        24.56 o                         
  -1 -11  -1         50.12         55.27        11.69 o                         
  -1 -11  -2        681.22        666.30        19.94 o                         
  -1 -11  -2       1172.11       1114.67        19.40 o                         
   1 -11   3         28.74         45.23        22.12 o                         
  -1  11  -3        106.72        118.42        16.38 o                         
  -1 -11  -4       1530.22       1464.66        29.53 o                         
  -1  11  -5         60.51         56.49        40.46 o                         
  -1 -12   4        816.85        805.07        24.86 o                         
  -1 -12   3         31.22         64.66        28.20 o                         
   1  12  -3        376.15        413.64        27.50 o                         
  -1  12   2        782.21        832.16        24.05 o                         
   1  12  -2       1532.42       1534.47        27.82 o                         
   1 -12  -1        419.81        444.94        17.80 o                         
   1  12   0        956.91       1067.92        18.13 o                         
  -1  12  -1        187.04        166.71        15.66 o                         
   1  12   2        130.40        108.64        29.64 o                         
  -1 -12  -2        249.88        277.81        17.88 o                         
   1  12   3        326.04        329.84        22.50 o                         
   1  12   4        323.54        319.18        23.26 o                         
  -1 -13   3        808.31        805.01        37.07 o                         
  -1 -13   2          6.86         22.75        22.12 o                         
  -1 -13   1       1350.43       1364.04        33.45 o                         
  -1  13   0          2.69         12.30        17.33 o                         
   1 -13   1        521.23        569.35        33.72 o                         
   1 -13   2         97.83        110.16        21.54 o                         
  -1  13  -3        820.84        864.51        28.24 o                         
  -1 -14   1        532.51        527.10        30.12 o                         
   1 -14   0        192.62        179.07        17.04 o                         
  -1 -14  -1       1332.82       1315.07        35.34 o                         
   2   0  -8       2962.44       2955.05        86.37 o                         
   2   0  -6       2784.92       2714.71        38.61 o                         
   2   0  -4       7771.82       8050.76        32.86 o                         
  -2   0   2       4897.85       4806.94        16.12 o                         
  -2   0   0        987.39        847.01         7.08 o                         
  -2   0  -2        663.79        713.81         8.71 o                         
   2   0   4       4532.59       4484.08        25.71 o                         
  -2   0  -6        555.75        555.64        15.62 o                         
   2  -1  -8        257.42        246.72        29.99 o                         
   2  -1  -7        457.81        477.65        18.72 o                         
   2   1  -6        428.60        433.02        11.59 o                         
   2  -1  -5        553.76        561.84        12.83 o                         
   2   1  -5       1084.87       1012.29        11.01 o                         
   2   1  -4        264.65        234.79         3.45 o                         
   2  -1  -3        884.16        887.25         6.07 o                         
  -2  -1   2        403.65        362.29         3.29 o                         
   2  -1  -1       1035.85        952.40         6.25 o                         
  -2  -1   1       1874.51       1973.71         9.99 o                         
  -2   1   0       2872.86       2846.87         9.16 o                         
   2   1   1        188.78        229.41         4.27 o                         
  -2   1  -2       3907.29       3744.75        16.91 o                         
  -2  -1  -2       4716.29       4591.06        35.38 o                         
  -2  -1  -3        894.81        822.76         6.70 o                         
  -2  -1  -4        367.16        370.99         5.79 o                         
  -2  -1  -5       1140.19       1038.48        19.46 o                         
  -2   1  -5       2118.86       1940.30        19.47 o                         
   2   1   6       1062.90        986.23        16.14 o                         
  -2   1  -7        965.63        953.93        26.38 o                         
   2   2  -8         18.08         11.28        27.73 o                         
   2  -2  -7       1406.34       1491.24        23.11 o                         
   2  -2  -6         78.96         77.75         8.48 o                         
  -2  -2   5        674.64        682.03        20.41 o                         
   2  -2  -5       1321.69       1355.62        16.33 o                         
   2  -2  -4         39.61         46.40         3.82 o                         
   2   2  -3       7621.32       7427.02        32.03 o                         
   2  -2  -2        383.36        434.94         3.62 o                         
  -2   2   1       5836.86       5889.30        24.85 o                         
   2   2  -1       8625.28       8828.34        41.43 o                         
  -2  -2   0        727.40        658.83         5.76 o                         
   2   2   1      16130.25      16611.48        47.79 o                         
   2  -2   2         23.61         23.61         3.41 o                         
  -2  -2  -2         30.05         29.38        12.76 o                         
   2   2   3       3490.03       3272.07        18.41 o                         
   2  -2   4          2.09          2.44         2.80 o                         
  -2  -2  -5        227.82        280.48        12.74 o                         
  -2  -2  -5       1390.91       1448.77        20.11 o                         
  -2  -2  -6         31.63         19.50         5.83 o                         
  -2  -2  -7        880.27        892.83        20.55 o                         
   2   3  -8        270.47        301.14        42.33 o                         
   2   3  -7        540.39        596.55        18.89 o                         
   2   3  -6       1147.84       1225.51        27.79 o                         
  -2  -3   5        936.54        929.89        13.92 o                         
   2  -3  -5       1834.78       1825.14        21.04 o                         
   2  -3  -4       1092.47       1112.60         9.45 o                         
   2  -3  -3        562.21        608.60         5.23 o                         
  -2  -3   2       3946.77       3786.97        18.28 o                         
   2  -3  -1         23.24         23.40         4.12 o                         
  -2  -3   1         52.92         60.03         3.12 o                         
   2   3   0       7547.50       7911.60        23.19 o                         
  -2   3  -1        743.51        905.86        19.15 o                         
   2  -3   1       1504.77       1612.24         7.97 o                         
  -2  -3  -2       1627.67       1544.72         9.37 o                         
  -2  -3  -3        434.14        372.60         5.57 o                         
  -2  -3  -4        552.88        550.67         7.62 o                         
  -2   3  -4        619.68        676.20        32.79 o                         
  -2  -3  -5        550.90        539.60        14.40 o                         
  -2   3  -5        802.03        788.35        12.38 o                         
  -2   3  -6        470.61        485.11        12.92 o                         
  -2   3  -7        349.49        359.40        21.03 o                         
   2  -4  -7        157.52        163.43        18.28 o                         
   2   4  -6        976.13        927.79        15.81 o                         
  -2  -4   5          0.44          4.18         7.69 o                         
   2  -4  -5          0.87         10.88         9.70 o                         
  -2  -4   4        932.61        948.14         9.18 o                         
  -2  -4   3        405.74        389.16         4.24 o                         
  -2   4   2        795.79       1110.64         7.92 o                         
  -2  -4   2       6361.99       6489.08        33.05 o                         
  -2   4   1         32.38         35.86         3.89 o                         
   2   4  -1         40.66         43.06         3.93 o                         
   2  -4   0         29.14         54.30         3.21 o                         
   2   4   1        444.14        558.21         5.92 o                         
  -2  -4  -2        790.29        880.10        10.78 o                         
   2   4   2       6247.59       6137.86        34.04 o                         
  -2  -4  -3        667.99        718.80         9.14 o                         
  -2   4  -4       1609.30       1625.01         9.97 o                         
  -2   4  -4       4918.91       4783.74        61.46 o                         
   2   4   5          1.05          8.24        11.90 o                         
   2   4   5         71.18         88.00        10.73 o                         
   2   4   6       1369.61       1339.22        17.31 o                         
  -2   4  -7        213.27        158.39        25.20 o                         
   2  -5  -7        449.36        486.49        25.74 o                         
   2  -5  -6        439.13        438.84        18.21 o                         
  -2  -5   5       1025.98        964.88        13.25 o                         
   2  -5  -5       2009.98       2046.18        25.03 o                         
   2   5  -4        263.04        262.06         4.97 o                         
   2  -5  -3        633.20        709.23         9.47 o                         
   2   5  -2        669.15        666.17         5.75 o                         
  -2  -5   2       1188.71       1250.17        14.98 o                         
  -2  -5   1        142.13        123.72         4.98 o                         
   2   5   0        842.74        787.32         7.05 o                         
   2  -5   1        204.51        230.60         5.46 o                         
   2  -5   2         77.99         59.02         3.62 o                         
  -2   5  -2         84.95         73.62        10.12 o                         
  -2   5  -3       1546.82       1499.21        12.32 o                         
  -2  -5  -4        410.89        378.03         7.72 o                         
   2   5   4        413.51        397.69        29.42 o                         
  -2  -5  -5       1166.60       1013.19        17.46 o                         
  -2  -5  -5       2399.07       2391.62        24.37 o                         
   2   5   6        172.51        177.83        14.15 o                         
  -2  -5  -7        633.90        587.62        27.33 o                         
   2   6  -7        644.35        725.08        36.30 o                         
   2   6  -6        364.67        336.48        18.03 o                         
   2  -6  -5        867.50        773.43        14.17 o                         
   2  -6  -5       1699.51       1806.70        32.52 o                         
   2   6  -4        264.22        285.31         6.49 o                         
   2  -6  -4        624.38        576.37        24.95 o                         
   2  -6  -3       3156.53       3051.28        19.50 o                         
  -2   6   2         29.45         30.40         5.51 o                         
  -2   6   2        270.54        270.02         7.72 o                         
  -2  -6   1       8076.50       8186.76        27.44 o                         
   2  -6   0        756.41        887.18         7.77 o                         
  -2  -6  -1       6433.83       6730.68        31.48 o                         
  -2  -6  -2          3.14          2.50         4.99 o                         
  -2  -6  -2          5.41         10.46         7.04 o                         
  -2   6  -3       2434.36       2453.88        21.16 o                         
  -2   6  -4        202.14        220.63         9.96 o                         
  -2  -6  -4        204.11        224.79        18.51 o                         
   2   6   5        129.35        158.18        23.33 o                         
  -2  -6  -5        906.70        963.27        23.26 o                         
  -2   6  -6         64.24         70.24        18.68 o                         
  -2   6  -7        581.61        651.84        71.60 o                         
   2  -7  -7        258.98        272.26        30.14 o                         
   2   7  -6        932.43       1010.36        36.86 o                         
  -2   7   5        353.81        335.63         8.97 o                         
   2  -7  -5        693.15        699.37        27.97 o                         
   2   7  -4        914.20        908.96        12.26 o                         
   2  -7  -4        971.79       1052.74        17.75 o                         
  -2  -7   3        148.66        161.98         6.40 o                         
  -2  -7   3        627.90        607.08        27.44 o                         
   2  -7  -2       2368.59       2346.35        27.94 o                         
   2   7  -2       3201.03       3243.35        18.20 o                         
  -2   7   1         47.32         49.02         5.49 o                         
   2   7   0       3344.76       3478.23        18.98 o                         
   2   7   1        437.91        419.63         9.09 o                         
  -2  -7  -2       1973.11       2160.05        31.63 o                         
   2   7   2       2238.22       2217.22        17.14 o                         
  -2  -7  -3        354.75        335.74         8.32 o                         
   2  -7   3        625.00        611.21        18.65 o                         
   2   7   4        583.29        547.41        18.51 o                         
  -2  -7  -4        586.32        692.76        30.19 o                         
   2   7   5        271.26        264.35        26.46 o                         
  -2   7  -5        399.53        379.13        21.74 o                         
  -2  -7  -6        743.56        774.59        35.97 o                         
   2   8  -6        754.99        817.39        37.73 o                         
  -2   8   5          1.84          2.92         6.79 o                         
   2   8  -5          3.61         16.94        18.36 o                         
  -2  -8   4        148.06        146.04        10.13 o                         
  -2  -8   4       2173.29       2077.83        29.03 o                         
   2   8  -3         38.38         49.90         7.63 o                         
   2  -8  -3         46.53         50.83        15.48 o                         
   2  -8  -2       1204.42       1458.73        27.39 o                         
  -2  -8   2       4589.34       4704.90        24.73 o                         
   2   8  -1         76.75         74.78         6.58 o                         
   2   8   0         78.54        108.95         6.24 o                         
  -2   8  -1        796.51        773.47        12.85 o                         
   2  -8   2        338.11        362.46        11.22 o                         
  -2   8  -2       2219.30       2058.49        27.69 o                         
   2   8   3        198.72        191.79         7.00 o                         
  -2   8  -3        204.28        204.71        18.31 o                         
   2   8   4        400.34        367.19        16.86 o                         
  -2   8  -4       1686.55       1678.63        32.19 o                         
  -2   8  -5        230.95        234.11        21.49 o                         
  -2   8  -6       1090.14       1065.66        51.92 o                         
   2   9  -6         19.12         27.20        30.02 o                         
  -2  -9   5       1550.15       1388.43        23.91 o                         
   2   9  -5       3036.89       3067.45        31.94 o                         
   2   9  -4         42.86         40.25         9.04 o                         
  -2  -9   4         62.22         41.36        18.37 o                         
   2  -9  -3        475.20        639.05        11.14 o                         
   2   9  -3       3291.68       3361.61        41.06 o                         
   2   9  -2         74.05         89.20         8.83 o                         
   2  -9  -1        217.51        228.43         9.57 o                         
  -2   9   0        718.37        714.12        11.00 o                         
   2  -9   1        953.73        954.65        15.86 o                         
  -2  -9  -2         60.13         61.27        17.32 o                         
  -2  -9  -2         85.90         94.65         9.80 o                         
   2   9   3        754.28        718.86        11.30 o                         
  -2  -9  -3       1550.39       1480.83        28.21 o                         
  -2  -9  -4        413.40        353.06        17.16 o                         
  -2   9  -4        416.88        423.78        21.19 o                         
  -2   9  -5       1249.80       1290.60        39.44 o                         
   2  10  -5       1553.25       1650.09        32.41 o                         
  -2  10   4        193.33        215.12        12.28 o                         
   2  10  -4        197.58        257.86        22.39 o                         
  -2  10   3        320.00        320.45        18.31 o                         
   2 -10  -3        925.60        926.79        21.44 o                         
   2  10  -2          5.97         10.14        10.20 o                         
  -2  10   1       5711.32       5632.73        39.51 o                         
  -2  10   0        438.63        436.27        10.03 o                         
  -2 -10  -1       2939.39       3030.26        26.47 o                         
  -2 -10  -2          4.60         16.30        15.21 o                         
  -2 -10  -2        417.32        415.83        15.84 o                         
  -2 -10  -3        235.33        237.08        10.62 o                         
  -2  10  -3        524.50        546.68        20.92 o                         
   2  10   4        215.38        202.63        25.31 o                         
   2 -10   4        748.94        704.67        25.33 o                         
   2  10   5        711.41        752.19        28.67 o                         
   2 -11  -5         85.90        120.57        35.13 o                         
  -2 -11   4        684.43        650.91        34.31 o                         
   2 -11  -4        747.37        828.72        22.60 o                         
  -2 -11   3         57.44         55.84        11.64 o                         
   2 -11  -3         89.76        105.10        23.26 o                         
   2  11  -2       1812.41       1925.01        26.18 o                         
   2 -11  -1         49.14         48.73        11.57 o                         
  -2  11   0       1552.06       1707.53        25.06 o                         
  -2 -11  -1        215.43        223.97        13.30 o                         
  -2 -11  -2       1494.99       1365.96        34.21 o                         
  -2 -11  -2       1747.03       1721.21        24.23 o                         
   2  11   3         36.72         55.91        16.23 o                         
  -2  11  -3         51.04         51.94        18.62 o                         
  -2 -11  -4        244.96        308.48        21.52 o                         
   2 -12  -4        804.62        798.50        25.32 o                         
  -2 -12   3        359.64        395.35        34.58 o                         
   2 -12  -3        389.58        416.47        27.67 o                         
   2 -12  -2        810.04        819.44        23.79 o                         
  -2  12   1        187.06        175.17        15.08 o                         
   2 -12   0          3.09         12.55        13.39 o                         
   2 -12   1        423.41        422.87        18.95 o                         
   2 -12   2        683.28        718.24        22.53 o                         
   2 -12   3        125.72        118.31        21.65 o                         
   2  12   4        750.54        743.79        29.64 o                         
  -2 -13   3        198.44        248.99        36.14 o                         
  -2 -13   3        791.14        813.07        33.11 o                         
  -2 -13   2          1.48          2.61        21.45 o                         
   2  13  -1        505.82        519.12        27.59 o                         
   2  13   0         89.02         91.53        15.67 o                         
   2 -13   1        763.44        823.13        30.60 o                         
  -2  13  -2         55.91         67.02        18.98 o                         
  -2 -14   1       1337.54       1363.71        37.39 o                         
   2  14   0          6.14         14.33        17.34 o                         
  -2  14  -1        555.35        555.44        34.44 o                         
   3   0  -6       2732.14       2836.88        43.53 o                         
   3   0  -4       5637.03       5918.11        31.75 o                         
  -3   0   2       2253.40       2175.32        12.09 o                         
  -3   0   0       8757.80       8713.40        35.38 o                         
   3   0   2       8716.10       8514.41        40.05 o                         
  -3   0  -4        319.16        281.37         7.67 o                         
  -3   0  -6       1114.33        958.55        23.38 o                         
   3   1  -7        312.07        316.40        11.64 o                         
   3   1  -6        444.28        480.22        12.19 o                         
   3  -1  -5        263.97        248.45         6.71 o                         
   3   1  -5       1108.97       1105.67        10.40 o                         
   3   1  -4        754.78        751.22         5.97 o                         
  -3   1   3        144.18        287.02         4.87 o                         
  -3  -1   2       1449.85       1446.38         6.26 o                         
   3   1  -2       2455.88       2559.65        18.19 o                         
   3  -1  -1        195.98        240.21         3.16 o                         
   3   1   0       5456.30       6119.82        22.56 o                         
  -3  -1  -1       7183.43       6863.62        18.44 o                         
   3   1   2          6.35         29.37         2.85 o                         
  -3  -1  -3       3265.39       3195.02        14.53 o                         
   3   1   4          6.52         20.76         3.94 o                         
   3   1   5       1711.12       1697.04        35.22 o                         
   3  -1   5       1712.53       1558.97        19.82 o                         
   3  -1   6        371.86        344.07        12.15 o                         
   3  -1   7        845.01        792.62        22.94 o                         
   3   2  -8         32.22         45.29        27.19 o                         
   3  -2  -7       1256.73       1560.77        29.71 o                         
   3  -2  -6         76.95         73.96         8.04 o                         
   3   2  -5       3753.25       2766.84        12.39 o                         
   3  -2  -5       3755.99       3937.50        17.64 o                         
   3   2  -4        136.77        160.14         3.99 o                         
   3  -2  -3       3050.93       2827.54        11.25 o                         
  -3  -2   2        301.94        284.85         3.13 o                         
   3   2  -2        390.21        366.47        10.10 o                         
   3   2  -1       8028.98       8431.88        44.79 o                         
   3   2  -1      16113.86      17000.82        34.85 o                         
   3  -2   0          5.11          6.84         1.81 o                         
   3  -2   1       4384.52       4640.62        19.79 o                         
  -3  -2  -2          0.55          3.14         2.78 o                         
  -3  -2  -2         16.25         10.55        18.39 o                         
   3   2   3          1.37         42.74         4.66 o                         
  -3   2  -4         53.97         41.76         2.86 o                         
   3   2   5        160.20        175.68        19.63 o                         
  -3  -2  -5       2555.99       2562.32        20.97 o                         
   3   2   6          5.31          9.65        10.49 o                         
  -3   2  -7        870.83        851.69        26.62 o                         
   3   3  -8        898.82        967.55        69.61 o                         
   3  -3  -7        599.49        587.93        20.90 o                         
   3   3  -6       1186.20       1234.99        18.29 o                         
  -3  -3   5         84.42        102.63        14.25 o                         
   3   3  -5        855.31        891.99        12.69 o                         
   3  -3  -4       2366.24       2272.11        10.48 o                         
   3   3  -3         82.51         95.86         2.90 o                         
   3  -3  -2       1529.83       1551.93        10.80 o                         
  -3  -3   2       5474.21       5387.05        28.16 o                         
  -3  -3   1       1506.82       1594.99         8.39 o                         
   3   3   0        532.94        618.79         6.27 o                         
  -3  -3  -1       1401.02       1201.46         7.98 o                         
  -3  -3  -2         26.92         33.51         5.56 o                         
   3  -3   2        708.96        638.22        13.25 o                         
   3   3   3       1482.47       1407.93        11.30 o                         
  -3  -3  -4        176.51        196.92         5.07 o                         
   3   3   5        822.93        747.18        18.42 o                         
  -3   3  -5        879.10        819.94        14.46 o                         
  -3  -3  -6        593.06        578.56        15.75 o                         
   3  -3   7        438.66        361.51        27.89 o                         
   3  -4  -7         70.46         72.12        15.52 o                         
   3   4  -6        940.46        933.53        25.57 o                         
   3   4  -5        183.06        184.18        11.17 o                         
   3  -4  -5        337.83        329.49        11.03 o                         
   3   4  -4         16.94        209.75        10.27 o                         
  -3  -4   3         24.30         22.90         3.06 o                         
  -3   4   2       1249.76       1251.89         8.48 o                         
  -3  -4   2       2682.08       2653.43        25.02 o                         
   3  -4  -1        432.17        556.79         5.88 o                         
  -3   4   0       8159.73       8560.85        25.36 o                         
   3   4   1       2492.93       2684.40        15.28 o                         
  -3   4  -2       3985.98       3948.66        31.26 o                         
   3   4   2       7476.81       7301.76        31.27 o                         
   3  -4   3         38.23         36.49         5.30 o                         
   3  -4   4       2134.34       2012.12        11.75 o                         
   3   4   5          4.35          4.35        19.67 o                         
  -3  -4  -5        330.48        340.64        13.70 o                         
   3   4   6       1336.83       1341.06        32.36 o                         
   3  -4   7         74.34         84.76        26.05 o                         
   3  -5  -7        491.37        545.35        32.57 o                         
   3   5  -6        457.76        456.77        11.77 o                         
   3   5  -5         71.57         90.08         6.31 o                         
   3  -5  -5        774.16        858.87        17.27 o                         
   3  -5  -4        600.96        597.61         8.16 o                         
   3  -5  -3         51.05         99.95         5.51 o                         
  -3  -5   2        233.44        216.81         7.21 o                         
  -3  -5   2        978.10        967.16        17.66 o                         
   3   5  -1        198.67        225.03         5.76 o                         
   3   5   0         22.91         17.98         3.50 o                         
   3   5   1       9378.52       9392.08        29.49 o                         
  -3  -5  -2        313.24        345.92         6.55 o                         
  -3  -5  -2        323.38        387.81        10.10 o                         
   3   5   3       2320.36       2331.13        21.69 o                         
  -3   5  -3       2393.18       2444.69        46.28 o                         
   3   5   4          0.48         13.59         6.33 o                         
  -3   5  -4         42.39        199.54        31.11 o                         
   3   5   5        988.30        863.01        20.63 o                         
  -3  -5  -5       1017.53       1044.16        25.45 o                         
  -3   5  -6        481.37        476.28        22.11 o                         
  -3   5  -7       1241.56       1178.87        34.89 o                         
   3  -6  -7       1470.86       1554.70        44.33 o                         
   3  -6  -6        352.54        356.26        27.89 o                         
   3  -6  -5       1898.29       1322.55         9.40 o                         
   3   6  -5       1951.82       2073.87        31.02 o                         
   3   6  -4         71.49         75.68         5.52 o                         
  -3  -6   4         94.47        146.44        32.19 o                         
  -3   6   3       3036.13       2946.25        15.67 o                         
   3  -6  -2        283.34        339.51        14.18 o                         
   3   6  -2        459.06        503.75         9.45 o                         
  -3  -6   1       6388.72       6551.54        29.31 o                         
   3  -6   0          8.31          6.41         4.10 o                         
   3   6   1       1698.16       1916.01        13.88 o                         
   3   6   2        340.86        353.46         6.83 o                         
   3   6   2        536.98        577.22        12.40 o                         
  -3  -6  -3         32.78         70.74         6.49 o                         
   3   6   3       2498.69       2530.88        35.16 o                         
   3  -6   4         12.87         13.68         7.33 o                         
   3   6   4        111.91        116.68        18.76 o                         
  -3  -6  -5        375.85        311.99        15.13 o                         
   3   6   5       1897.02       1774.46        31.49 o                         
   3  -6   6         30.31         42.83        18.87 o                         
   3   7  -7        247.40        222.03        30.14 o                         
   3   7  -6        967.24       1061.23        45.21 o                         
  -3  -7   5         34.02         37.35        10.82 o                         
   3   7  -5        330.60        361.39        25.14 o                         
   3   7  -4       1596.10       1683.62        19.22 o                         
   3  -7  -4       2332.90       2350.42        38.59 o                         
   3   7  -3          8.74         13.96         6.14 o                         
  -3  -7   3        181.70        179.92        25.12 o                         
   3   7  -2       2552.64       2560.12        14.62 o                         
   3  -7  -1        442.59        414.68         7.85 o                         
   3   7   0       2188.13       2402.65        15.61 o                         
   3   7   1       1073.68       1069.47        11.42 o                         
  -3  -7  -2         81.01         92.08        17.17 o                         
   3  -7   2        748.24        744.92         9.30 o                         
  -3  -7  -3        459.71        444.42         9.27 o                         
   3   7   3        472.24        458.48        22.17 o                         
  -3  -7  -4         69.24         87.59         8.83 o                         
   3   7   4        965.24       1014.97        32.70 o                         
  -3  -7  -5        152.02        122.17        12.26 o                         
  -3  -7  -6        455.11        411.96        33.28 o                         
   3   8  -6        724.47        794.26        37.78 o                         
  -3  -8   5          4.48          4.33        15.32 o                         
   3   8  -5         14.35         25.51        19.64 o                         
   3   8  -4        110.25        174.73        12.53 o                         
   3  -8  -4        889.07       1187.95        35.93 o                         
   3   8  -3        236.83        222.26         6.44 o                         
   3   8  -3        240.27        254.80        24.19 o                         
  -3   8   2        966.64        972.83        27.73 o                         
   3  -8  -2       1274.20       1307.57        14.94 o                         
   3  -8  -1        801.30        756.39        12.03 o                         
   3  -8   0       2624.68       2605.68        15.95 o                         
   3  -8   1        254.26        248.49         9.57 o                         
  -3   8  -2       1207.68       1218.76        15.78 o                         
   3   8   2       2721.26       2762.05        21.70 o                         
   3  -8   3         51.83         38.69         8.54 o                         
  -3  -8  -3        322.41        323.68        20.11 o                         
  -3  -8  -4       1786.52       1420.58        19.89 o                         
  -3   8  -4       2317.75       2237.92        34.31 o                         
  -3  -8  -5        231.84        253.60        22.56 o                         
  -3  -8  -6        481.56        557.65        36.99 o                         
   3   9  -6         18.94         18.71        29.88 o                         
  -3  -9   5          0.55         30.03        18.05 o                         
   3   9  -5        868.15       1031.78        37.03 o                         
  -3   9   4         35.28         39.02        10.73 o                         
  -3  -9   4        156.33        197.08        22.92 o                         
  -3   9   3        690.71        719.55        12.29 o                         
   3  -9  -3       1288.31       1370.14        25.03 o                         
  -3  -9   2        688.55        702.11        12.34 o                         
   3  -9  -1        969.93        976.43        15.36 o                         
  -3   9   0         95.12         87.51         7.09 o                         
  -3  -9  -1       2651.01       2653.38        22.76 o                         
  -3  -9  -2        309.90        282.24        22.78 o                         
  -3  -9  -2        312.87        306.45        11.84 o                         
   3  -9   3       1492.35       1533.11        15.71 o                         
   3  -9   3       1645.98       1663.58        34.08 o                         
   3   9   4          0.39         14.59        22.81 o                         
   3  -9   4         45.83         96.88        19.98 o                         
  -3   9  -5        426.68        464.31        26.39 o                         
  -3 -10   5        303.63        426.22        27.10 o                         
   3  10  -4          2.03          0.07        13.11 o                         
  -3 -10   4        134.73        141.02        22.66 o                         
  -3 -10   3       2708.67       2672.40        24.41 o                         
   3  10  -3       3292.07       3605.65        50.18 o                         
   3 -10  -2        326.93        298.96        14.07 o                         
   3 -10  -1       2900.47       2933.96        28.25 o                         
  -3 -10   0        305.21        326.13        10.41 o                         
   3 -10   1         91.66        118.27        11.61 o                         
  -3 -10  -2        543.10        505.59        26.61 o                         
  -3  10  -2        953.81        944.74        16.85 o                         
  -3 -10  -3        122.66        116.47         8.40 o                         
  -3  10  -3        534.15        579.01        23.73 o                         
   3  10   4        175.01        167.43        26.43 o                         
  -3  10  -4        300.12        308.21        23.86 o                         
   3  10   5        591.20        633.42        29.32 o                         
   3  11  -5        131.13        122.99        36.31 o                         
  -3 -11   4        880.23        819.62        39.20 o                         
   3  11  -4       1158.12       1159.49        48.64 o                         
  -3  11   3          1.80          4.21        13.03 o                         
   3  11  -3         66.43         73.29        18.55 o                         
   3  11  -2       1165.18       1168.12        20.70 o                         
   3 -11  -1        216.12        232.33        15.01 o                         
   3  11   0       1818.97       1853.12        24.77 o                         
  -3  11  -1         82.47         78.96        12.63 o                         
  -3 -11  -2          7.83         10.66        23.25 o                         
   3 -11   2        596.65        627.75        24.92 o                         
   3  11   3        201.29        184.61        21.18 o                         
  -3  11  -3        222.92        201.03        24.40 o                         
   3  11   4         17.89         22.46        28.41 o                         
  -3  11  -4        746.99        791.56        36.40 o                         
   3  12  -4        227.26        257.71        29.42 o                         
  -3 -12   3         70.27         74.61        30.55 o                         
   3 -12  -3        125.81        119.79        25.79 o                         
  -3 -12   2        249.64        262.17        18.09 o                         
   3 -12  -1        420.65        420.41        18.44 o                         
  -3 -12   0        628.53        629.24        16.04 o                         
   3  12   1         27.28         27.97        15.62 o                         
   3  12   2        498.84        470.64        41.38 o                         
   3 -12   2       1273.59       1318.40        25.56 o                         
   3 -12   3        110.47        102.42        22.25 o                         
  -3 -13   3         14.78         28.36        35.67 o                         
  -3 -13   3        756.75        777.65        44.22 o                         
   3 -13  -2         97.73         94.53        22.66 o                         
  -3 -13   1        782.50        779.60        36.52 o                         
  -3  13   0         21.75         26.05        14.84 o                         
  -3 -13  -1       2058.98       2197.70        32.38 o                         
  -3  13  -2        120.85        126.23        24.07 o                         
  -3 -14   1        547.97        535.13        32.01 o                         
   3 -14   0        319.44        324.68        22.08 o                         
   4   0  -6       5353.33       5321.75        33.30 o                         
   4   0  -4       1528.84       1472.53         9.56 o                         
  -4   0   2       5700.77       5172.45        23.96 o                         
  -4   0   2       6337.41       6225.44        43.38 o                         
  -4   0   0      19219.25      20336.65       176.51 o                         
  -4   0  -2         39.59         82.53         5.34 o                         
  -4   0  -4        777.59        739.08        10.23 o                         
  -4   0  -6        420.41        517.65        18.95 o                         
   4  -1  -8        386.63        466.74        37.95 o                         
   4  -1  -7        441.00        483.01        16.47 o                         
  -4  -1   6        654.96        686.51        11.10 o                         
   4   1  -5         64.85         91.62         9.87 o                         
   4   1  -5        566.32        711.20        15.41 o                         
   4   1  -4       1113.56       1106.13         7.21 o                         
  -4  -1   3        997.99       1030.94         6.33 o                         
  -4   1   2        843.50        902.13         5.24 o                         
   4   1  -1       7220.23       6988.86        24.60 o                         
   4   1   0       2441.94       2335.86        10.63 o                         
  -4  -1  -1       7176.77       7284.42        30.45 o                         
  -4  -1  -2        324.74        310.72         4.76 o                         
   4   1   2       1331.63       1182.20        27.28 o                         
   4  -1   3       1837.79       1843.78        12.12 o                         
   4  -1   4        996.30        938.29        10.19 o                         
   4  -1   5        193.42        165.68        12.68 o                         
   4   1   5        886.71        828.34         8.89 o                         
  -4  -1  -6        857.61        867.71        15.54 o                         
   4   1   7        313.20        271.05        19.07 o                         
   4   2  -8         31.97         24.21        27.28 o                         
  -4  -2   7       1457.30       1562.95        22.52 o                         
  -4  -2   6         44.05         42.29         8.25 o                         
   4   2  -5        657.86        620.90        13.32 o                         
   4   2  -5       1964.07       1994.42        16.15 o                         
  -4   2   4        127.77        134.46         3.91 o                         
  -4   2   3       1744.75       1591.26         8.46 o                         
  -4   2   2          6.72          7.12         2.24 o                         
   4   2  -2         29.36         26.65         7.77 o                         
   4   2  -1       4267.15       4438.47        19.50 o                         
  -4  -2   0          5.10          6.80         2.35 o                         
   4  -2   1       3083.49       2997.92        19.84 o                         
  -4   2  -2         96.06         87.89         4.34 o                         
   4  -2   2        115.72        114.26        10.66 o                         
   4  -2   3        974.43        899.60         9.13 o                         
  -4   2  -4          1.37          1.06         3.96 o                         
   4   2   5       2093.79       1528.05        14.75 o                         
  -4  -2  -5       2850.62       2789.56        25.49 o                         
  -4  -2  -6         52.83         46.56        11.53 o                         
   4   2   7       1236.86       1158.89        31.73 o                         
   4   3  -8        909.69       1056.52        69.36 o                         
  -4  -3   7        519.09        555.60        16.16 o                         
  -4  -3   6       1438.04       1473.67        21.20 o                         
   4   3  -5        230.87        209.21        12.99 o                         
   4  -3  -5        271.49        293.40         8.64 o                         
   4   3  -4        473.05        423.53         5.58 o                         
  -4  -3   3        600.92        575.18         4.83 o                         
  -4  -3   2          2.16         17.45         2.75 o                         
  -4  -3   2       1563.24       1479.01        19.44 o                         
  -4  -3   1       1393.76       1165.59         7.62 o                         
   4   3   0        872.85        929.45         6.39 o                         
  -4  -3  -1       3064.99       3243.51        17.17 o                         
  -4   3  -2       1389.44       1340.06         9.77 o                         
  -4  -3  -2       3294.49       3247.30        29.80 o                         
   4   3   3        973.09        938.71         9.82 o                         
  -4   3  -4        704.66        688.25        11.59 o                         
  -4  -3  -5        122.22        105.57        20.05 o                         
   4   3   5        486.69        466.19        12.05 o                         
   4   3   6        449.59        427.12        20.27 o                         
   4  -3   7        408.53        358.16        33.75 o                         
  -4  -4   7        156.57        152.26        13.83 o                         
   4  -4  -6       1746.26       1755.13        24.85 o                         
   4   4  -5          2.68          4.99         7.90 o                         
   4   4  -5         78.68         87.42         9.80 o                         
   4  -4  -4       2157.55       2246.75        13.82 o                         
  -4  -4   4       2157.84       2302.70        45.84 o                         
   4   4  -3          0.37          1.17         3.08 o                         
  -4   4   2       5690.08       5739.22        26.89 o                         
   4   4  -2       6448.04       6590.72        24.37 o                         
  -4  -4   1       2487.41       2692.93        16.56 o                         
  -4   4   0      11198.52      11376.69        36.44 o                         
  -4   4  -1        701.51        700.57         7.78 o                         
  -4  -4  -2       2174.58       1948.46        23.80 o                         
   4   4   2       2285.69       2264.65        29.09 o                         
   4  -4   3          2.36          2.03         5.31 o                         
   4  -4   4        473.17        438.13         9.32 o                         
   4   4   5          3.90          9.79        14.44 o                         
   4   4   5         10.27         14.23        13.47 o                         
   4   4   6        857.47        893.91        25.17 o                         
  -4  -4  -7        322.35        311.59        34.27 o                         
  -4  -5   7        431.39        450.46        17.46 o                         
   4  -5  -6        600.36        598.27        15.45 o                         
   4   5  -5        258.87        298.14         9.44 o                         
   4   5  -5        963.83       1008.93        21.26 o                         
   4   5  -4        110.32        110.19         6.55 o                         
  -4  -5   4        327.44        321.75        31.68 o                         
   4   5  -3        613.92        663.65         8.58 o                         
   4  -5  -2          7.26         11.18         5.58 o                         
   4  -5  -2         82.06         66.54         5.98 o                         
   4  -5  -1       9422.21       9358.46        30.36 o                         
   4  -5   0        315.83        490.27         6.65 o                         
   4   5   1       3170.03       2895.72        15.90 o                         
  -4   5  -2        206.36        204.14        14.26 o                         
   4   5   2       1385.46       1309.46        10.82 o                         
   4   5   3        991.75        931.46        12.01 o                         
   4   5   4        280.66        262.16         9.11 o                         
   4   5   4       1167.98       1122.87        39.58 o                         
   4   5   5        803.61        708.36        23.05 o                         
   4  -5   5       1199.60       1127.67        28.29 o                         
   4  -5   6        172.73        195.93        24.97 o                         
   4   6  -7        669.48        752.62        29.86 o                         
   4   6  -6        100.04        128.16        15.81 o                         
   4   6  -5        962.12        876.33        17.28 o                         
   4   6  -5       1788.17       1771.30        27.41 o                         
   4  -6  -4        124.26        125.83         5.21 o                         
  -4  -6   4        124.28         87.79        33.48 o                         
  -4  -6   3        568.30        544.02         8.49 o                         
   4  -6  -2          2.37          4.25        11.34 o                         
  -4  -6   2          5.38          9.54         6.40 o                         
   4   6  -1       1638.93       1823.24        14.97 o                         
   4   6   0        630.52        663.50         7.88 o                         
   4  -6   1       2941.37       3023.74        20.23 o                         
   4   6   2          2.53          3.89        20.65 o                         
   4  -6   2         29.63         33.29         5.93 o                         
   4  -6   3        967.79        846.21        11.96 o                         
  -4   6  -3       2077.52       1841.64        45.28 o                         
   4   6   4          2.04          0.08         8.93 o                         
  -4   6  -4         24.46         17.78        19.25 o                         
   4  -6   5        862.47        626.35        15.85 o                         
   4   6   5       1224.57       1159.57        22.70 o                         
   4  -6   6        226.25        243.74        24.36 o                         
   4  -7  -7        248.52        281.57        28.27 o                         
   4   7  -6        840.98        857.10        35.97 o                         
   4   7  -5         40.74         35.36        12.60 o                         
   4   7  -5         61.89        100.52        23.74 o                         
  -4  -7   4        349.25        351.83         8.82 o                         
   4   7  -4       2026.12       2029.13        38.56 o                         
  -4   7   3        260.10        248.58         6.26 o                         
  -4  -7   3        278.31        250.26        32.22 o                         
   4  -7  -2       2168.81       2253.60        15.79 o                         
   4   7  -1       1069.45       1059.42        12.61 o                         
   4  -7   0        312.03        347.42         7.56 o                         
   4  -7   1        410.01        412.42         8.93 o                         
   4   7   2        786.65        801.85        34.91 o                         
   4   7   2       2440.53       2305.79        21.55 o                         
  -4  -7  -3        168.75        148.85         9.59 o                         
  -4   7  -3        211.96        193.57        17.88 o                         
   4   7   4        595.77        568.27        17.24 o                         
   4  -7   4       1604.85       1492.97        37.09 o                         
  -4  -7  -5        329.52        308.41        22.47 o                         
  -4  -7  -6       1169.55       1075.27        50.01 o                         
   4   8  -6        695.44        836.11        38.05 o                         
  -4   8   5        305.08        293.55         5.45 o                         
   4  -8  -5        375.91        363.02        28.47 o                         
  -4  -8   4       1790.52       1766.97        19.77 o                         
   4   8  -4       1794.11       1893.85        33.95 o                         
  -4  -8   3        299.76        276.96         8.07 o                         
   4  -8  -3        490.85        505.37        22.12 o                         
  -4   8   2       1961.43       1857.81        35.05 o                         
   4  -8  -2       2285.71       2236.64        19.67 o                         
  -4  -8   1        249.08        239.87         9.98 o                         
   4  -8   0       3851.08       4143.23        30.06 o                         
   4   8   1        123.77        120.58         7.76 o                         
   4   8   2       2196.16       1925.54        47.93 o                         
  -4  -8  -2       2589.23       2593.22        17.44 o                         
   4   8   3        177.08        158.45        10.22 o                         
   4  -8   3        491.62        479.39        24.99 o                         
   4   8   4        141.95        170.01        19.50 o                         
   4  -8   4        143.02        198.06        19.03 o                         
  -4  -8  -5        295.72        306.59        23.79 o                         
   4   9  -6        157.96        159.69        33.89 o                         
  -4  -9   5        898.25        886.88        31.01 o                         
   4   9  -5       1065.76       1147.40        37.90 o                         
  -4   9   4        379.21        361.61        14.50 o                         
   4   9  -4        438.87        445.32        34.61 o                         
  -4  -9   3        656.60        701.96        16.06 o                         
   4   9  -3        658.21        677.87        25.72 o                         
   4   9  -2         84.54         98.48         9.36 o                         
   4  -9  -1       2650.35       2559.15        19.73 o                         
   4  -9   0        247.90        264.76         9.06 o                         
  -4  -9  -1       2101.44       2098.26        25.31 o                         
  -4  -9  -2       1018.29        962.50        14.94 o                         
   4   9   3        341.39        349.96        15.19 o                         
  -4  -9  -3        552.50        572.77        22.12 o                         
   4   9   4        338.04        276.74        27.90 o                         
  -4   9  -4        879.78        807.57        27.09 o                         
  -4  -9  -5        470.71        470.02        27.54 o                         
  -4 -10   5       1169.80       1127.72        36.73 o                         
   4  10  -5       2049.72       2188.07        49.33 o                         
   4  10  -4         13.74         19.88        17.44 o                         
   4  10  -4         44.86         66.76        25.89 o                         
  -4 -10   3        123.19        151.52        12.21 o                         
   4 -10  -3       1790.43       1863.16        33.75 o                         
  -4 -10   2        434.74        429.33        16.12 o                         
   4 -10  -1         90.79        126.51        10.03 o                         
  -4 -10   0       1299.40       1211.52        15.08 o                         
   4 -10   1        161.68        207.22        11.11 o                         
   4  10   2        153.91        158.60        10.93 o                         
   4  10   3        713.17        684.33        26.00 o                         
  -4 -10  -3       1940.33       1958.54        43.22 o                         
   4  10   4        216.50        186.82        29.56 o                         
  -4  10  -4        255.53        245.45        24.39 o                         
   4 -11  -5          6.23         14.55        33.77 o                         
  -4 -11   4        167.82        161.10        34.16 o                         
   4  11  -4       1481.08       1480.11        40.51 o                         
  -4 -11   3         81.31         78.36        14.77 o                         
   4  11  -3        108.87        102.80        18.92 o                         
   4  11  -2       1696.63       1569.19        33.69 o                         
  -4 -11   1         81.52         85.18        13.10 o                         
   4  11   0        349.13        365.60        12.73 o                         
   4  11   1        246.76        220.24        12.61 o                         
   4 -11   2        935.48        947.58        22.08 o                         
   4  11   3         48.94         76.40        20.77 o                         
  -4  11  -3        116.38         98.20        24.41 o                         
   4  11   4        448.78        411.11        36.07 o                         
  -4  11  -4        833.18        868.93        38.61 o                         
  -4 -12   4        327.89        282.70        40.55 o                         
  -4 -12   4        336.58        377.34        30.56 o                         
  -4 -12   3         88.43         82.80        33.90 o                         
   4 -12  -3        319.79        299.45        28.28 o                         
   4 -12  -2        709.22        721.87        26.67 o                         
  -4  12   1         26.22         25.62        14.35 o                         
  -4 -12   0       1708.68       1769.19        27.30 o                         
   4 -12   1        147.69        139.46        16.10 o                         
   4  12   2       1010.41       1072.61        26.29 o                         
  -4  12  -3        136.53        160.73        23.29 o                         
  -4 -13   3        848.07        947.43        49.09 o                         
   4  13  -3        855.23        920.80        34.68 o                         
   4 -13  -2         53.63         64.58        23.34 o                         
   4  13  -1       2058.36       2131.74        37.00 o                         
   4 -13   0        174.68        166.42        19.18 o                         
  -4  13  -1        818.89        826.90        23.79 o                         
   4 -13   2          2.51         10.04        22.53 o                         
   5   0  -8       3022.59       3014.11        83.54 o                         
  -5   0   6        881.44        924.25        18.97 o                         
  -5   0   4       2922.35       2798.81        19.65 o                         
   5   0  -2       4927.54       4989.54        25.05 o                         
  -5   0   2      13287.08      14211.30        75.14 o                         
  -5   0   0        599.22        721.02         7.96 o                         
   5   0   2        816.97        839.53        11.45 o                         
   5   0   4         43.08        159.75         8.48 o                         
   5   0   6       2031.82       2063.41        32.71 o                         
   5   1  -8        268.16        289.41        29.33 o                         
   5  -1  -7        683.22        788.86        20.88 o                         
  -5   1   6       1388.54       1259.21        12.12 o                         
   5   1  -5       1343.63       1170.41        27.53 o                         
  -5  -1   5       1377.62       1389.65        10.38 o                         
   5  -1  -4         44.84         54.58         3.16 o                         
  -5  -1   3       2564.88       2677.68        12.88 o                         
  -5   1   2       1851.37       1688.69         8.76 o                         
  -5  -1   2       1857.46       1761.91        21.31 o                         
  -5   1   1       7079.68       7164.48        25.75 o                         
   5   1   0       2446.05       2449.74        14.23 o                         
   5  -1   1        743.54        815.81         8.98 o                         
  -5   1  -2       2864.15       2870.70        16.24 o                         
  -5   1  -3          5.52         89.18         6.04 o                         
   5   1   4       1715.00       1630.47        10.67 o                         
   5  -1   5        154.42        147.44        16.60 o                         
  -5  -1  -5       1102.79        931.46        10.01 o                         
   5   1   6        694.95        718.24        23.16 o                         
  -5   1  -7        172.95        166.53        23.09 o                         
   5   2  -8         18.06         12.85        32.68 o                         
   5  -2  -7        271.07        285.15        12.20 o                         
   5  -2  -6         82.93         75.72         7.24 o                         
   5   2  -5         53.54         85.51        12.06 o                         
   5  -2  -5       2436.07       2452.37        20.65 o                         
   5  -2  -4          7.65         12.54         3.71 o                         
   5   2  -3        341.27        397.66         4.73 o                         
   5   2  -2         16.36         16.50         3.05 o                         
   5  -2  -2         16.89         28.28         7.23 o                         
  -5  -2   1       3171.27       3191.88        15.64 o                         
   5   2   0        139.52        158.76         3.62 o                         
   5  -2   1       5245.73       4934.52        25.98 o                         
  -5  -2  -2          2.67          0.87         3.50 o                         
   5   2   2         39.26         45.45        20.85 o                         
   5  -2   3       3389.29       3274.16        16.61 o                         
  -5  -2  -4         32.88         32.43         4.60 o                         
   5  -2   5       1332.30       1209.66        20.19 o                         
   5   2   5       1360.94       1337.47        30.86 o                         
  -5  -2  -6         55.12         40.28        19.11 o                         
   5   3  -8        280.59        305.97        41.90 o                         
  -5  -3   7        436.86        504.66        15.69 o                         
   5   3  -6       1073.48       1142.20        24.16 o                         
   5   3  -5        473.42        413.86        18.00 o                         
   5   3  -5        523.90        513.79         9.49 o                         
   5   3  -4         69.65         90.52         4.53 o                         
   5   3  -3        428.05        400.39         4.41 o                         
   5   3  -2        711.13        635.79         7.30 o                         
  -5  -3   2        736.95        704.48        10.95 o                         
   5  -3  -1       3032.67       3094.51        13.87 o                         
  -5   3   0       5400.62       5793.66        22.50 o                         
  -5   3  -1        361.02        416.55         7.08 o                         
  -5  -3  -2       1377.55       1274.13        17.95 o                         
   5   3   2       1864.67       1860.25        22.60 o                         
   5   3   3          0.31         40.91         4.13 o                         
  -5   3  -4       1043.31        979.29        11.00 o                         
  -5  -3  -5         36.43         35.10         8.02 o                         
   5  -3   5        619.11        602.52        16.41 o                         
  -5  -3  -6        547.74        533.30        24.93 o                         
  -5  -4   7         35.78         36.42        14.89 o                         
   5   4  -6       1770.21       1943.73        25.55 o                         
  -5  -4   5          6.86         10.51         7.35 o                         
   5   4  -5        244.01        265.39        10.56 o                         
   5   4  -4       3450.77       3408.28        19.75 o                         
   5  -4  -3        339.62        361.85         4.06 o                         
  -5   4   2       3639.73       3450.81        23.44 o                         
  -5  -4   2       7462.65       7509.78        35.13 o                         
  -5   4   1        713.31        693.14         7.48 o                         
   5   4   0       2254.62       2078.71        14.34 o                         
  -5   4  -1         17.28         16.25         4.87 o                         
  -5   4  -2         39.22         54.25         6.60 o                         
  -5  -4  -2        732.24        780.31         9.53 o                         
  -5  -4  -3         80.10         76.70         6.67 o                         
  -5  -4  -4        389.49        476.72         9.01 o                         
   5  -4   5        639.22        516.50        12.89 o                         
  -5  -4  -5        646.20        566.19        19.65 o                         
   5   4   6       1206.56       1275.29        32.16 o                         
   5   5  -7        912.58        981.84        24.60 o                         
   5   5  -6        178.58        185.06        11.55 o                         
   5   5  -5        947.23        910.60        15.80 o                         
   5  -5  -5       1097.40       1160.09        25.80 o                         
   5   5  -4          2.73          5.63         4.97 o                         
  -5  -5   4        396.81        383.76        34.69 o                         
   5  -5  -3       3413.45       3524.71        17.67 o                         
   5  -5  -2        311.00        355.77         6.99 o                         
  -5   5   1       3113.43       2962.05        17.42 o                         
   5  -5   0       1665.42       1559.97        14.82 o                         
  -5  -5  -1        400.87        417.95         7.87 o                         
  -5   5  -2       1093.44       1003.48        22.90 o                         
   5  -5   2       1877.84       1816.03        21.11 o                         
  -5   5  -3        223.61        266.73         8.98 o                         
   5   5   4        739.30        714.33        11.69 o                         
   5  -5   5        850.39        650.05        18.25 o                         
   5  -5   5       1755.93       1634.33        38.27 o                         
  -5  -5  -6       1122.86       1135.76        33.60 o                         
   5  -6  -7        279.26        282.04        27.28 o                         
   5   6  -6         70.75        110.96        16.47 o                         
   5   6  -5          3.58         43.27        11.19 o                         
   5   6  -5       1848.94       1852.62        38.53 o                         
   5   6  -4          2.06         10.98         6.87 o                         
   5   6  -4        195.93        212.43        11.11 o                         
   5  -6  -3        292.34        339.60         8.13 o                         
   5  -6  -2        531.40        571.92         7.86 o                         
   5   6  -1       2999.97       3036.99        15.65 o                         
  -5  -6   0         60.05         62.31         5.37 o                         
   5   6   1       3221.38       3248.85        19.96 o                         
  -5  -6  -2          8.51          6.01        22.16 o                         
   5   6   2         14.79         13.14         7.00 o                         
   5   6   3       1209.25       1104.36        17.41 o                         
   5  -6   4        253.95        235.46        10.91 o                         
   5   6   4        256.21        254.13        26.98 o                         
  -5  -6  -5        640.94        596.64        36.14 o                         
  -5  -6  -6         70.75         78.76        21.06 o                         
   5  -7  -7        158.78        163.60        30.75 o                         
   5  -7  -6        902.43        912.83        26.04 o                         
   5   7  -5        225.32        218.43        16.52 o                         
   5   7  -5        290.15        285.46        26.55 o                         
   5   7  -4          3.16         25.83        10.49 o                         
   5   7  -4        562.59        621.07        16.75 o                         
  -5  -7   3        281.77        288.20         8.80 o                         
   5   7  -3        622.01        613.46        22.40 o                         
   5  -7  -2        695.69        725.59        26.94 o                         
   5   7  -2        773.39        756.56        11.22 o                         
  -5  -7   1        401.00        406.12         9.39 o                         
   5  -7   0       3433.12       3746.81        19.52 o                         
   5  -7   1         37.00         46.10         6.97 o                         
  -5  -7  -2       1413.73       1462.94        28.47 o                         
   5  -7   2       2211.69       2216.09        20.44 o                         
   5  -7   3         94.06         92.96         8.68 o                         
  -5   7  -3        357.31        336.41        36.38 o                         
   5   7   4       2051.03       1925.63        29.52 o                         
  -5  -7  -4       2264.34       2300.05        44.36 o                         
   5  -7   5        208.35        227.15        23.10 o                         
   5  -8  -6       1501.22       1546.00        45.54 o                         
  -5  -8   5         96.24        100.08        24.23 o                         
   5   8  -5        211.50        259.73        29.23 o                         
  -5  -8   4       1341.07       1245.18        27.17 o                         
  -5   8   4       1725.04       1891.29        43.06 o                         
   5   8  -3          5.81          9.79         8.42 o                         
  -5  -8   3        196.39        214.59        25.66 o                         
  -5  -8   2       2736.41       2789.14        17.29 o                         
   5  -8  -1        128.89        126.36         8.24 o                         
   5  -8   0       3114.28       2980.60        22.10 o                         
   5  -8   1       1003.48        955.18        12.10 o                         
   5  -8   2        799.74        783.93        12.12 o                         
   5   8   3        385.35        342.24        12.48 o                         
   5  -8   3        388.01        368.40        25.62 o                         
   5   8   4         66.55         78.79        16.08 o                         
   5  -8   4       1180.40       1271.57        41.26 o                         
   5  -8   5        161.51        157.77        24.42 o                         
   5   9  -6        232.69        222.57        36.24 o                         
  -5  -9   5        326.49        310.29        28.69 o                         
   5  -9  -5        473.08        514.95        26.95 o                         
  -5  -9   4          3.63          5.40        12.64 o                         
   5  -9  -4        400.12        397.40        21.81 o                         
  -5   9   3        830.07        827.78        15.99 o                         
   5  -9  -3       1553.49       1547.17        30.85 o                         
   5  -9  -2        300.32        297.02        12.11 o                         
   5  -9  -1       2073.50       2112.79        22.36 o                         
   5  -9   0       1289.01       1202.99        16.30 o                         
  -5  -9  -1         95.35        118.66         9.86 o                         
   5   9   2        906.13        903.86        13.12 o                         
   5   9   3         26.57         31.80        11.89 o                         
   5  -9   3        486.69        471.96        22.92 o                         
   5   9   4        277.57        277.17        23.20 o                         
   5  -9   4        279.55        292.79        22.68 o                         
  -5  -9  -5        364.61        392.88        31.55 o                         
  -5 -10   5         53.00         61.67        28.33 o                         
   5  10  -5        302.57        357.22        28.79 o                         
  -5 -10   4        556.31        572.42        27.39 o                         
   5 -10  -4        762.88        821.32        34.24 o                         
  -5  10   3        301.50        282.76        15.88 o                         
   5 -10  -3        527.20        587.36        24.95 o                         
   5  10  -2        949.11        875.23        16.33 o                         
   5 -10  -1        168.34        223.04        16.02 o                         
  -5  10   0         77.72         68.76         8.86 o                         
   5  10   1       3043.75       2934.43        33.66 o                         
   5  10   2        136.14        137.77        11.09 o                         
  -5 -10  -3        582.14        556.02        19.68 o                         
   5 -10   3        617.67        588.61        32.90 o                         
   5  10   4         61.09         44.77        29.14 o                         
   5 -10   4        178.63        149.72        27.67 o                         
   5 -11  -5         62.77         58.95        40.85 o                         
  -5 -11   4          9.09          8.77        34.39 o                         
   5 -11  -4        235.67        316.48        28.34 o                         
  -5 -11   3         14.93         14.48        15.36 o                         
   5 -11  -3         50.15         59.01        24.49 o                         
   5 -11  -2        621.44        649.49        22.85 o                         
   5 -11  -1        242.86        252.85        18.12 o                         
   5 -11   0       1265.18       1276.00        19.36 o                         
   5  11   1         34.19         39.75        12.82 o                         
   5  11   2       1679.55       1729.61        31.31 o                         
   5  11   3          4.78          1.80        21.80 o                         
   5 -11   3         51.37         63.49        28.14 o                         
  -5 -12   4        620.12        687.44        48.34 o                         
   5 -12  -4        769.54        851.95        34.41 o                         
  -5 -12   3         33.68         19.82        34.73 o                         
   5  12  -3        123.27        128.67        27.39 o                         
  -5 -12   2       1286.23       1355.61        29.60 o                         
   5  12  -1        150.06        127.86        19.00 o                         
   5 -12   0       1285.47       1312.49        19.59 o                         
   5  12   1        246.18        268.38        17.71 o                         
   5  12   2        299.60        311.16        18.91 o                         
   5 -13  -2        122.37        146.28        25.15 o                         
   5 -13  -1        803.21        824.12        30.02 o                         
   5  13   0          1.86         16.49        17.64 o                         
  -5  13  -1         88.76         96.46        18.57 o                         
  -6   0   6       2420.97       2349.74        27.60 o                         
  -6   0   4       1016.84       1042.96        12.78 o                         
  -6   0   2        231.41        288.48         6.79 o                         
  -6   0   2        269.37        429.34        13.33 o                         
   6   0   0       1718.96       1887.34        21.94 o                         
  -6   0  -2        634.43        615.05        15.29 o                         
  -6   0  -2       3438.67       3647.44        49.79 o                         
  -6   0  -4       1701.37       1683.56        21.46 o                         
   6   0   6       1314.12       1406.76        62.50 o                         
   6   1  -8        311.23        309.15        30.72 o                         
  -6  -1   7        988.46       1192.54        25.30 o                         
   6   1  -6        582.29        557.44        11.67 o                         
   6   1  -5       1020.41        850.44        29.33 o                         
   6  -1  -5       2113.95       2146.71        14.08 o                         
   6   1  -4       1405.66       1410.03         8.52 o                         
   6   1  -3        387.05        417.78         4.61 o                         
  -6   1   2       1049.84        964.98         7.47 o                         
  -6   1   2       1361.29       1288.84        14.78 o                         
  -6   1   1        716.47        786.34         7.52 o                         
  -6   1   0       7200.28       7353.54        26.80 o                         
   6   1   1       3148.78       3217.41        18.38 o                         
  -6   1  -2       1948.29       1926.01        17.53 o                         
   6   1   2       1952.50       1938.98        30.28 o                         
  -6   1  -3       1027.43       1109.49         9.81 o                         
  -6  -1  -4        164.37        158.20         6.82 o                         
   6  -1   5        714.78        599.28        26.39 o                         
   6   1   5        832.75        832.10        18.33 o                         
   6  -1   6        319.71        341.63        48.62 o                         
  -6  -2   8         47.67         59.13        27.15 o                         
  -6  -2   7       1275.39       1400.27        27.63 o                         
   6   2  -6          5.86         10.29         7.74 o                         
   6   2  -5       1212.70       1112.89        29.53 o                         
  -6   2   5       1431.20       1590.23        12.94 o                         
  -6   2   4         22.33         20.66         3.36 o                         
  -6  -2   4         74.09         63.70        25.57 o                         
  -6   2   3       4011.78       3903.54        14.99 o                         
  -6  -2   2         20.51         26.71         3.93 o                         
  -6  -2   2        112.63        127.66         7.95 o                         
  -6   2   1       5292.37       5202.05        28.11 o                         
  -6  -2   0         51.14         38.37         3.62 o                         
   6   2   1       6487.96       6363.91        31.61 o                         
  -6  -2  -2         12.02         13.46         4.57 o                         
   6   2   2         15.68         25.84        13.48 o                         
  -6   2  -3        795.61        782.00        11.91 o                         
  -6  -2  -4        118.60        131.10         6.34 o                         
   6  -2   5          6.54         19.45        19.66 o                         
   6  -2   5        891.48        905.65        23.78 o                         
   6  -2   6          2.25          6.90        20.55 o                         
   6  -3  -7        275.00        305.54        16.77 o                         
  -6  -3   6        974.33        978.56        17.29 o                         
   6   3  -5        261.85        248.56        12.81 o                         
  -6   3   5        790.21        782.97        11.60 o                         
  -6  -3   4        673.81        667.54         7.73 o                         
  -6  -3   4        843.10        978.52        36.41 o                         
   6   3  -3        364.79        398.86         5.15 o                         
   6   3  -2       1986.29       1934.72        17.50 o                         
   6   3  -2       3318.90       3322.04        17.90 o                         
   6  -3  -1        346.89        407.82         7.17 o                         
  -6   3   0       2328.04       2383.09        12.92 o                         
   6  -3   1       1427.14       1410.08        12.40 o                         
  -6  -3  -2       1321.31       1316.62        16.40 o                         
   6  -3   2       1447.55       1430.63        19.79 o                         
   6   3   3        112.47        139.48         5.55 o                         
   6   3   4        623.98        608.00        14.01 o                         
   6  -3   5       1104.81        993.50        28.63 o                         
   6   3   5       1245.41       1250.65        21.04 o                         
   6  -3   6        707.92        749.74        28.55 o                         
  -6  -4   7         54.11         71.93        14.68 o                         
   6   4  -6       1531.95       1638.30        30.72 o                         
  -6   4   5         73.12         78.95         7.86 o                         
  -6   4   5         74.13        100.18        11.98 o                         
  -6  -4   4        892.52        776.57         7.74 o                         
  -6  -4   4       2939.55       2960.19        53.71 o                         
  -6   4   3        532.44        530.06         5.15 o                         
   6   4  -2        115.85        320.08        12.89 o                         
   6  -4  -2       2201.47       2198.02        17.37 o                         
  -6   4   1         17.93         22.62         4.84 o                         
   6   4   0        262.00        275.54         5.80 o                         
  -6   4  -1        722.34        723.27         8.46 o                         
  -6  -4  -2       1165.81       1192.46        14.31 o                         
   6   4   2       3003.53       2788.13        36.94 o                         
   6   4   3        772.66        797.75        12.08 o                         
   6   4   4       1311.65       1223.17        20.21 o                         
   6  -4   5         27.67         29.09        16.07 o                         
   6   4   5        108.30        144.48        15.98 o                         
   6   4   6        621.58        673.52        29.51 o                         
  -6  -5   7        664.42        768.22        30.43 o                         
   6   5  -6        300.54        298.38        13.81 o                         
   6   5  -5       1285.04       1207.86        23.58 o                         
  -6   5   5       2403.92       2484.26        33.43 o                         
   6   5  -4         43.70         61.87         5.35 o                         
   6  -5  -4         44.16        131.95        23.77 o                         
  -6   5   3         75.92         85.09         3.76 o                         
  -6   5   2       1229.39       1166.51        20.33 o                         
  -6   5   2       1427.31       1353.16        11.78 o                         
   6  -5  -1        384.48        396.89         8.46 o                         
  -6  -5   0       2898.27       2876.79        15.61 o                         
   6   5   1       1013.74        953.79        11.71 o                         
  -6  -5  -2       1129.34        937.25        37.32 o                         
   6   5   2       1168.55       1235.86        14.64 o                         
   6   5   3       2872.05       2919.54        33.04 o                         
   6  -5   4       1131.03       1095.33        15.84 o                         
   6  -5   5        379.50        312.32        18.89 o                         
  -6  -5  -5        820.01        877.04        24.04 o                         
   6   5   6        426.24        428.62        23.43 o                         
  -6  -6   7       1173.36       1310.19        28.04 o                         
  -6  -6   6         76.74         83.37        20.27 o                         
  -6  -6   5        810.50        729.58        20.73 o                         
   6   6  -5        934.56        969.21        33.19 o                         
  -6   6   4        103.27        112.12         6.11 o                         
   6   6  -4        115.61        123.88        39.11 o                         
   6  -6  -3       2571.08       2472.43        17.24 o                         
  -6  -6   3       2602.53       2418.98        53.99 o                         
  -6   6   2         28.26         28.63         7.87 o                         
  -6   6   2         30.68         35.90         6.95 o                         
  -6   6   1       3229.05       3181.91        20.87 o                         
  -6   6   0         23.98         23.92         5.15 o                         
  -6   6  -1       2136.14       2065.63        16.99 o                         
  -6   6  -2        115.42        116.87        15.38 o                         
   6   6   2        146.29        144.21        11.24 o                         
  -6  -6  -3        418.43        369.53        10.54 o                         
   6  -6   4        175.50        184.06        11.39 o                         
  -6   6  -4        258.46        323.21        41.20 o                         
  -6  -6  -5        264.79        287.03        20.16 o                         
   6   7  -7        160.21        178.30        29.74 o                         
   6   7  -6        776.09        812.66        37.45 o                         
   6   7  -5        133.75        128.61        14.17 o                         
   6   7  -5        393.90        430.44        29.13 o                         
   6   7  -4        934.23        976.07        18.63 o                         
   6  -7  -4       1000.62       1038.69        20.32 o                         
   6  -7  -3         13.06         21.33         6.89 o                         
  -6   7   2       1724.42       1546.92        12.72 o                         
  -6   7   2       2478.90       2487.83        17.61 o                         
   6  -7  -1         35.77         43.05         6.34 o                         
  -6   7   0       2959.77       2985.59        23.83 o                         
   6   7   1        180.64        176.26         8.80 o                         
   6   7   2       2216.83       2160.67        21.07 o                         
  -6  -7  -3        353.09        339.64        11.48 o                         
  -6   7  -3        877.28        760.05        41.40 o                         
   6  -7   4        119.42        107.02        14.07 o                         
  -6  -7  -4        139.56        265.85        32.26 o                         
  -6  -7  -5        277.63        247.42        21.73 o                         
   6  -8  -6        460.39        496.65        27.25 o                         
  -6  -8   5         89.13        102.81        27.58 o                         
   6  -8  -5        228.64        239.03        29.70 o                         
  -6   8   4        553.88        591.13        25.00 o                         
   6  -8  -4       2267.32       2191.68        28.68 o                         
   6  -8  -3        282.12        256.72         9.80 o                         
  -6   8   2       2516.15       2471.95        20.65 o                         
  -6   8   1       1007.46        982.17        10.44 o                         
   6  -8   0        434.68        366.01         8.50 o                         
   6  -8   1        485.97        442.30        11.57 o                         
   6   8   2       1149.41       1115.16        20.32 o                         
  -6  -8  -3        112.87        125.20        10.21 o                         
  -6   8  -3        207.36        193.53        39.28 o                         
   6  -8   4        765.33        742.28        22.67 o                         
  -6  -8  -4       1364.79       1349.73        42.50 o                         
   6  -8   5        103.40        116.83        22.51 o                         
   6   9  -6        292.76        305.81        37.13 o                         
  -6  -9   5        346.45        344.85        34.77 o                         
   6  -9  -5       1226.44       1193.94        42.81 o                         
   6   9  -4         47.38         55.38        17.22 o                         
   6  -9  -4         47.75        107.70        16.87 o                         
   6   9  -3        160.19        205.75        11.51 o                         
   6   9  -3       1591.49       1596.05        55.73 o                         
  -6   9   2       1044.68        975.57        17.21 o                         
  -6   9   1         93.80        112.98         9.87 o                         
  -6  -9   0       1227.33       1138.76        13.26 o                         
  -6  -9  -1        386.87        419.37        13.44 o                         
  -6  -9  -2        217.68         76.82        30.70 o                         
   6  -9   2        244.68        249.33        11.24 o                         
  -6  -9  -3        377.15        398.02        18.66 o                         
   6  -9   3       1374.40       1261.52        31.56 o                         
   6   9   4        102.78         87.83        31.46 o                         
   6  -9   4        200.00        183.91        20.68 o                         
  -6 -10   5        471.35        476.40        38.93 o                         
   6 -10  -5        720.08        765.98        38.26 o                         
  -6 -10   4        130.44        146.66        24.35 o                         
   6 -10  -4        298.29        322.09        31.26 o                         
  -6 -10   3        429.03        473.94        21.47 o                         
   6 -10  -3        546.68        609.59        30.30 o                         
  -6 -10   2        147.70        149.70        14.79 o                         
   6 -10  -1       3056.28       3106.99        36.10 o                         
   6 -10   0          0.29          6.53        10.51 o                         
   6 -10   1        704.61        723.13        15.22 o                         
   6  10   2        732.24        680.14        22.65 o                         
   6  10   3        169.15        171.00        17.91 o                         
   6 -10   3        199.40        191.74        27.80 o                         
   6  10   4         52.28         41.96        24.60 o                         
   6 -10   4        267.59        246.28        33.61 o                         
  -6 -11   4        760.20        820.72        47.04 o                         
   6 -11  -4        777.36        788.72        31.59 o                         
  -6 -11   3         22.55          4.10        32.62 o                         
   6 -11  -3        215.61        217.65        27.00 o                         
   6  11  -2        952.00        960.89        25.76 o                         
   6 -11  -1         35.61         35.68        14.03 o                         
   6 -11   0       2204.11       2213.43        27.56 o                         
   6 -11   1        139.55        144.99        17.29 o                         
  -6 -11  -2        973.04       1006.66        25.34 o                         
   6  11   3          1.25         -1.73        23.65 o                         
   6 -11   3         29.64          7.23        30.79 o                         
  -6 -12   3        111.65        123.10        36.34 o                         
   6  12  -3        114.90        115.03        29.23 o                         
   6 -12  -2        986.11       1034.07        31.81 o                         
   6 -12  -1        247.73        267.93        19.62 o                         
   6 -12   0         33.60         38.15        14.87 o                         
  -6 -12  -1        458.12        460.46        21.13 o                         
   6 -12   2        869.72        857.16        40.22 o                         
  -6 -13   2          2.59         11.23        27.84 o                         
   6 -13  -1         85.61         85.01        20.57 o                         
   6  13   0        268.67        280.82        19.32 o                         
  -7   0   8        485.26        579.02        39.49 o                         
  -7   0   6        535.73        622.60        30.78 o                         
  -7   0   4        378.14        380.15         8.06 o                         
   7   0  -2        183.89        245.84         8.09 o                         
  -7   0   2        967.44       1387.88        38.57 o                         
  -7   0   0       3230.87       3210.79        27.61 o                         
  -7   0  -2       2655.75       2690.08        29.98 o                         
  -7   0  -2       4445.00       4458.75        60.63 o                         
   7   0   4       1472.02       1498.25        21.49 o                         
   7   0   6        850.65        949.45        64.45 o                         
  -7  -1   8        554.26        637.69        32.09 o                         
  -7  -1   7        361.78        441.08        18.87 o                         
  -7   1   6       1092.16       1045.69        18.04 o                         
   7  -1  -5          1.47         11.95         7.20 o                         
   7   1  -5       1642.59       1705.27        14.60 o                         
  -7  -1   4        579.37        557.29         6.68 o                         
  -7  -1   3        597.45        578.63         5.71 o                         
   7   1  -2       1855.83       1973.96        13.69 o                         
  -7  -1   2       4602.82       4971.19        38.79 o                         
  -7  -1   1       3213.59       3119.07        18.51 o                         
  -7   1   0       1274.10       1199.65        10.93 o                         
  -7  -1  -1       4807.34       4889.49        24.94 o                         
  -7   1  -2          3.50         30.09         5.52 o                         
   7  -1   2       1030.39        928.61        28.50 o                         
  -7   1  -3       1480.17       1401.52        13.90 o                         
   7   1   4          1.87          5.49         7.89 o                         
   7   1   5        720.58        736.80        16.51 o                         
   7   1   6        135.67        122.58        35.80 o                         
  -7   2   7       1424.57       1572.71        28.99 o                         
  -7   2   6         31.59         29.32         8.76 o                         
   7   2  -5       2497.98       2095.06        42.45 o                         
  -7   2   5       2651.62       2663.92        20.21 o                         
  -7  -2   4          0.10          0.19         3.95 o                         
  -7  -2   3       2420.64       2267.64        13.70 o                         
   7   2  -2         38.15         32.51         4.73 o                         
  -7  -2   2         40.71         46.41         8.43 o                         
  -7  -2   1       6446.54       6500.56        26.17 o                         
  -7  -2   0          1.87          4.92         4.47 o                         
   7  -2   1        181.54        197.36         7.47 o                         
  -7   2  -2        211.65        211.33         6.46 o                         
   7  -2   2        333.49        326.24        22.57 o                         
  -7   2  -3        289.62        326.68         7.61 o                         
   7   2   4          4.77          2.02         7.32 o                         
   7   2   5       1572.14       1684.03        29.15 o                         
   7   2   6         48.92         19.55        34.82 o                         
  -7  -3   7        183.88        220.98        13.91 o                         
  -7   3   6        490.11        496.08        13.48 o                         
   7   3  -5         58.57         82.72        20.56 o                         
  -7   3   5        847.83        881.82        13.09 o                         
  -7   3   4       1094.80       1051.94        10.16 o                         
  -7  -3   4       1770.64       1601.17        43.61 o                         
  -7   3   3        258.21        248.03         4.76 o                         
  -7   3   2        507.89        588.61         9.30 o                         
  -7  -3   2       1829.09       1918.26        17.78 o                         
   7  -3  -1       1458.43       1417.43        12.28 o                         
  -7  -3   0       1461.26       1387.70        10.01 o                         
   7  -3   1       1935.90       2026.16        18.25 o                         
   7   3   2        274.48        255.32         7.95 o                         
   7  -3   2        651.35        666.24        14.99 o                         
  -7  -3  -3       2478.91       2517.92        18.05 o                         
  -7   3  -4         14.39         22.73         6.12 o                         
   7  -3   5        356.75        395.64        20.92 o                         
   7  -3   6        636.27        651.32        29.77 o                         
  -7  -4   7         16.10         13.15        17.68 o                         
  -7   4   6       1314.93       1285.69        20.10 o                         
  -7   4   5        340.04        294.14        11.84 o                         
  -7   4   5        344.21        368.01        11.98 o                         
  -7  -4   4        141.35        150.96         4.36 o                         
  -7  -4   4        595.16        765.16        39.07 o                         
  -7   4   3         21.21         21.69         4.30 o                         
   7  -4  -2        722.58        679.25        15.58 o                         
  -7   4   2        760.20        792.51        11.82 o                         
  -7   4   1        724.05        715.75         9.23 o                         
  -7   4   0       3400.16       3304.05        20.59 o                         
   7   4   1        485.74        485.67         8.55 o                         
   7   4   2       1564.72       1454.15        29.41 o                         
  -7  -4  -2       2364.08       2443.95        20.77 o                         
   7   4   3        262.97        263.12         7.05 o                         
  -7  -4  -4        678.73        727.48        17.86 o                         
   7  -4   5         11.67         17.05        19.21 o                         
   7  -4   5        247.81        248.18        21.03 o                         
   7   4   6        535.41        563.75        31.39 o                         
  -7  -5   7        526.51        598.33        23.62 o                         
   7   5  -6        175.22        174.72        14.93 o                         
  -7   5   5         30.47         50.40        12.33 o                         
  -7   5   5        978.34       1049.38        20.10 o                         
   7  -5  -4        925.17        865.74        12.17 o                         
   7  -5  -3        229.19        215.68         5.15 o                         
  -7  -5   3       1180.38       1166.56        42.56 o                         
   7   5  -2        817.86        863.70        18.36 o                         
  -7  -5   2       1866.57       1808.57        13.66 o                         
   7   5  -1       1050.76       1026.19        11.37 o                         
  -7   5   0       1172.38       1106.42        10.05 o                         
  -7   5  -1       9567.65      10004.93        41.66 o                         
  -7  -5  -2        479.17        494.91        20.18 o                         
   7   5   2        909.34        959.89        15.89 o                         
   7   5   3        535.87        520.61        14.12 o                         
   7  -5   4        222.64        247.85        12.36 o                         
   7  -5   5       1043.02       1033.09        30.08 o                         
   7  -6  -7        986.66       1010.15        25.58 o                         
   7  -6  -6         65.22         75.35        18.27 o                         
   7   6  -5       1586.05       1343.60        37.86 o                         
  -7   6   5       1946.52       2098.96        26.90 o                         
   7  -6  -4         23.38         21.80         6.84 o                         
  -7   6   4         25.33         39.61        25.41 o                         
   7  -6  -3       1157.07       1107.59        11.67 o                         
  -7  -6   3       2085.27       1943.12        35.41 o                         
  -7   6   2          6.55         12.25        14.73 o                         
  -7   6   2         14.71         11.88         6.93 o                         
   7  -6  -1       2121.17       2131.29        16.55 o                         
  -7   6   0         17.29         27.57         6.00 o                         
  -7   6  -1        158.40        156.69         8.06 o                         
   7  -6   2       1190.43       1292.75        26.77 o                         
   7   6   3         29.18         38.48        10.28 o                         
   7  -6   4        110.65         97.56        11.95 o                         
  -7  -6  -5        749.80        827.11        27.23 o                         
   7   7  -6        772.66        842.26        34.77 o                         
   7   7  -5          0.64          2.93        14.66 o                         
   7  -7  -5        145.86        146.74        28.00 o                         
  -7   7   4       1052.13       1047.20        15.72 o                         
   7  -7  -4       1623.52       1484.36        54.44 o                         
  -7   7   3         45.05         40.32         7.44 o                         
  -7   7   2        831.99        768.85        21.56 o                         
  -7   7   2       2187.89       2303.17        18.36 o                         
  -7   7   1        187.33        191.20         7.99 o                         
  -7   7   0       1973.44       1848.79        13.38 o                         
   7   7   1       1859.45       1925.06        21.44 o                         
  -7  -7  -2         26.67         71.38        33.73 o                         
  -7  -7  -2       1273.22       1282.48        28.26 o                         
   7   7   3        364.49        333.25        13.38 o                         
   7  -7   4         46.00         62.01        13.91 o                         
  -7   7  -4       1276.29       1110.81        54.77 o                         
   7  -7   5        273.84        265.34        23.22 o                         
   7  -8  -6       1049.13       1098.04        33.47 o                         
  -7  -8   5        232.56        205.35        31.96 o                         
   7  -8  -5        241.00        295.16        30.59 o                         
   7   8  -4          1.12          8.11        11.36 o                         
   7  -8  -4        137.26        182.81        19.49 o                         
   7   8  -3        327.95        319.28        11.01 o                         
   7  -8  -3        497.80        478.51        33.54 o                         
  -7   8   2        832.49        670.19        13.00 o                         
  -7   8   2        833.74        784.58        15.55 o                         
   7   8  -1        476.79        462.62        10.12 o                         
  -7  -8   0       1342.93       1388.37        13.31 o                         
  -7  -8  -1         19.07         69.99        25.86 o                         
   7   8   1         37.66         47.37        10.17 o                         
   7   8   2       1944.24       1938.61        22.60 o                         
   7  -8   3         14.17         17.82        11.46 o                         
  -7   8  -3        187.27        212.52        42.95 o                         
   7   8   4        801.13        752.70        20.93 o                         
  -7  -8  -4       1141.29       1063.87        43.52 o                         
  -7  -9   5          2.31         -1.71        31.53 o                         
   7   9  -5        409.41        462.48        35.84 o                         
  -7  -9   4        564.85        598.47        23.70 o                         
   7  -9  -4        889.06        855.58        43.25 o                         
  -7   9   3        220.12        234.15        14.55 o                         
   7  -9  -3        547.54        606.38        29.54 o                         
   7  -9  -2        884.08        868.15        17.47 o                         
   7  -9  -1        398.32        436.95        11.64 o                         
   7  -9   0         54.81         52.06         9.33 o                         
   7   9   1       2461.09       2371.84        23.80 o                         
   7   9   2        218.33        204.64        15.52 o                         
   7   9   3       1471.62       1396.00        25.54 o                         
   7  -9   3       1606.60       1474.61        38.86 o                         
   7   9   4          7.80         15.73        23.06 o                         
   7  -9   4        200.09        184.35        32.25 o                         
  -7 -10   5        398.56        389.62        41.24 o                         
   7  10  -5        598.95        747.93        48.99 o                         
  -7 -10   4         40.69         46.98        24.31 o                         
   7 -10  -4        248.33        281.98        33.61 o                         
  -7 -10   3       1279.50       1270.93        47.01 o                         
  -7  10   3       1963.50       1970.86        29.88 o                         
   7 -10  -2        135.24        129.70        16.44 o                         
   7 -10  -1        694.90        698.03        15.49 o                         
   7 -10   0       1007.57        902.95        14.96 o                         
   7  10   1         67.44         67.17        13.26 o                         
   7  10   2        126.28        137.64        17.47 o                         
   7  10   3          4.21         16.03        20.11 o                         
   7 -10   3        360.60        344.54        27.66 o                         
  -7 -11   4        400.80        443.44        31.70 o                         
   7 -11  -4        831.22        891.14        50.58 o                         
  -7 -11   3         70.32         57.94        34.62 o                         
   7  11  -3        117.26        122.17        27.26 o                         
   7  11  -2       1669.03       1781.28        29.33 o                         
   7 -11  -1        140.73        145.14        15.63 o                         
   7 -11   0        819.32        788.42        18.33 o                         
   7 -11   1         64.74         68.22        17.52 o                         
   7  11   2        484.80        462.07        23.43 o                         
  -7 -12   3        108.82        130.72        27.49 o                         
   7 -12  -3        139.67        159.98        30.89 o                         
   7  12  -2        308.50        321.33        20.46 o                         
   7 -12  -1        454.00        478.42        24.76 o                         
   7 -12   0       1051.75       1067.07        26.22 o                         
   7  12   1         34.74         42.16        19.47 o                         
  -8   0   6       1106.38       1112.73        30.07 o                         
  -8   0   4        149.66        138.58         7.38 o                         
   8   0  -2       2923.86       2694.86        19.47 o                         
  -8   0   2       3532.33       3367.90        38.26 o                         
   8   0   0       4823.35       4905.66        51.45 o                         
   8   0   2        984.13        971.76        15.06 o                         
   8   0   4        316.36        294.77        16.06 o                         
   8   0   6        760.44        916.08        68.81 o                         
  -8  -1   7        932.45       1055.15        18.25 o                         
  -8  -1   6        373.81        393.50        18.32 o                         
   8  -1  -5        722.86        592.95        14.35 o                         
  -8   1   5        908.36        968.59        14.88 o                         
   8   1  -4        498.06        591.77         8.69 o                         
   8   1  -3       1996.53       1955.26        15.20 o                         
   8   1  -2          4.39         60.55         5.47 o                         
   8   1  -2       1872.98       1989.64        27.36 o                         
   8  -1  -1       4805.14       4825.27        25.51 o                         
  -8  -1   0        943.84        987.55         9.66 o                         
  -8  -1  -1       2384.48       2513.09        16.47 o                         
  -8   1  -2        173.85        203.11         7.38 o                         
   8  -1   2        955.67        938.63        24.41 o                         
   8   1   3        647.39        625.23        12.19 o                         
   8   1   4        296.72        332.63        11.37 o                         
   8   1   5        572.93        609.45        24.81 o                         
  -8  -2   7        916.95       1024.87        20.01 o                         
  -8  -2   6          5.45         16.63         9.56 o                         
   8  -2  -5        789.11        587.13        10.98 o                         
  -8   2   5       2797.24       2852.11        22.69 o                         
  -8   2   4         33.55         28.25         4.79 o                         
  -8  -2   3        854.60       1144.81        15.25 o                         
  -8   2   2          3.82          6.43         6.19 o                         
   8   2  -2         15.35         20.76         7.97 o                         
  -8  -2   1        176.84        191.74         6.64 o                         
   8   2   0        420.95        428.72         6.79 o                         
  -8  -2  -1       2670.82       2636.02        17.66 o                         
  -8  -2  -2         23.83         23.33         6.83 o                         
   8  -2   2        119.85        115.33        14.44 o                         
   8   2   3       1329.40       1375.20        14.55 o                         
  -8  -2  -4          3.43          7.10         8.67 o                         
   8   2   5       1180.05       1239.66        29.47 o                         
  -8  -3   7        335.29        361.18        16.98 o                         
   8  -3  -6        603.27        591.83        15.46 o                         
   8   3  -5        380.02        330.73        27.75 o                         
   8   3  -5        497.24        523.28        11.65 o                         
  -8   3   4        133.98        155.33         5.04 o                         
  -8  -3   3       1088.11       1048.84         9.18 o                         
   8   3  -2        131.63        173.20         9.79 o                         
   8   3  -2       1398.88       1519.24        17.51 o                         
   8  -3  -1       1951.68       2055.79        17.73 o                         
   8  -3   0          9.93         20.92         5.33 o                         
  -8  -3  -1       4674.95       4849.30        27.28 o                         
  -8   3  -2        247.81        310.32        11.87 o                         
   8  -3   2       1997.27       1988.66        24.79 o                         
   8   3   3        215.99        206.86         9.19 o                         
   8   3   4        930.75        993.10        22.91 o                         
   8   3   5        965.49       1014.99        33.55 o                         
  -8  -4   7        222.30        216.91        18.20 o                         
  -8   4   6       1321.67       1356.56        24.37 o                         
   8   4  -5          6.64         11.25        14.68 o                         
   8  -4  -5         10.38         13.28        10.03 o                         
  -8  -4   4       1188.87       1076.13        10.05 o                         
  -8   4   3        123.02        122.04         5.46 o                         
  -8   4   2       1916.11       1880.02        29.02 o                         
  -8   4   2       3034.23       3101.27        24.16 o                         
  -8   4   1        469.28        467.68         9.24 o                         
   8  -4   0       2469.41       2452.42        19.84 o                         
  -8  -4  -1       1662.92       1579.00        15.24 o                         
   8   4   2        410.80        327.27        21.79 o                         
   8   4   2        432.73        444.16        12.20 o                         
  -8   4  -3         19.86         33.79         7.56 o                         
  -8  -4  -4        260.38        258.07        14.89 o                         
   8  -4   5        173.65        192.11        25.16 o                         
  -8  -5   7        620.15        628.19        31.94 o                         
  -8   5   6        501.45        505.29        21.24 o                         
  -8   5   5        412.88        360.28        22.35 o                         
  -8   5   5       1183.61       1295.86        22.55 o                         
   8  -5  -4        183.58        184.70         7.33 o                         
  -8  -5   3       1384.97       1277.84        12.16 o                         
   8   5  -2         40.89        109.41        20.28 o                         
  -8   5   2       1124.03       1111.43        12.06 o                         
  -8   5   1       9545.84       9589.07        38.11 o                         
  -8   5   0          6.96          9.67         5.79 o                         
  -8   5  -1        333.40        389.71        10.64 o                         
  -8  -5  -2       1285.47       1429.45        37.33 o                         
  -8   5  -2       3378.96       3550.65        49.65 o                         
   8   5   3        810.63        791.74        17.23 o                         
   8   5   4        427.28        467.12        18.59 o                         
   8  -5   5        171.18        207.49        24.20 o                         
   8  -6  -7        602.41        672.20        32.79 o                         
   8  -6  -6         30.86         30.64        19.29 o                         
  -8   6   5        377.54        270.31        19.77 o                         
  -8   6   5       1204.73       1252.43        25.46 o                         
  -8   6   4          2.35          5.11         7.66 o                         
   8  -6  -3        275.91        295.86         8.43 o                         
   8   6  -2         32.19         36.06        20.12 o                         
  -8   6   2        142.89        147.94         8.01 o                         
   8   6  -1        152.31        152.04         8.30 o                         
  -8   6   0       1561.27       1649.28        12.53 o                         
   8   6   1        633.69        634.27        15.24 o                         
   8  -6   2        121.30        112.89        10.12 o                         
   8  -6   3        474.09        550.91        17.02 o                         
   8  -6   4        145.38        136.22        14.97 o                         
  -8  -6  -5       1817.62       1914.71        34.28 o                         
   8  -7  -6        468.29        523.63        26.45 o                         
   8   7  -5        321.96        335.48        20.59 o                         
  -8   7   4        222.41        202.15        12.53 o                         
  -8   7   4       2189.54       2155.98        42.90 o                         
   8  -7  -3        274.48        252.91         8.57 o                         
  -8   7   2        132.65        192.57        21.20 o                         
  -8   7   2       2136.78       2168.82        22.06 o                         
   8   7  -1       1861.76       1879.73        18.52 o                         
  -8   7   0       1156.04       1107.25        15.85 o                         
  -8   7  -1        481.76        484.84        12.27 o                         
   8  -7   2       1007.15        964.24        22.24 o                         
   8  -7   3        285.23        252.00        13.37 o                         
   8  -7   4        516.92        494.89        20.43 o                         
   8   8  -6        475.33        520.88        27.03 o                         
   8  -8  -5        290.99        280.31        22.82 o                         
  -8   8   4       1161.36       1251.34        33.98 o                         
   8  -8  -4       1225.19       1231.69        28.79 o                         
   8   8  -3          2.78         16.56        10.26 o                         
   8  -8  -3        372.36        382.48        46.51 o                         
  -8   8   2        856.81        657.71        17.05 o                         
   8  -8  -2       1171.05       1135.30        18.60 o                         
   8  -8  -1         37.67         37.69         9.92 o                         
   8   8   0       2325.74       2457.24        26.49 o                         
   8   8   1        356.98        353.79        14.76 o                         
   8  -8   2        609.24        627.81        21.21 o                         
   8  -8   3         28.30         24.55        12.47 o                         
   8  -8   4        105.55        113.06        19.65 o                         
  -8   8  -4        134.55        168.77        51.16 o                         
   8  -9  -5        475.66        464.94        25.69 o                         
  -8  -9   4          2.06         22.82        24.40 o                         
   8  -9  -4        268.28        328.43        25.78 o                         
  -8  -9   3        479.74        483.31        19.31 o                         
   8  -9  -3        505.23        501.28        22.09 o                         
  -8   9   2         28.15         18.66         8.10 o                         
   8  -9  -2        236.92        225.06        13.75 o                         
   8  -9  -1       2475.25       2310.89        23.82 o                         
   8   9   0        113.14         92.05         9.79 o                         
   8   9   1       2336.43       2277.43        28.45 o                         
   8   9   2        413.27        402.68        18.77 o                         
  -8  -9  -3        315.65        314.96        18.61 o                         
   8  -9   3        676.38        604.58        36.48 o                         
  -8 -10   4        122.55        131.37        27.41 o                         
   8 -10  -4        181.15        171.61        27.74 o                         
  -8 -10   3         37.04         43.93        23.37 o                         
   8 -10  -3        595.37        612.40        33.14 o                         
   8  10  -2        739.58        670.21        22.29 o                         
   8  10  -1         64.94         64.90        13.89 o                         
   8  10   0        158.25        178.99        13.36 o                         
   8  10   1        305.95        329.47        18.12 o                         
   8 -10   2        166.64        170.71        19.63 o                         
   8 -10   3        358.64        323.91        26.34 o                         
   8  11  -3         48.58         41.92        25.72 o                         
   8 -11  -3         53.16         54.52        29.21 o                         
   8 -11  -2        935.85        999.28        25.74 o                         
  -8 -11   1         65.55         64.31        20.60 o                         
   8  11   0        337.95        314.69        16.92 o                         
   8 -11   1        431.43        443.11        22.77 o                         
   8  11   2        943.19        876.82        43.69 o                         
   8 -12  -2        887.52        881.92        30.16 o                         
   8 -12  -1         33.35         30.64        22.26 o                         
   8  12   0       1119.06       1148.31        32.93 o                         
  -9   0   6        433.84        594.02        26.53 o                         
  -9   0   4       2926.58       2791.02        21.21 o                         
  -9   0   2       1865.57       1873.39        25.11 o                         
   9   0  -2       4412.68       4580.24        34.50 o                         
  -9   0   0        709.39        717.22        13.23 o                         
   9   0   2         14.91         41.40        11.36 o                         
   9   0   4        348.00        336.13        17.81 o                         
  -9  -1   7        853.24        947.92        20.31 o                         
  -9  -1   6        826.53        769.83        18.57 o                         
   9  -1  -5        988.81        746.76        18.75 o                         
  -9   1   5       1136.92       1212.06        16.58 o                         
   9   1  -4        321.69        305.82         7.45 o                         
   9   1  -3        867.38        781.23         9.05 o                         
   9   1  -2       1070.69       1041.43        10.27 o                         
  -9   1   2       1074.05       1112.09        23.87 o                         
  -9   1   1       2345.17       2503.26        15.28 o                         
  -9  -1   0       1233.86       1261.74        12.48 o                         
  -9  -1  -1        226.55        249.70         8.47 o                         
   9   1   2        957.15        977.22        17.12 o                         
  -9   1  -2       1785.98       1715.00        26.85 o                         
   9   1   3          0.73         -0.70         9.50 o                         
   9   1   4       1198.66       1174.96        19.61 o                         
   9  -1   5        765.95        884.12        63.95 o                         
  -9  -2   7        842.06        978.37        23.53 o                         
  -9   2   6         51.91         43.92        11.00 o                         
   9  -2  -5         29.86         34.82        10.48 o                         
  -9   2   5       1307.66       1414.69        20.96 o                         
  -9   2   4          7.78         11.16         5.60 o                         
  -9  -2   3        479.91        506.53         8.07 o                         
   9   2  -2        127.04        127.45         7.33 o                         
  -9  -2   2        330.03        350.31        11.83 o                         
   9  -2  -1       2690.80       2680.67        15.52 o                         
  -9   2   0        141.25        142.14         6.81 o                         
  -9  -2  -1       2684.18       2596.81        23.63 o                         
   9  -2   2         11.20         -1.53        13.92 o                         
   9  -2   2         42.00         39.29        12.80 o                         
   9   2   3       1166.95       1255.51        19.87 o                         
   9   2   4         26.25         20.15        10.45 o                         
  -9  -2  -5        630.16        650.02        28.85 o                         
  -9  -3   7        447.03        469.30        22.36 o                         
  -9   3   6        431.54        454.64        21.53 o                         
   9  -3  -5        607.53        472.24        13.06 o                         
   9   3  -5        642.47        717.50        16.16 o                         
  -9   3   4          3.08         37.19         6.62 o                         
   9  -3  -3        644.56        633.05         8.53 o                         
  -9  -3   2        392.93        454.00        14.38 o                         
   9  -3  -2        656.19        764.61        16.79 o                         
   9  -3  -1       4618.02       4720.71        25.13 o                         
  -9   3   0       2374.28       2200.05        21.20 o                         
   9  -3   1        399.32        385.29        12.08 o                         
   9   3   2       2086.89       2137.41        33.95 o                         
   9  -3   2       3514.36       3452.76        49.16 o                         
   9  -3   3          0.23          3.34         9.64 o                         
   9  -3   4       1170.19       1180.27        26.24 o                         
  -9  -3  -5        139.77        170.94        26.84 o                         
  -9  -4   7         71.30         70.81        18.00 o                         
  -9   4   6        892.44        970.27        30.58 o                         
  -9   4   5          7.27         16.80        22.85 o                         
  -9   4   5        620.35        636.76        15.36 o                         
  -9   4   4       1418.83       1251.22        13.52 o                         
  -9  -4   3         27.01         54.61         5.88 o                         
   9  -4  -2        833.45        809.07        28.60 o                         
  -9   4   2       2334.16       2351.29        20.16 o                         
  -9  -4   1       1670.76       1594.20        17.37 o                         
  -9   4   0        283.48        333.00         8.75 o                         
   9   4   1         15.00         17.14         9.74 o                         
  -9  -4  -2         38.46         36.87        34.89 o                         
  -9  -4  -2        176.03        207.44        11.77 o                         
  -9  -4  -3         93.68         86.12         9.67 o                         
  -9  -4  -4        126.04        123.48        18.82 o                         
   9  -4   5          1.19          8.25        26.47 o                         
   9   5  -7       1219.01       1390.08        41.30 o                         
   9   5  -6        166.09        187.37        18.74 o                         
  -9   5   5        944.16        844.16        32.43 o                         
   9   5  -5       1759.76       1951.54        29.83 o                         
   9  -5  -4         49.66         61.11         6.60 o                         
  -9   5   3       1995.53       1941.63        20.73 o                         
  -9   5   2        908.08        936.36        14.54 o                         
  -9   5   1        321.02        382.24        10.16 o                         
  -9   5   0       4990.35       4779.90        28.71 o                         
   9   5   1        538.97        574.48        12.93 o                         
   9   5   2        631.03        556.03        35.35 o                         
  -9   5  -2        653.86        695.04        19.04 o                         
  -9   5  -3          2.35         11.87         8.95 o                         
   9  -5   4        187.02        189.59        17.99 o                         
  -9   6   6        217.62        214.58        20.51 o                         
  -9   6   5        615.05        702.15        22.92 o                         
  -9   6   4         86.50         78.82         7.88 o                         
   9  -6  -3         80.52        130.14         7.82 o                         
  -9   6   2        647.65        530.45        29.95 o                         
   9   6  -2       1193.63       1236.29        15.35 o                         
   9   6  -1        644.15        654.70        13.53 o                         
  -9   6   0         39.20         45.38         9.23 o                         
   9   6   1       2015.36       1923.11        22.22 o                         
  -9   6  -2        107.83        110.86        11.84 o                         
   9   6   3       1843.78       1804.95        40.46 o                         
   9  -6   4          7.00          6.60        15.23 o                         
   9  -7  -6       1122.38       1215.00        47.03 o                         
  -9   7   5        214.92        245.75        19.95 o                         
  -9   7   4         21.00         85.61        10.52 o                         
   9  -7  -3        546.54        487.78        10.69 o                         
  -9   7   2       1299.72       1052.20        33.71 o                         
  -9   7   2       1325.30       1274.96        17.89 o                         
   9   7  -1        470.88        475.87        12.54 o                         
  -9   7   0       1419.81       1431.90        16.70 o                         
  -9   7  -1        135.90        128.10        12.10 o                         
   9  -7   2       1535.29       1385.63        39.49 o                         
   9  -7   3         29.82         40.23        14.30 o                         
   9   7   4        573.79        566.03        23.00 o                         
   9   8  -5        157.12        159.37        22.92 o                         
  -9  -8   4        625.03        663.44        21.86 o                         
   9  -8  -4       1359.05       1222.64        64.24 o                         
  -9   8   3         98.52         90.00         9.50 o                         
  -9   8   2        849.69        647.88        29.67 o                         
  -9   8   2       1932.81       1856.61        21.76 o                         
   9   8  -1        361.55        379.70        14.53 o                         
   9   8   0        470.00        508.63        13.04 o                         
   9   8   1        158.58        149.31        14.94 o                         
   9  -8   2        385.09        403.24        20.81 o                         
   9   8   3        149.04        148.00        14.65 o                         
   9  -9  -5        378.31        435.57        26.93 o                         
  -9  -9   4        101.36         92.97        26.13 o                         
   9   9  -4        199.94        213.92        27.99 o                         
   9  -9  -3       1039.79       1065.03        24.83 o                         
  -9   9   2        215.55        150.29        15.87 o                         
   9  -9  -2        226.67        221.99        15.98 o                         
  -9  -9   1       2306.52       2333.69        23.87 o                         
   9   9   0        700.73        681.18        15.05 o                         
   9  -9   1        113.04        133.97        17.05 o                         
   9  -9   2        293.43        277.95        19.75 o                         
   9  -9   3         31.52         31.63        46.52 o                         
  -9 -10   4        224.49        251.02        24.35 o                         
   9 -10  -4        274.63        246.24        38.65 o                         
  -9 -10   3         31.54         67.03        21.02 o                         
   9 -10  -3        193.77        219.85        34.31 o                         
   9 -10  -2        122.33        149.78        20.57 o                         
   9  10  -1        312.17        316.48        20.18 o                         
   9  10   0        176.36        206.35        14.94 o                         
   9  10   1       1111.55       1121.08        30.23 o                         
   9 -10   2        133.10        133.79        20.84 o                         
  -9 -11   3         29.60         37.43        28.91 o                         
   9 -11  -3         30.80         40.16        29.75 o                         
   9 -11  -2        505.42        529.11        29.42 o                         
   9 -11  -1        428.90        466.54        25.15 o                         
   9  11   0       1249.98       1211.10        25.67 o                         
   9  11   1        167.94        194.25        23.31 o                         
 -10   0   6       2072.01       2202.28        42.62 o                         
 -10   0   4        797.46        739.18        15.45 o                         
  10   0  -2         56.55         96.68        10.26 o                         
 -10   0   2       1000.42       1086.82        30.17 o                         
 -10   0   0        256.76        274.34        10.25 o                         
  10   0   2       1270.38       1330.82        26.96 o                         
  10   0   4       1060.06       1113.49        27.54 o                         
 -10  -1   7        326.47        334.73        18.12 o                         
 -10   1   6        702.64        748.45        26.87 o                         
  10   1  -5        123.00        121.91        33.22 o                         
 -10   1   5        808.54        811.44        21.09 o                         
 -10  -1   4        805.73        764.32        11.17 o                         
  10   1  -3         44.95         65.56         6.67 o                         
  10   1  -2        815.17        750.62        11.05 o                         
 -10  -1   2        981.91       1005.97        31.88 o                         
 -10  -1   1        219.51        242.50         8.21 o                         
 -10  -1   0       2685.12       2713.28        18.32 o                         
  10   1   1       1192.67       1214.44        19.08 o                         
  10   1   2       1286.58       1222.06        23.03 o                         
 -10   1  -2       1341.48       1394.08        35.22 o                         
  10   1   3        781.73        756.86        16.94 o                         
  10   1   4         49.59         57.69        13.06 o                         
  10   1   5        433.86        458.01        46.40 o                         
 -10  -2   7       1192.08       1384.35        39.32 o                         
 -10   2   6         53.04         46.40        14.82 o                         
  10  -2  -5        922.68        742.02        19.84 o                         
  10   2  -5        928.96        982.67        18.43 o                         
 -10   2   4         31.96         33.63         6.71 o                         
  10   2  -3       1495.46       1466.08        16.36 o                         
 -10   2   2        100.12         97.22         8.43 o                         
 -10   2   2        122.97        120.70        10.92 o                         
  10  -2  -1       2666.16       2600.70        17.25 o                         
 -10   2   0         45.23         31.97         6.50 o                         
  10  -2   1       1167.62       1194.75        17.98 o                         
  10  -2   2         13.70          9.16        14.29 o                         
 -10  -2  -2         21.33         29.53        18.42 o                         
  10  -2   3        358.68        345.55        13.45 o                         
  10  -2   4         40.77         49.64        18.47 o                         
 -10  -3   7        409.97        411.35        23.20 o                         
 -10   3   6        530.58        580.02        21.93 o                         
  10   3  -5        146.60        117.37        12.41 o                         
 -10   3   5       1206.21       1249.33        21.29 o                         
 -10   3   4        689.20        679.38        13.19 o                         
 -10   3   3        285.65        341.09         9.98 o                         
  10   3  -2       1824.07       1778.09        23.45 o                         
  10  -3  -2       2061.75       2138.21        22.85 o                         
  10  -3  -1        416.26        389.42        10.73 o                         
  10  -3   0       4889.74       4721.16        36.25 o                         
  10  -3   1        491.65        527.78        14.75 o                         
  10   3   2       1066.35       1059.80        30.63 o                         
  10  -3   2       1068.82       1112.80        25.77 o                         
  10   3   3        278.50        280.54        13.71 o                         
  10   3   4        102.44        132.64        20.52 o                         
 -10  -4   7        309.49        327.79        21.50 o                         
  10   4  -6       1203.01       1323.73        30.81 o                         
  10  -4  -5         84.07         63.05        12.49 o                         
 -10   4   5        110.61        145.42        13.48 o                         
 -10   4   4        301.12        303.35        11.36 o                         
 -10   4   3        612.30        622.19        13.30 o                         
  10  -4  -2         22.86         48.57        21.56 o                         
 -10   4   2        416.86        429.09        12.06 o                         
  10   4  -1         14.58         23.86         9.89 o                         
  10  -4   0         28.23         38.29         8.84 o                         
  10  -4   1         80.11         64.52        13.03 o                         
  10  -4   2       1902.56       2054.76        35.61 o                         
  10  -4   3         11.23          6.97        11.61 o                         
  10   4   4       1037.58       1057.55        27.82 o                         
 -10   5   6       1088.53       1125.90        40.95 o                         
 -10   5   5        823.28        859.96        29.14 o                         
 -10   5   4        698.47        691.24        14.55 o                         
 -10   5   3        151.50        155.00         8.94 o                         
 -10   5   2       3415.68       3669.43        33.37 o                         
 -10   5   1        521.94        562.85        13.07 o                         
 -10   5   0        740.86        779.16        14.99 o                         
  10   5   1       1377.47       1337.49        26.49 o                         
 -10  -5  -2        141.77        150.36        28.91 o                         
 -10   5  -2        155.96        145.92        14.26 o                         
  10   5   3        850.83        841.06        22.88 o                         
  10   5   4         60.93         52.32        20.25 o                         
  10   6  -6         72.69         59.92        20.69 o                         
  10   6  -5        274.39        294.91        20.16 o                         
  10  -6  -4        289.42        273.19        10.95 o                         
 -10   6   3        689.20        675.47        14.64 o                         
 -10   6   2        117.40        112.81        11.84 o                         
 -10   6   1       2025.06       1978.74        21.78 o                         
 -10   6   0          0.76          4.71        10.98 o                         
 -10   6  -1       2380.70       2403.44        25.86 o                         
  10   6   2        380.25        384.58        21.72 o                         
  10   6   3        130.67        133.66        18.91 o                         
  10  -6   4        198.65        224.72        21.02 o                         
  10   7  -5        278.38        240.18        22.91 o                         
  10  -7  -4       1282.76       1232.91        29.56 o                         
  10  -7  -3          2.29         19.82         8.48 o                         
 -10   7   2       1020.27       1017.10        15.55 o                         
 -10   7   1        130.38        130.83        14.17 o                         
 -10   7   0       2000.84       1893.07        23.61 o                         
  10  -7   1        286.10        300.90        17.44 o                         
  10  -7   2        574.08        559.19        22.18 o                         
  10  -7   3        203.34        200.28        18.23 o                         
  10  -8  -5        107.54        100.43        24.77 o                         
  10   8  -4        354.67        351.15        20.41 o                         
  10  -8  -4       1123.03       1022.14        48.99 o                         
 -10   8   3        180.48        186.81        10.96 o                         
  10  -8  -2        586.01        576.39        18.22 o                         
 -10   8   1        158.19        153.20        14.54 o                         
 -10   8   0        344.20        341.26        12.74 o                         
  10   8   1        299.70        297.49        20.18 o                         
  10  -8   2       1305.10       1372.94        29.48 o                         
  10   8   3        142.95        118.34        32.06 o                         
  10   9  -4        200.50        196.51        22.84 o                         
  10  -9  -4        207.98        180.08        43.39 o                         
  10  -9  -3        140.73        174.42        15.25 o                         
  10   9  -3       1552.15       1661.51        78.85 o                         
  10   9  -2        418.57        441.63        19.34 o                         
  10   9  -1        114.56        149.86        16.26 o                         
  10   9   0        411.49        443.36        19.52 o                         
  10  -9   1        755.09        728.33        26.59 o                         
  10  -9   2         42.69         55.36        20.81 o                         
 -10 -10   3        371.59        366.49        20.93 o                         
  10  10  -3        375.63        430.38        67.61 o                         
  10  10  -2        161.60        160.62        19.89 o                         
  10  10  -1       1112.43       1052.62        26.28 o                         
  10  10   0          1.97         15.31        17.29 o                         
  10  10   1        635.51        661.94        23.40 o                         
 -10 -11   2        954.87        998.37        39.62 o                         
  10 -11  -1        161.72        183.04        25.30 o                         
 -11   0   6       1267.94       1473.87        51.91 o                         
  11   0  -4         40.16         93.54        12.37 o                         
  11   0  -2        548.51        542.33        19.18 o                         
  11   0  -2        562.81        541.35        25.17 o                         
  11   0   0       3672.24       3986.03        36.00 o                         
  11   0   2       1403.50       1531.75        51.06 o                         
 -11   0  -2       1815.40       1968.14        43.06 o                         
  11   0   4        932.48       1067.53        56.18 o                         
 -11  -1   7        165.99        184.19        23.66 o                         
 -11   1   6        330.45        367.14        24.86 o                         
 -11   1   5        693.08        633.26        15.56 o                         
  11   1  -4        446.38        453.73        13.85 o                         
  11   1  -3        376.26        418.04         9.77 o                         
  11   1  -2        864.18        830.72        17.48 o                         
 -11   1   2       1782.17       1788.94        24.65 o                         
 -11   1   1       1219.03       1222.23        15.93 o                         
  11   1   0       1289.76       1305.91        18.09 o                         
  11  -1   1       2536.44       2621.49        35.72 o                         
  11   1   2         16.68         26.24        21.35 o                         
 -11  -1  -2        738.84        742.75        25.06 o                         
  11   1   3        439.68        471.37        16.18 o                         
  11   1   4         49.42         60.68        19.48 o                         
 -11   2   6          2.26          3.11        15.67 o                         
 -11   2   5        998.83        795.84        20.78 o                         
 -11   2   5       1587.88       1691.77        21.59 o                         
  11   2  -4         92.70         89.77         8.19 o                         
  11   2  -3        630.32        580.30        10.71 o                         
 -11   2   2         32.11         38.70        10.34 o                         
 -11   2   2         42.86         31.84        16.31 o                         
 -11   2   1       1147.12       1213.14        16.99 o                         
  11   2   0          1.19         -0.32        11.01 o                         
  11  -2   1         69.67        123.35        13.94 o                         
  11  -2   2         92.30         85.74        21.85 o                         
  11  -2   2        181.68        176.68        18.67 o                         
  11   2   3         92.82        107.13        14.33 o                         
  11  -2   4          3.24         -4.74        20.47 o                         
 -11   3   6        721.27        733.24        28.98 o                         
  11  -3  -5          0.39          9.83        14.48 o                         
 -11   3   5        342.19        368.72        18.12 o                         
  11   3  -4       1240.83       1286.32        21.08 o                         
  11   3  -3       1031.84       1003.57        16.90 o                         
  11   3  -2       1488.35       1439.47        28.41 o                         
  11  -3  -2       3489.88       3269.90        44.45 o                         
  11  -3  -1        502.11        528.33        14.90 o                         
  11  -3   0        732.73        812.23        15.76 o                         
  11  -3   1       1386.35       1344.47        21.07 o                         
  11  -3   2          6.28         27.61        35.60 o                         
  11   3   2        752.24        749.67        22.94 o                         
  11   3   3        646.25        632.97        17.57 o                         
  11   3   4        114.44        144.42        22.13 o                         
 -11   4   6        597.89        570.88        31.06 o                         
 -11   4   5        257.40        259.48        16.15 o                         
 -11   4   4         13.39         45.08         8.60 o                         
 -11   4   3         43.91         35.80         9.19 o                         
 -11   4   2        180.33        204.16        12.88 o                         
  11  -4  -1         77.89         78.93        14.01 o                         
  11  -4   0       2297.73       2321.78        21.85 o                         
  11  -4   1         90.82         84.63        14.87 o                         
 -11  -4  -2       1565.06       1618.19        47.78 o                         
  11  -4   2       2192.70       2182.10        39.02 o                         
  11  -4   3          0.64          3.58        19.16 o                         
  11   4   4        833.35        878.11        36.08 o                         
 -11   5   6        444.41        470.85        23.65 o                         
 -11   5   5       1027.90       1063.27        26.46 o                         
 -11   5   4        897.69        972.48        22.72 o                         
 -11   5   3         19.45         82.05         9.82 o                         
  11   5  -2        629.02        622.06        16.87 o                         
 -11   5   1       1407.26       1400.39        23.78 o                         
 -11   5   0         46.21         59.06        14.20 o                         
 -11   5  -1       2344.66       2332.11        32.55 o                         
 -11   5  -2        115.18        111.51        17.67 o                         
  11   5   3        194.05        182.08        21.94 o                         
 -11   6   5        773.67        835.68        26.62 o                         
 -11   6   4        111.17         95.30        11.70 o                         
 -11   6   3       1000.20        960.85        16.15 o                         
 -11   6   2        106.86        109.57        15.13 o                         
 -11   6   1       2349.37       2420.17        26.66 o                         
 -11   6   0        548.48        544.40        16.48 o                         
 -11   6  -1        275.01        265.67        16.76 o                         
 -11  -6  -2        262.96        316.87        25.59 o                         
  11   6   3         19.77         23.69        21.44 o                         
 -11   7   5        269.61        231.71        23.07 o                         
  11  -7  -4        293.82        287.91        14.54 o                         
 -11   7   3         67.79         84.65        12.40 o                         
 -11   7   2       1521.54       1506.02        31.46 o                         
 -11   7   1        295.38        275.08        16.81 o                         
 -11   7   0        512.74        552.13        18.63 o                         
 -11   7  -1        962.01        927.84        28.46 o                         
  11  -7   2        278.65        288.03        25.35 o                         
  11   8  -4         30.24         79.08        16.39 o                         
  11   8  -3         22.90         20.70        13.06 o                         
 -11   8   2        401.06        405.65        17.84 o                         
 -11   8   1        296.36        297.03        18.31 o                         
 -11   8   0       1642.28       1694.04        23.84 o                         
 -11   8  -1         45.74         50.34        17.08 o                         
  11  -8   2        833.39        730.89        37.06 o                         
  11  -9  -3        376.11        352.89        15.55 o                         
 -11   9   2        286.34        287.75        18.71 o                         
  11   9  -1        766.66        771.70        24.74 o                         
  11   9   0         18.20         28.93        19.56 o                         
  11  -9   1        979.74        938.57        27.66 o                         
  11  10  -2        131.91        126.22        21.50 o                         
  11 -10  -1        627.70        657.00        25.96 o                         
  11 -10   0        662.48        599.71        32.08 o                         
 -12   0   6        837.90        955.79        39.73 o                         
  12   0  -4        894.67        969.19        32.21 o                         
  12   0  -2       1580.75       1707.07        32.24 o                         
  12   0  -2       2799.16       2913.23        45.41 o                         
  12   0   0       2015.19       2000.35        39.14 o                         
  12   0   2        685.05        607.35        42.32 o                         
 -12   0  -2        685.13        746.06        36.80 o                         
 -12   1   6        139.84        147.85        22.55 o                         
 -12   1   5        588.35        504.64        18.55 o                         
  12   1  -4        186.18        163.69        11.11 o                         
  12   1  -3       1030.37        987.46        14.51 o                         
  12   1  -2         57.25         75.51        13.04 o                         
 -12  -1   2       1291.19       1327.98        27.92 o                         
  12   1  -1       2532.49       2457.54        26.59 o                         
  12   1   0        595.25        584.86        20.33 o                         
  12   1   1        413.27        453.89        20.20 o                         
  12  -1   2        221.63        256.10        22.82 o                         
  12   1   2        669.61        657.98        29.76 o                         
  12  -1   3        127.94        115.64        15.16 o                         
 -12   2   6         50.98         58.49        21.47 o                         
 -12   2   5       1150.87       1206.19        22.75 o                         
  12  -2  -4         33.48         32.86         9.18 o                         
  12   2  -3         83.39         85.26         9.33 o                         
 -12  -2   2          7.95         -4.01        26.33 o                         
  12   2  -2         21.10         31.50        14.45 o                         
  12   2  -1         69.21        132.49        15.43 o                         
  12  -2   0        241.13        219.44        15.65 o                         
  12  -2   1       1366.48       1484.27        36.83 o                         
  12  -2   2          0.88         -0.10        22.98 o                         
 -12  -2  -2         14.63         11.79        22.92 o                         
 -12  -2  -3        482.47        472.28        23.73 o                         
 -12   3   6        648.36        672.60        31.70 o                         
 -12   3   5       1002.27        974.40        22.48 o                         
  12   3  -4        329.27        290.27        10.51 o                         
  12   3  -3        342.88        350.25        12.00 o                         
  12   3  -2          2.58         16.05        19.70 o                         
  12  -3  -2       1025.30       1079.42        25.85 o                         
  12  -3  -1       1390.61       1382.63        23.38 o                         
  12  -3   0        590.40        620.80        22.44 o                         
  12  -3   1        785.46        787.62        30.81 o                         
  12  -3   2       1029.94       1011.37        32.39 o                         
  12  -3   3          7.07         16.47        20.62 o                         
  12  -4  -6        521.22        540.29        44.22 o                         
 -12   4   5        174.73        186.12        22.98 o                         
  12   4  -4        330.16        412.50        18.45 o                         
 -12   4   3          0.07          1.66        10.00 o                         
 -12   4   2       1929.29       1971.42        28.07 o                         
  12  -4  -1         91.34         66.01        16.89 o                         
  12  -4   0       2589.03       2540.18        37.17 o                         
  12  -4   1          4.31          2.00        17.86 o                         
  12  -4   2        562.14        603.08        23.28 o                         
  12  -4   3          4.96         26.01        45.87 o                         
 -12   5   5        169.84        222.85        24.34 o                         
 -12   5   4         95.25         83.42        13.10 o                         
  12   5  -3       1261.61       1308.65        24.79 o                         
 -12   5   2        150.76        137.62        16.60 o                         
  12   5  -1       2337.63       2318.66        36.09 o                         
 -12   5   0         42.38         59.73        15.89 o                         
 -12   5  -1        265.30        252.46        20.82 o                         
  12   5   2        490.29        476.49        27.83 o                         
 -12   6   5       1786.96       1857.17        35.57 o                         
 -12   6   4         79.59         82.09        13.86 o                         
  12   6  -3        201.86        185.98        14.64 o                         
 -12   6   2        386.45        360.90        18.06 o                         
 -12   6   1        285.52        289.01        20.56 o                         
 -12   6   0        286.62        299.38        17.51 o                         
 -12   6  -1        689.70        678.97        24.80 o                         
  12   6   2         42.24         32.93        27.25 o                         
  12  -7  -4        175.15        163.98        17.16 o                         
  12  -7  -3        350.76        335.27        15.28 o                         
 -12   7   2        551.69        592.07        25.94 o                         
 -12   7   1        964.57        970.21        25.63 o                         
  12  -7   0        121.02        134.99        20.54 o                         
 -12   7  -1        321.76        299.45        23.07 o                         
  12  -8  -4        476.09        368.18        35.98 o                         
  12  -8  -3         27.93         26.22        14.28 o                         
 -12   8   2       1306.89       1474.77        37.55 o                         
 -12   8   1         43.91         63.96        18.62 o                         
  12  -8   0        860.51        778.85        23.96 o                         
  12  -8   1        404.19        396.04        33.52 o                         
 -12   9   2         41.38         58.92        19.49 o                         
 -12   9   1        982.40        889.23        25.05 o                         
 -13   0   6        792.68        806.78        41.55 o                         
  13   0  -4        876.80        862.34        22.31 o                         
  13   0  -2        429.47        436.25        24.53 o                         
  13   0  -2       1775.55       1976.53        43.42 o                         
  13   0   0        376.83        318.50        22.75 o                         
  13   0   2          2.31          9.81        35.92 o                         
 -13   0  -2        623.25        620.29        39.79 o                         
  13   1  -5        778.10        764.09        26.06 o                         
  13   1  -4         55.22         68.14        11.55 o                         
  13   1  -3        569.19        549.20        14.60 o                         
  13   1  -2        752.95        721.75        19.45 o                         
  13   1  -2        768.95        800.75        34.67 o                         
  13   1  -1        403.97        458.23        18.58 o                         
  13   1   0        855.21        871.91        23.72 o                         
  13   1   1         33.91         39.55        19.26 o                         
  13   1   2        533.32        517.19        31.72 o                         
 -13  -1  -2        766.17        670.46        41.92 o                         
  13   2  -5        604.55        618.49        26.38 o                         
  13  -2  -4         25.00         23.96        11.21 o                         
  13   2  -3        139.70        143.56        13.05 o                         
 -13  -2   2         93.20         83.07        17.09 o                         
  13   2  -2        181.72        168.42        22.97 o                         
  13   2  -1       1380.35       1396.33        27.06 o                         
  13  -2   0          2.84          2.29        16.78 o                         
  13  -2   1       1632.76       1779.49        36.44 o                         
  13   2   2          5.56         17.05        33.80 o                         
  13  -2   2          6.61         12.53        23.30 o                         
 -13   3   5        142.00        154.70        21.88 o                         
  13   3  -4        331.21        309.68        14.28 o                         
  13   3  -3        429.51        410.56        14.74 o                         
  13  -3  -2        783.80        815.52        21.76 o                         
  13  -3  -1        772.21        769.28        21.84 o                         
  13  -3   0       1360.47       1474.98        27.55 o                         
  13  -3   1         95.40        106.77        19.65 o                         
  13   3   2        743.09        773.76        31.42 o                         
  13  -3   2        968.89        988.86        36.05 o                         
 -13   4   5          1.19          0.81        35.70 o                         
  13   4  -4       1026.53       1030.66        26.43 o                         
 -13   4   3         23.95         21.69        13.41 o                         
 -13   4   2       2155.45       2190.98        29.62 o                         
  13  -4  -1          4.44          9.48        18.06 o                         
  13  -4   0        196.54        195.60        18.82 o                         
  13  -4   1          7.85         11.78        19.25 o                         
 -13  -4  -2        495.23        474.55        49.53 o                         
 -13   5   4         62.85         63.78        14.47 o                         
  13   5  -3        498.82        496.96        17.51 o                         
 -13   5   2        119.41        134.77        19.33 o                         
 -13   5   1        260.95        251.06        20.83 o                         
 -13   5   0        601.65        587.50        23.21 o                         
 -13   5  -1        344.08        351.99        23.39 o                         
  13   5   2         40.23         38.59        39.75 o                         
 -13   6   4        120.30        110.21        19.17 o                         
  13   6  -3        526.81        543.62        21.46 o                         
 -13   6   2        254.65        294.24        21.08 o                         
  13   6  -1        697.28        694.16        27.74 o                         
 -13   6   0         19.54         31.98        18.42 o                         
  13   6   1       2158.45       2237.79        42.83 o                         
  13  -7  -3        278.81        285.15        17.41 o                         
 -13   7   2        290.16        310.56        22.28 o                         
  13  -7  -1        316.19        316.94        23.35 o                         
 -13   7   0        781.58        770.49        26.43 o                         
 -13   8   2        810.68        786.34        30.98 o                         
 -13   8   1        406.46        401.57        32.65 o                         
  14   0  -4         94.91         97.23        18.58 o                         
 -14   0   2          0.08         42.49        31.48 o                         
  14   0  -2        657.11        776.58        36.67 o                         
  14   0   0        458.85        476.00        30.69 o                         
  14   1  -5        423.17        448.67        24.55 o                         
  14   1  -4        811.30        768.91        17.28 o                         
  14   1  -3          0.66          3.93        11.94 o                         
  14  -1  -2        467.09        490.12        26.70 o                         
  14   1  -2        679.65        676.05        23.40 o                         
  14   1  -1         32.87         40.39        19.13 o                         
  14   1   0        968.79        897.99        25.47 o                         
  14  -1   1        366.76        366.36        24.40 o                         
  14  -2  -4         40.65         40.54        12.62 o                         
  14   2  -3        802.77        780.40        17.63 o                         
  14   2  -2         14.34          6.68        22.56 o                         
  14   2  -2         15.18         47.08        22.78 o                         
  14  -2  -1       1629.16       1706.80        33.87 o                         
  14  -2   0          0.92         12.38        16.49 o                         
  14  -2   1       1518.53       1627.40        31.89 o                         
  14   3  -4        757.33        685.24        20.36 o                         
  14   3  -3         14.44         18.35        14.66 o                         
  14  -3  -2       1038.38       1056.90        23.76 o                         
  14  -3  -1         98.56        123.15        19.49 o                         
  14  -3   0       1094.13       1093.15        25.88 o                         
  14  -3   1         72.90         74.06        23.11 o                         
  14   4  -4        164.78        156.53        16.68 o                         
 -14   4   3          5.35          1.20        15.26 o                         
 -14   4   2        540.41        597.38        22.89 o                         
  14  -4  -1          8.12         12.86        22.47 o                         
  14  -4   0        404.67        407.80        22.26 o                         
  14  -4   1        109.76         93.39        25.43 o                         
 -14   5   4        129.13        124.58        24.43 o                         
 -14   5   3          2.71         -1.88        15.94 o                         
 -14   5   2        493.04        474.24        23.04 o                         
 -14   5   1        334.30        373.16        23.61 o                         
 -14   5   0         87.16         83.43        22.40 o                         
  14   6  -3        370.70        355.05        24.99 o                         
 -14   6   2         43.90         47.57        21.89 o                         
  14   6  -1       2148.65       2272.58        38.79 o                         
  15   0  -2        647.42        648.50        30.77 o                         
  15   0  -2        649.64        619.62        62.10 o                         
  15   0   0       2866.35       2696.05        95.07 o                         
  15   1  -3         70.74         87.37        14.80 o                         
  15   1  -2        242.78        228.45        38.51 o                         
  15   1  -2        754.29        725.66        25.65 o                         
  15   1  -1        372.11        405.97        23.81 o                         
  15   1   0         76.70         82.30        23.37 o                         
  15   2  -3        413.23        412.53        16.97 o                         
 -15  -2   2          1.09         -0.17        35.51 o                         
  15  -2  -2          6.42          6.89        22.35 o                         
  15  -2  -1       1493.69       1509.88        33.43 o                         
  15  -2   0         56.55         63.62        21.30 o                         
  15  -3  -3        188.08        168.90        17.15 o                         
  15   3  -2        235.43        213.42        40.70 o                         
  15  -3  -2        948.12        960.58        27.62 o                         
  15  -3  -1         74.72        108.68        23.24 o                         
 -15   4   2        516.32        535.95        25.45 o                         
  15  -4  -1        109.41        114.22        26.07 o                         
   0   0  -2       4597.82       4221.47        16.93 o                         
   0   0   4       1139.03       1192.65         8.36 o                         
   0   1  -1        227.52        261.84         2.92 o                         
   0   1  -2        454.31        389.19         2.91 o                         
   0  -1  -3        963.94        955.06         6.40 o                         
   0  -1   4        404.12        451.12         6.39 o                         
   0   1   5        501.48        468.62        13.80 o                         
   0   2  -1       1519.84       1628.01        11.34 o                         
   0   2  -2        392.07        370.07         3.82 o                         
   0  -2   3        475.80        646.22         8.45 o                         
   0  -2   4          1.32          2.51         3.53 o                         
   0  -2   5       1306.20       1253.94        18.52 o                         
   0  -3   1       1462.36       1478.51        11.52 o                         
   0  -3   2       1583.64       1654.77        10.83 o                         
   0  -3   3        504.22        488.19         4.53 o                         
   0  -3   4       1720.38       1819.06        11.72 o                         
   0  -3   5         40.62         35.87        12.42 o                         
   0   4   1        493.87        498.61         8.04 o                         
   0  -4   2       5566.20       5438.41        21.63 o                         
   0  -4   3        152.44        163.65         3.11 o                         
   0  -4   4       1968.21       2000.78        23.48 o                         
   0  -4   5         76.00         69.92         8.52 o                         
   0  -5  -2        519.56        581.11         8.14 o                         
   0  -5   3        524.74        500.29         6.86 o                         
   0  -5   4        641.75        652.68         9.52 o                         
   0  -5   5        704.96        726.81        12.33 o                         
   0  -6  -2        241.10        266.76         9.99 o                         
   0  -6   3        912.15       1146.00        15.41 o                         
   0   6   4         22.98         30.40         4.77 o                         
   0  -6   5        826.05        764.88        14.22 o                         
   0  -7  -2        832.43        892.58        13.34 o                         
   0  -7   3        172.96        158.85         6.82 o                         
   0  -7   4        736.79        767.20        11.67 o                         
   0  -7   5         21.16         25.94        12.56 o                         
   0  -8   2       3384.91       3510.66        38.71 o                         
   0  -8   3          3.45         12.92         7.13 o                         
   0  -8   4        778.82        802.26        17.91 o                         
   0   8  -5         70.83         66.92        20.55 o                         
   0  -9  -2         59.16         63.99         9.33 o                         
   0  -9   3        597.60        503.53         8.90 o                         
   0  -9   4        121.05        123.93        12.00 o                         
   0   9  -5        167.51        178.46        23.25 o                         
   0 -10  -2          5.02          4.89        10.56 o                         
   0 -10  -3        583.40        735.16        15.06 o                         
   0 -10   4        132.70        127.43        13.28 o                         
   0  10  -5        879.91        705.99        31.13 o                         
   0 -11  -2        502.78        538.33        15.86 o                         
   0 -11  -3         64.63         55.46        12.03 o                         
   0  11  -4        277.89        211.20        28.34 o                         
   0  12  -3         55.53         30.50        24.11 o                         
   0  12  -4        216.98        158.08        29.69 o                         
   0  13  -3        741.97        619.76        35.22 o                         
  -1   0   4       3924.13       4004.06        30.11 o                         
  -1   0  -2        394.20        424.97         4.89 o                         
  -1   0  -4          4.94         13.32         3.75 o                         
  -1  -1   5        845.00        759.54        12.26 o                         
  -1  -1   4         68.19         72.28         3.20 o                         
  -1  -1   3        784.79        673.38         5.41 o                         
   1   1  -2          9.73         20.98         1.73 o                         
   1  -1  -1        506.93        531.99         4.75 o                         
   1  -1   1        838.66        894.54         7.64 o                         
  -1   1  -2       1006.03       1009.11         5.40 o                         
  -1   1  -3        247.86        251.94         3.29 o                         
  -1   1  -4       2333.41       2229.88        12.32 o                         
   1  -1   5         33.99         50.05        17.90 o                         
  -1  -2   6          6.47          5.58         4.91 o                         
  -1  -2   5          2.74         63.25         6.23 o                         
  -1  -2   4        146.18        146.36         3.73 o                         
  -1   2   3         90.94        202.40        12.63 o                         
  -1  -2   2        186.90        211.02         2.42 o                         
  -1  -2   1       8411.27       8326.15        78.41 o                         
  -1   2  -1       2788.42       2901.89        11.15 o                         
  -1   2  -2         88.28         85.40         2.09 o                         
  -1   2  -3       3725.82       3943.13        18.14 o                         
   1   2   4         16.12         18.02         3.68 o                         
   1  -2   5       2382.52       2254.10        27.09 o                         
  -1  -3   5        770.89        671.53        10.62 o                         
  -1   3   4         60.07         87.56         4.87 o                         
  -1  -3   3       1523.41       1447.08         9.35 o                         
  -1  -3   2        468.30        466.55         3.74 o                         
  -1   3   1       1053.82       1134.48        10.70 o                         
   1   3   1         29.68         34.17         4.25 o                         
  -1   3  -2       3944.38       3864.56        19.47 o                         
  -1   3  -3         97.34        103.50         3.21 o                         
  -1  -3  -4       1759.21       1685.46        11.05 o                         
   1  -3   5         50.48         46.50        16.49 o                         
  -1  -4   5        154.77        138.27         7.12 o                         
  -1  -4   4       2741.56       2478.56        15.40 o                         
  -1  -4   3        114.63        128.17         2.71 o                         
  -1  -4   2       4110.72       4147.74        20.16 o                         
  -1  -4  -1          8.27         13.55         3.53 o                         
   1  -4   2       1432.32       1535.64        10.55 o                         
  -1   4  -3        199.10        222.08         3.78 o                         
   1  -4   4          0.29         21.64         4.07 o                         
   1  -4   5        237.15        244.61         9.66 o                         
  -1  -5   5        702.59        700.47        12.90 o                         
  -1  -5   4        141.52        163.27         3.51 o                         
  -1  -5   3       2051.20       1945.59         7.57 o                         
  -1   5   2         47.68         51.99         3.31 o                         
  -1   5  -2        744.66        735.02        13.34 o                         
   1  -5   3        505.63        522.64         7.00 o                         
   1  -5   4        217.13        201.84         7.23 o                         
   1  -5   5        150.17        168.61        11.51 o                         
  -1  -6   5         53.53        113.09        11.31 o                         
  -1  -6   4        360.16        362.87         6.68 o                         
  -1  -6   3        257.49        347.27         9.03 o                         
   1  -6  -2        774.71        797.48        11.13 o                         
   1  -6   2        175.71        236.32         9.45 o                         
   1  -6   3       2305.32       2461.89        16.08 o                         
   1   6   4          0.01          1.15         4.68 o                         
   1  -6   5       1845.36       1563.59        23.96 o                         
  -1  -7   5        296.58        289.11        13.05 o                         
   1   7  -4         57.60         89.41         9.02 o                         
  -1  -7   3        479.24        482.08         9.52 o                         
  -1   7   2        380.80        381.51         8.48 o                         
   1  -7   3         18.21         18.71         4.07 o                         
   1  -7   4       1676.87       1667.75        15.45 o                         
   1  -7   5         64.82         50.27        12.00 o                         
   1   8  -5          9.87          6.47        15.97 o                         
  -1  -8   4       2025.23       2026.92        24.11 o                         
  -1   8   3          8.15          9.87         7.24 o                         
  -1   8   2        715.10        762.13        13.92 o                         
  -1  -8  -2        307.56        318.53        19.53 o                         
  -1  -8  -3        191.09        206.11         9.38 o                         
   1  -8   4          3.58          9.89         9.24 o                         
  -1   8  -5        115.25         86.09        22.82 o                         
   1   9  -5        867.60        798.77        25.64 o                         
   1  -9  -4         19.36         20.99         8.82 o                         
  -1  -9   3       2816.48       2638.16        17.35 o                         
  -1   9   2         42.24         36.98         7.69 o                         
   1  -9   3          1.61          9.36         6.71 o                         
   1  -9   4         59.66         67.08        10.64 o                         
  -1   9  -5        146.58        144.74        25.99 o                         
  -1 -10   4          4.24          5.64        10.05 o                         
   1 -10  -3        605.60        514.10        18.13 o                         
   1 -10  -2        248.03        214.70        15.38 o                         
  -1 -10  -3       1667.24       1440.72        17.07 o                         
   1 -10   4         31.12         36.76        22.23 o                         
  -1  10  -5        249.58        225.52        28.66 o                         
   1  11  -4         62.95         54.70        22.33 o                         
   1 -11  -3         32.32         40.99        10.67 o                         
   1 -11  -2        262.67        212.68        17.15 o                         
  -1 -11  -3         27.57         24.89        12.57 o                         
  -1  11  -4       1313.26       1249.55        47.41 o                         
   1  12  -3         29.94         37.48        23.06 o                         
   1 -12  -2        750.21        705.75        22.42 o                         
  -1  12  -3        231.35        189.27        29.24 o                         
  -1  12  -4          8.69         16.55        36.39 o                         
   1  13  -3        592.70        446.94        31.62 o                         
  -1  13  -3          7.16          7.73        30.22 o                         
  -2   0   4       7453.89       7538.36        25.93 o                         
   2   0  -2       4697.49       4653.74        12.55 o                         
  -2   0  -2        636.64        755.20        10.24 o                         
  -2   0  -4       4347.17       4770.43        30.33 o                         
   2   0   6        501.81        401.34         5.02 o                         
  -2   1   5        531.11        505.52        12.88 o                         
  -2  -1   4        253.83        223.80         3.89 o                         
  -2   1   3        847.99        818.94         4.78 o                         
   2  -1  -2        387.13        348.88         3.26 o                         
   2  -1  -1        993.48        961.13         9.67 o                         
  -2   1  -2       3747.45       3879.38        13.02 o                         
  -2   1  -3        858.21        817.85         6.46 o                         
  -2   1  -4        352.14        459.45         6.29 o                         
   2  -1   5       1093.55        885.13        31.17 o                         
   2   2  -5        647.05        661.98        20.69 o                         
  -2  -2   4         37.99         44.79         3.71 o                         
  -2   2   3       7309.54       7197.17        27.04 o                         
   2  -2  -2        367.68        423.70         3.95 o                         
   2   2  -1       5598.08       5529.05        23.04 o                         
  -2  -2  -2         22.64         21.57         2.24 o                         
  -2   2  -3       3347.26       3102.14        11.38 o                         
  -2  -2  -4          2.01          2.79         3.95 o                         
   2  -2   5        218.50        267.17        24.50 o                         
  -2   3   5        898.23        925.72        13.83 o                         
  -2  -3   4       1047.78       1032.78         8.64 o                         
  -2  -3   3        539.21        562.92         4.49 o                         
   2  -3  -2       3785.30       3604.26        13.20 o                         
   2   3  -1         22.29         20.47         3.84 o                         
  -2   3  -2       1561.09       1537.65        10.49 o                         
  -2   3  -3        416.38        363.13         4.21 o                         
  -2   3  -4        530.26        537.60         7.73 o                         
  -2  -3  -5        528.36        522.13        16.68 o                         
   2   4  -5          0.43          2.95         7.94 o                         
  -2  -4   4        894.46        866.32         6.67 o                         
  -2  -4   3        389.14        385.65         4.18 o                         
  -2   4   2        763.24       1088.78        10.42 o                         
   2   4   2        757.96        852.57        13.65 o                         
  -2   4  -3        640.66        672.35         5.64 o                         
  -2   4  -4       1543.47       1680.59        12.59 o                         
  -2  -4  -5          1.01          8.04         7.97 o                         
  -2  -5   5        984.01        922.65        14.12 o                         
  -2  -5   4        252.28        254.31         4.57 o                         
  -2  -5   3        607.29        657.51         7.04 o                         
  -2  -5   2        641.78        628.98         7.54 o                         
   2   5   2         74.80         58.09         7.17 o                         
  -2   5  -3       1483.54       1499.79        12.03 o                         
  -2  -5  -4        394.09        375.69         7.13 o                         
   2  -5   5       1118.88       1025.04        23.68 o                         
  -2   6   5        832.01        773.28        10.50 o                         
  -2  -6   4        253.42        249.49         5.03 o                         
  -2  -6   3       3027.41       3066.79        19.05 o                         
  -2  -6   2         28.24         31.72         6.01 o                         
   2   6   2          3.01          5.56        11.11 o                         
  -2   6  -3       2334.78       2326.39        16.31 o                         
  -2  -6  -4        193.87        165.38         6.85 o                         
   2  -6   5        124.06        138.14        13.56 o                         
   2  -7  -5        339.34        315.42         7.98 o                         
  -2  -7   4        876.80        866.50        11.70 o                         
  -2  -7   3        142.58        146.01         5.25 o                         
  -2   7   2       2271.70       2211.12        22.05 o                         
   2   7   3        340.24        347.91         9.77 o                         
   2  -7   4        559.44        519.30        14.02 o                         
   2  -7   5        260.16        212.92        14.55 o                         
   2  -8  -5          1.77          4.01         6.66 o                         
  -2  -8   4        142.00        146.22         8.21 o                         
  -2   8   3         36.81         43.56         5.63 o                         
  -2   8   2       1155.15       1336.77        19.62 o                         
  -2  -8  -2        324.28        322.36        20.34 o                         
   2  -8   3        190.59        180.96        10.23 o                         
   2  -8   4        383.96        387.51        18.26 o                         
  -2   8  -5        139.52        126.73        27.44 o                         
   2   9  -5       1486.74       1298.73        25.13 o                         
  -2  -9   4         41.11         37.33         8.65 o                         
  -2   9   3        455.76        491.05        10.44 o                         
  -2   9   2         14.28         21.98         9.57 o                         
  -2  -9  -3        723.42        691.03        17.42 o                         
   2  -9   4        396.49        399.05        16.28 o                         
  -2   9  -5        879.99        715.72        37.54 o                         
   2  10  -4        185.42        172.61        18.52 o                         
  -2 -10   3        306.91        352.45        26.41 o                         
  -2  10   2          0.91          5.52        10.52 o                         
  -2 -10  -3        225.70        200.95        11.50 o                         
  -2  10  -4        206.57        240.48        26.47 o                         
  -2  10  -5        248.74        175.47        32.61 o                         
   2  11  -4        656.43        522.34        24.03 o                         
  -2  11   3         55.09         50.56        13.91 o                         
  -2  11   2       1256.06       1025.86        18.03 o                         
  -2 -11  -3         35.22         42.72        13.89 o                         
  -2  11  -4        226.58        212.97        39.70 o                         
   2  12  -3        344.93        286.67        24.42 o                         
   2 -12  -2         89.22         92.30        20.11 o                         
  -2  12  -3         89.60         46.26        30.22 o                         
  -2  12  -4        149.41        138.76        40.50 o                         
  -3   0   4       5406.43       5628.51        22.95 o                         
   3   0  -2       2161.22       1961.73        13.39 o                         
   3   0   2       8359.54       8589.69        31.03 o                         
   3   0   4        306.11        294.46         8.25 o                         
  -3   1   5        253.17        234.29         7.71 o                         
  -3   1   4        723.90        680.24         7.89 o                         
  -3   1   3        138.28        209.59         3.51 o                         
  -3   1   2       1390.54       1348.18         7.74 o                         
  -3   1   1        178.64        193.66         7.63 o                         
   3  -1   2          6.09         33.01         2.94 o                         
  -3   1  -3       3131.81       3268.57        16.70 o                         
  -3   1  -4          6.25         21.49         3.93 o                         
  -3   2   4        131.18        147.20         3.37 o                         
   3  -2  -3       2926.12       2835.40        13.51 o                         
   3  -2  -2        289.58        283.22         4.26 o                         
  -3  -2  -2          0.53          3.37         2.72 o                         
  -3   2  -3          1.32         48.22         3.21 o                         
  -3  -2  -4         51.76         44.59         3.82 o                         
   3  -2   5        153.65        154.80        25.82 o                         
   3   3  -5         80.97         75.62         8.29 o                         
  -3   3   4       2269.44       2403.41        13.61 o                         
   3  -3  -3         79.14         92.16         3.22 o                         
   3   3  -2       1467.24       1461.78         8.47 o                         
  -3  -3   1        761.26        827.34        18.52 o                         
  -3   3  -2         25.82         28.08         3.10 o                         
  -3   3  -3       1421.83       1327.50         9.38 o                         
  -3   3  -4        169.29        193.41         4.69 o                         
   3  -3   5        789.26        597.13        30.62 o                         
  -3  -4   5        175.57        167.08         7.74 o                         
  -3  -4   4         16.25        169.87         6.25 o                         
   3  -4  -3         23.31         17.78         2.96 o                         
  -3   4   2       1198.64       1183.02         9.77 o                         
   3  -4   2       3822.92       3935.61        17.97 o                         
  -3   4  -3         36.66         41.90         3.23 o                         
  -3   4  -4       2047.03       1946.28        11.87 o                         
  -3  -4  -5          4.17          3.32        10.30 o                         
   3   5  -5         68.64         68.27         9.85 o                         
  -3  -5   4        576.37        596.90        10.95 o                         
   3  -5  -3         48.96         76.99         3.76 o                         
  -3   5   2        223.89        199.89         5.60 o                         
  -3   5  -3       2225.44       2190.48        14.41 o                         
  -3  -5  -4          0.46         20.84         5.43 o                         
  -3  -5  -5        947.87        765.20        18.83 o                         
  -3   6   5       1820.63       1586.44        19.90 o                         
  -3   6   4         68.57         69.71         5.08 o                         
  -3  -6   3       2911.92       2818.76        15.64 o                         
  -3   6   2        271.75        285.04         9.05 o                         
   3   6   3         31.44         72.06         5.41 o                         
  -3  -6  -4         12.35         12.32         6.08 o                         
   3  -6   5        360.48        314.89        29.99 o                         
   3   7  -5         32.63         35.36         6.08 o                         
  -3  -7   4       1530.81       1549.29        20.21 o                         
  -3   7   3          8.38         13.50         5.66 o                         
  -3   7   2        957.02        964.21        18.01 o                         
   3   7   2         77.69         86.39        18.26 o                         
   3   7   3        440.90        470.32        10.95 o                         
   3  -7   4         66.40         88.34        10.82 o                         
   3  -7   5        145.21        128.48        20.62 o                         
   3  -8  -5          4.29          5.89         6.58 o                         
  -3  -8   4        105.74        168.32         9.76 o                         
  -3   8   3        227.14        222.97         9.15 o                         
  -3   8   2        927.10        955.63        18.94 o                         
   3   8   3         49.71         43.72         7.78 o                         
  -3  -8  -4       1713.43       1647.47        34.27 o                         
  -3   8  -5          8.44          9.65        28.48 o                         
   3  -9  -4         33.84         22.60         5.90 o                         
   3  -9  -3        662.45        624.61        14.00 o                         
  -3   9   2        434.94        369.33        14.08 o                         
   3   9   3       1431.30       1374.79        20.46 o                         
   3  -9   4          0.38          8.32         8.95 o                         
  -3   9  -5        407.10        346.88        36.76 o                         
   3 -10  -4          1.95          5.03        10.03 o                         
  -3  10   3       2597.87       2426.88        22.84 o                         
  -3  10   2        111.81         97.23        12.95 o                         
  -3 -10  -3        117.64        103.66        10.99 o                         
  -3  10  -4        167.85        145.71        25.31 o                         
  -3  10  -5        200.39        154.41        36.46 o                         
  -3  11   2        490.90        430.38        17.37 o                         
  -3 -11  -3        193.06        167.50        16.10 o                         
  -3  11  -4         17.16         37.17        31.69 o                         
   3  12  -3         67.40         44.61        19.48 o                         
   3 -12  -2        119.48         89.39        22.04 o                         
  -3  12  -3          3.25          0.27        32.30 o                         
  -4   0   4       1466.29       1388.30         9.82 o                         
  -4   0   2       5467.56       4917.95        24.62 o                         
   4   0   2         37.97         80.91         5.55 o                         
  -4   0  -4        745.78        754.78        11.00 o                         
   4  -1  -5         62.20         71.63         6.71 o                         
  -4   1   4       1068.00       1059.15         7.63 o                         
  -4   1   3        957.16        934.94         6.06 o                         
  -4   1   2        809.00        826.98         8.87 o                         
  -4  -1  -2        311.45        304.76         5.24 o                         
  -4   1  -3       1762.61       1840.66        10.93 o                         
  -4   1  -4        955.54        914.34         8.31 o                         
   4   1   5        185.50        160.87        11.60 o                         
   4  -2  -5        630.95        581.72        10.01 o                         
   4  -2  -4        122.54        127.37         3.82 o                         
   4  -2  -3       1673.38       1606.28        11.32 o                         
  -4  -2   2          6.44          7.41         3.44 o                         
  -4  -2  -2         92.13         83.64         3.93 o                         
  -4   2  -3        934.56        843.37         8.19 o                         
  -4  -2  -4          1.31          2.63         4.25 o                         
   4   2   5       2008.14       1688.07        18.33 o                         
   4  -3  -5        221.43        209.29         7.57 o                         
   4  -3  -4        453.70        399.97         4.68 o                         
   4  -3  -3        576.34        545.57         6.18 o                         
   4   3  -2          2.07         14.52         3.16 o                         
  -4   3  -2       1332.61       1312.93        14.89 o                         
  -4   3  -3        933.29        908.92         7.64 o                         
  -4   3  -4        675.83        660.27         8.25 o                         
   4  -3   5        117.22         88.62        27.08 o                         
   4  -4  -5          2.57          2.25         4.42 o                         
   4  -4  -4       2069.29       2190.13        15.17 o                         
   4  -4  -3          0.36          2.77         4.32 o                         
   4   4  -2       5457.31       5339.69        32.47 o                         
   4  -4   2       2085.62       1928.18        17.32 o                         
  -4  -4  -3          2.27          3.39         3.90 o                         
  -4   4  -4        453.81        433.49         6.05 o                         
  -4  -4  -5          3.74          4.55        19.99 o                         
   4  -5  -5        248.28        250.14        12.13 o                         
   4  -5  -4        105.80        109.62         5.93 o                         
  -4   5   3        588.81        599.93         7.86 o                         
   4  -5  -2          6.97          7.77         3.32 o                         
  -4  -5  -2        197.92        194.23         9.79 o                         
   4   5   3        951.18        938.78        11.38 o                         
   4   5   4        269.18        242.88         6.07 o                         
  -4  -5  -5        770.73        678.84        26.38 o                         
   4  -6  -5        922.76        963.69        21.75 o                         
   4  -6  -4        119.18        132.79         8.10 o                         
  -4   6   3        545.05        507.59         8.69 o                         
   4   6  -2          2.27          5.36         4.76 o                         
  -4  -6  -2          2.43          2.45         6.54 o                         
   4   6   3        928.20        913.25        10.21 o                         
   4   6   4          1.96          4.91         7.09 o                         
  -4  -6  -5        827.19        644.44        23.22 o                         
  -4   7   5         39.07         25.75         9.70 o                         
  -4  -7   4        334.96        341.30        10.71 o                         
   4   7  -3        249.46        229.58         5.95 o                         
  -4   7   2        265.11        286.04         8.58 o                         
  -4  -7  -2        754.47        537.21         5.93 o                         
  -4  -7  -3        161.85        140.30         7.91 o                         
  -4  -7  -4        571.39        521.58        14.30 o                         
  -4   8   5        292.60        210.21        13.71 o                         
  -4   8   4       1717.27       1613.09        20.52 o                         
   4  -8  -3        287.50        262.89         8.49 o                         
  -4   8   2       1881.19       1841.53        20.28 o                         
   4  -8   3        169.84        149.36        10.15 o                         
   4  -8   4        136.14        139.61        11.96 o                         
  -4   9   4        363.69        275.43         5.95 o                         
  -4  -9   3        629.74        644.13        12.67 o                         
  -4   9   2         25.76         25.60        17.21 o                         
  -4  -9  -3        327.42        322.45        18.46 o                         
  -4   9  -4        324.21        281.51        20.74 o                         
   4 -10  -4         13.18         19.72        15.70 o                         
  -4  10   3        118.15        120.59         9.47 o                         
  -4  10   2        412.72        358.49        16.53 o                         
  -4  10  -3        684.00        600.60        37.99 o                         
  -4  10  -4        207.65        199.32        26.30 o                         
   4  11  -3         77.98         51.95        15.42 o                         
  -4  11   2        252.04        247.24        25.14 o                         
  -4  11  -3         46.94         40.64        31.14 o                         
  -4  11  -4        430.42        372.53        29.73 o                         
  -4  12  -3         30.85         30.04        35.20 o                         
   5   0  -4       2802.80       2502.32        13.76 o                         
  -5   0   2       4725.97       4609.77        30.20 o                         
   5   0   2        783.54        889.25        13.25 o                         
  -5   0  -4         41.32        152.18        10.72 o                         
   5  -1  -5       1288.66       1239.38        18.55 o                         
  -5   1   4         43.00         47.31         3.86 o                         
  -5   1   3       2459.95       2236.47        11.86 o                         
  -5   1   2       1775.64       1582.68        10.83 o                         
   5  -1   2       2746.99       2798.79        16.92 o                         
   5  -1   3          5.30        100.67         6.40 o                         
   5  -1   4       1644.84       1658.39        12.41 o                         
   5   1   5        148.11        133.19        13.50 o                         
   5  -2  -5         51.35         60.78         8.50 o                         
  -5   2   4          7.34          8.41         3.22 o                         
   5  -2  -3        327.31        359.34         5.94 o                         
  -5   2   2         15.69         13.70         2.96 o                         
   5  -2   2          2.56          1.28         4.27 o                         
  -5   2  -3       3250.64       3014.99        16.90 o                         
  -5  -2  -4         31.53         35.41         5.10 o                         
   5   2   5       1277.80       1083.56        19.92 o                         
   5  -3  -5        454.06        383.17         6.71 o                         
   5  -3  -4         66.80         81.53         5.34 o                         
   5   3  -3        410.54        388.30         6.35 o                         
  -5   3   2        682.04        597.01         6.37 o                         
  -5  -3  -2       1321.20       1332.89        16.17 o                         
  -5   3  -3          0.30         45.02         4.56 o                         
  -5   3  -4       1000.63        958.93         9.87 o                         
   5   3   5         34.94         34.08        10.17 o                         
   5  -4  -6       1510.87       1406.93        17.91 o                         
  -5   4   5          6.58          8.98         6.13 o                         
   5  -4  -4       3309.60       3399.47        23.05 o                         
   5  -4  -3        325.72        352.08         6.48 o                         
  -5   4   2       3490.84       3575.20        29.90 o                         
   5   4   2         37.62         64.07         6.98 o                         
  -5  -4  -3         76.82         72.21         4.81 o                         
  -5  -4  -4        373.55        404.00         9.09 o                         
  -5  -4  -5        613.07        482.77        12.37 o                         
   5  -5  -6         17.94         17.99         8.41 o                         
   5  -5  -5        908.48        945.26        22.82 o                         
   5  -5  -4          2.62          4.13         4.96 o                         
   5   5  -3       3273.81       3264.84        19.24 o                         
  -5   5   2         10.14         32.77         4.82 o                         
  -5  -5  -2       1048.71        958.34        16.33 o                         
  -5   5  -3        214.46        235.47         6.92 o                         
   5   5   4        709.06        614.00        10.89 o                         
  -5  -5  -5        815.60        715.91        31.08 o                         
   5  -6  -5          3.43         32.50        17.02 o                         
   5  -6  -4          1.98          3.50         4.50 o                         
  -5   6   3        280.39        287.36         6.36 o                         
  -5   6   2        196.12        217.17         6.05 o                         
  -5  -6  -2          8.16          5.20        10.28 o                         
   5   6   3       1159.78       1139.52        14.09 o                         
  -5  -6  -4        243.56        235.65         8.35 o                         
   5  -7  -5        216.10        219.57        15.68 o                         
  -5   7   4          3.03         24.60        12.55 o                         
  -5   7   3        270.25        254.55         8.50 o                         
  -5   7   2        667.23        608.62        23.48 o                         
  -5  -7  -2       1355.90       1056.84        12.77 o                         
   5   7   3         90.21         82.25         6.82 o                         
  -5  -7  -4       1967.13       2108.30        32.01 o                         
  -5   8   4       1286.21       1156.97        20.96 o                         
   5  -8  -3          5.57          7.97         4.89 o                         
  -5  -8   2       1513.58       1476.73        18.57 o                         
  -5  -8  -2          1.25         19.23         6.24 o                         
   5  -8   3        369.58        364.21        12.75 o                         
  -5   8  -4         63.83         65.74        21.24 o                         
  -5   9   4          3.48          7.86        13.04 o                         
   5  -9  -3        796.11        753.27        11.39 o                         
  -5   9   2          2.97         20.36        19.81 o                         
  -5   9  -3         25.49         20.85        14.76 o                         
  -5   9  -4        266.22        212.74        24.26 o                         
   5 -10  -4        533.55        484.72        28.12 o                         
  -5  10   3        289.17        271.61        10.28 o                         
  -5  10   2        410.71        387.46        26.19 o                         
  -5  10  -3        558.33        570.24        27.76 o                         
  -5  10  -4         58.60         39.75        25.14 o                         
   5 -11  -3         14.32         11.26        11.63 o                         
  -5  11   2        588.82        526.31        29.81 o                         
   5 -11   3          4.58          4.12        23.90 o                         
   5 -12  -2        774.75        653.67        33.70 o                         
  -6   0   4        975.24        889.01        12.67 o                         
  -6   0   2        221.94        294.76         8.76 o                         
   6   0   2        608.47        606.73        14.93 o                         
  -6   0  -4       1631.77       1685.79        21.93 o                         
   6  -1  -5        978.66        980.59        18.47 o                         
  -6   1   4       1348.16       1256.13        11.30 o                         
  -6   1   3        371.21        421.20         6.95 o                         
  -6  -1   2       1006.89       1035.60        12.55 o                         
   6  -1   2       1868.59       1844.42        15.46 o                         
   6  -1   3        985.40       1045.13         9.69 o                         
   6  -1   4        157.65        153.06         6.77 o                         
   6  -2  -5       1163.09       1136.72        17.56 o                         
  -6   2   4         21.42         19.06         2.53 o                         
   6  -2  -3       3847.67       3636.15        25.20 o                         
  -6  -2   2         19.67         24.14         4.11 o                         
  -6  -2  -2         11.52         13.22         5.90 o                         
  -6   2  -3        763.06        733.74         9.30 o                         
  -6  -2  -4        113.75        112.03         6.14 o                         
   6   2   5          6.27         15.69        13.32 o                         
   6  -3  -5        251.14        263.87        11.88 o                         
   6   3  -4        646.25        657.44         9.82 o                         
   6  -3  -3        349.87        364.66         8.13 o                         
   6  -3  -2       1905.04       1760.13        13.18 o                         
   6  -3   2       1267.26       1134.33        15.48 o                         
  -6   3  -3        107.87        136.86         5.56 o                         
  -6  -3  -4        598.45        574.70         9.69 o                         
   6   3   5       1059.61        834.35        20.85 o                         
  -6   4   5         70.13         73.96        11.62 o                         
   6  -4  -4        856.01        861.07        13.45 o                         
   6  -4  -3        510.65        514.28         7.86 o                         
  -6   4   2        111.11        180.70         6.40 o                         
  -6  -4  -2       1118.11       1152.74        24.27 o                         
  -6   4  -3        741.05        692.21        11.17 o                         
  -6  -4  -4       1258.00       1282.44        16.15 o                         
   6   4   5         26.54         34.48        13.00 o                         
  -6   5   5       1232.47       1157.47        17.12 o                         
  -6  -5   4         41.91         61.42         6.15 o                         
   6  -5  -3         72.82         84.32         6.41 o                         
  -6  -5   2       1179.09       1094.38        21.32 o                         
   6  -5   2       1083.14       1045.15        30.71 o                         
  -6  -5  -3       2754.56       2776.83        32.68 o                         
  -6  -5  -4       1084.76       1118.80        21.03 o                         
   6  -6  -5        777.34        852.74        30.14 o                         
   6   6  -4         99.04        103.47         7.23 o                         
  -6   6   3       2465.91       2357.31        26.72 o                         
   6  -6  -2         27.10         20.62        16.15 o                         
   6  -6   2        110.70        125.50        20.23 o                         
   6   6   3        401.31        384.86         9.53 o                         
  -6  -6  -4        168.32        171.18         8.95 o                         
   6  -7  -5        128.27        139.62        23.86 o                         
   6  -7  -4        896.00        902.97        17.60 o                         
  -6   7   3         12.53         15.70         6.49 o                         
   6  -7  -2       1653.88       1492.17        34.20 o                         
  -6  -7  -2       2004.13       1318.14        23.91 o                         
   6   7   3        338.65        340.99        10.71 o                         
  -6  -7  -4        114.53        105.21         9.14 o                         
  -6   8   4        531.23        567.94        22.57 o                         
  -6   8   3        270.58        242.34         9.87 o                         
  -6  -8  -2        314.25        206.33        10.51 o                         
  -6  -8  -3        108.25        108.42         9.39 o                         
   6  -8   4        734.03        853.43        27.26 o                         
   6  -9  -4         45.44         50.55        21.91 o                         
  -6   9   3        153.64        166.72         6.40 o                         
  -6  -9  -2        208.78        135.93         8.18 o                         
   6   9   3        361.72        421.20        14.62 o                         
  -6   9  -4         98.58         86.67        31.95 o                         
   6 -10  -4        125.10        113.01        25.16 o                         
   6 -10  -3        411.48        399.69        16.04 o                         
  -6  10  -3        162.23        162.86        22.60 o                         
  -6  10  -4         50.14         59.38        21.00 o                         
   6 -11  -4        729.10        692.03        35.29 o                         
   6 -11  -3         21.63         25.43        17.25 o                         
  -6  11  -3          1.20         -6.15        28.56 o                         
  -7   0   4        362.67        359.77         8.61 o                         
  -7   0   2        176.37        293.18        10.73 o                         
  -7   0  -2       2547.10       2421.22        23.93 o                         
  -7   0  -4       1411.80       1416.27        18.65 o                         
   7  -1  -5          1.41         19.87        16.63 o                         
   7  -1  -4        555.67        462.36         6.80 o                         
  -7   1   3        573.00        530.29         8.99 o                         
  -7  -1   2       1779.91       1982.28        15.16 o                         
   7  -1   2          3.36         30.81         5.45 o                         
   7  -1   3       1419.62       1398.64        12.77 o                         
   7  -1   4          1.79          5.58         7.25 o                         
   7  -2  -5       2395.79       2519.23        16.42 o                         
  -7   2   4          0.10          1.58         3.58 o                         
   7  -2  -3       2321.62       1984.39        15.18 o                         
  -7   2   2         36.59         28.90         3.73 o                         
   7  -2   2        202.99        195.62         7.16 o                         
   7  -2   3        277.77        292.45         7.23 o                         
  -7  -2  -4          4.57          7.80         6.97 o                         
   7   2   5        589.05        456.93        21.54 o                         
   7  -3  -5         56.17         77.72        12.00 o                         
   7   3  -4       1050.02       1033.41        13.53 o                         
   7  -3  -3        247.64        249.07         6.59 o                         
   7  -3  -2        487.11        488.04         9.63 o                         
  -7  -3  -2        263.26        240.65         9.47 o                         
  -7   3  -3       2377.51       2311.03        21.33 o                         
  -7  -3  -4         13.80         28.12         7.13 o                         
   7   3   5        341.79        264.06        18.67 o                         
   7  -4  -5        326.13        361.31        22.97 o                         
   7   4  -4        135.57        132.78         6.56 o                         
   7   4  -3         20.34         18.86         6.41 o                         
   7  -4  -2        693.02        613.61        11.40 o                         
   7   4   2       1500.71       1681.83        39.93 o                         
  -7  -4  -3        252.21        266.94         9.53 o                         
  -7  -4  -4        650.96        620.22        14.02 o                         
  -7   5   5         29.23         53.57        13.74 o                         
   7   5  -4        887.33        777.24        13.12 o                         
   7  -5  -3        219.82        203.43         7.78 o                         
  -7  -5   2        784.40        740.31        20.46 o                         
  -7  -5  -3        513.95        460.38        11.06 o                         
  -7  -5  -4        213.53        196.04        10.84 o                         
  -7   6   5       1521.17       1308.70        19.07 o                         
   7   6  -4         22.42         21.61         8.38 o                         
   7   6  -3       1109.73       1136.37        16.64 o                         
  -7   6   2          6.28          7.24        19.92 o                         
   7  -6   2        545.98        400.28        17.45 o                         
  -7  -6  -3         27.99         41.24         7.74 o                         
   7   6   4        106.12         93.50         9.29 o                         
   7  -7  -4       1009.09        955.75        21.27 o                         
  -7   7   3         43.21         37.24         8.47 o                         
   7  -7  -2        797.95        848.98        23.28 o                         
  -7  -7  -2         25.58         37.18        16.97 o                         
   7   7   3        349.58        288.65         8.68 o                         
   7   7   4         44.12         59.41        11.90 o                         
   7  -8  -4          1.07         11.65        16.92 o                         
  -7   8   3        314.54        261.48        13.72 o                         
  -7  -8  -2       1083.12        663.20        16.30 o                         
  -7  -8  -3         13.59         16.39         9.60 o                         
   7  -8   4        768.36        815.64        27.85 o                         
   7  -9  -4        541.74        533.56        31.39 o                         
  -7   9   3        211.11        183.63        12.40 o                         
  -7  -9  -2         11.12         16.83        13.34 o                         
   7   9   3       1411.42       1448.26        28.54 o                         
   7  -9   4          7.48          9.90        21.35 o                         
   7 -10  -4         39.02         43.63        26.40 o                         
   7 -10  -3       1227.16       1228.33        27.36 o                         
  -7  10  -3          4.04         15.85        18.10 o                         
   7 -11  -4        384.40        384.24        34.72 o                         
   7 -11  -3         67.45         68.06        22.78 o                         
  -8   0   4        143.54        136.53         8.03 o                         
  -8   0   2       2804.25       2830.61        21.94 o                         
   8   0   2        943.87        867.02        19.64 o                         
   8   0   4        303.42        313.24        15.37 o                         
   8   1  -5        693.29        617.33        14.88 o                         
  -8  -1   4        477.68        542.20         9.33 o                         
  -8  -1   3       1914.85       1876.82        19.73 o                         
  -8  -1   2          4.21         58.50         5.69 o                         
   8  -1   2        166.73        193.45         7.20 o                         
   8  -1   3        620.91        584.14         9.76 o                         
   8  -1   4        284.58        325.48        10.94 o                         
   8  -2  -5        756.83        754.98        29.66 o                         
  -8  -2   4         32.18         23.28         4.26 o                         
   8  -2  -3        819.64        895.44        10.38 o                         
  -8   2   2          3.67          6.41         4.69 o                         
  -8  -2  -2         22.85         25.82         7.60 o                         
   8  -2   3       1275.02       1366.19        15.68 o                         
   8  -2   4          3.29          4.94         8.23 o                         
  -8   3   5        364.47        339.96        22.26 o                         
   8  -3  -4        128.50        140.75         6.59 o                         
   8  -3  -3       1043.60       1012.45        14.47 o                         
  -8   3   2        126.24        145.79         7.50 o                         
   8  -3   2        237.68        299.16        13.20 o                         
   8  -3   3        207.16        194.71         8.71 o                         
   8  -3   4        892.68        957.26        16.21 o                         
   8  -4  -5          6.37          2.95        13.71 o                         
   8   4  -4       1140.23       1062.31        20.04 o                         
   8  -4  -3        117.98        113.99         7.28 o                         
  -8   4   2       1837.73       1611.70        18.96 o                         
   8  -4   2        394.00        347.20        21.21 o                         
  -8  -4  -3         19.04         27.36         8.23 o                         
  -8  -4  -4        249.72        225.61        10.21 o                         
  -8   5   5        395.99        380.85        19.17 o                         
   8   5  -4        176.07        192.63         8.98 o                         
   8   5  -3       1328.31       1382.83        20.49 o                         
  -8   5   2         39.22         88.48        23.86 o                         
  -8  -5  -3        777.47        725.57        17.16 o                         
  -8  -5  -4        409.80        450.02        20.14 o                         
   8   6  -5        362.09        187.52         7.45 o                         
   8   6  -4          2.26          0.07         8.74 o                         
   8  -6  -3        264.62        285.41         9.23 o                         
  -8   6   2         30.87         44.94        15.09 o                         
  -8  -6  -3        454.70        440.99        13.39 o                         
  -8  -6  -4        139.43        139.46        12.62 o                         
   8  -7  -4        213.31        188.54        13.02 o                         
   8   7  -3        263.25        235.67        10.51 o                         
  -8  -7  -3        273.57        248.91        11.41 o                         
   8   7   4        495.77        518.73        18.75 o                         
   8  -8  -4       1113.85       1054.89        25.60 o                         
  -8   8   3          2.67         17.42         9.63 o                         
  -8  -8  -2        564.83        369.84        21.37 o                         
   8  -8   3         27.14         24.05        12.68 o                         
   8  -8   4        101.23        109.98        17.26 o                         
   8  -9  -4          1.98         11.20        25.66 o                         
   8  -9  -3        460.12        454.71        21.75 o                         
  -8   9  -3        302.74        279.92        15.72 o                         
   8 -10  -4        117.54         93.33        30.58 o                         
  -8  10   3         35.53         54.17        15.81 o                         
   8  10   3        343.96        378.42        28.19 o                         
   8 -11  -3         46.59         42.62        24.63 o                         
  -9   0   4       2806.86       2861.31        37.57 o                         
  -9   0   2       1789.26       1645.67        24.88 o                         
   9   0   2         14.30         36.66        13.30 o                         
   9   0   4        333.77        308.50        17.25 o                         
   9   1  -5        948.37        790.52        21.20 o                         
  -9  -1   4        308.53        315.49         7.71 o                         
  -9  -1   3        831.90        855.97        11.73 o                         
  -9  -1   2       1026.89        989.63        13.10 o                         
   9  -1   2        918.00       1018.91        22.00 o                         
   9  -1   3          0.70          3.26         8.41 o                         
   9  -1   4       1149.63       1134.51        15.78 o                         
   9   2  -5         28.64         48.65        11.01 o                         
  -9   2   4          7.46          8.81         5.05 o                         
  -9  -2   3        460.27        505.32         8.16 o                         
  -9  -2   2        121.84        120.44         5.98 o                         
  -9  -2  -2         10.74          7.47         9.94 o                         
   9  -2   3       1119.21       1157.97        18.28 o                         
   9   2   4         25.18         27.50         9.30 o                         
   9   3  -5        582.67        442.13        12.83 o                         
   9  -3  -4          2.95         40.03         7.12 o                         
   9  -3  -3        618.19        552.58         8.60 o                         
   9  -3  -2        376.86        359.80        10.60 o                         
   9  -3   2       2001.52       2044.89        31.90 o                         
   9  -3   3          0.22          8.60         8.78 o                         
   9  -3   4       1122.32       1141.76        18.73 o                         
   9   4  -5          6.98          1.12         7.36 o                         
   9  -4  -4       1360.79       1256.88        19.17 o                         
  -9  -4   3         25.91         41.27         5.21 o                         
   9  -4  -2        799.36        726.73        22.79 o                         
  -9  -4  -3         89.85         81.04         9.82 o                         
   9  -4   4        120.88        123.02        13.66 o                         
   9   5  -5        905.54        535.96        11.49 o                         
   9   5  -4         47.63         63.47         8.93 o                         
   9  -5  -3       1913.90       1769.12        35.45 o                         
  -9   5   2        430.17        417.29        21.40 o                         
  -9  -5  -2        605.21        720.33        49.68 o                         
   9  -5   3          2.25          6.18         9.95 o                         
  -9  -5  -4        179.36        161.00        14.41 o                         
   9   6  -5          4.00         28.35        13.89 o                         
   9   6  -4         82.96         78.52         9.88 o                         
   9  -6  -3         77.23        109.41         9.40 o                         
  -9  -6  -2         63.93         68.79        24.38 o                         
  -9  -6  -3       1768.36       1849.40        31.62 o                         
  -9  -6  -4          6.71          9.93        13.75 o                         
   9   7  -4         20.14         77.88        12.06 o                         
   9  -7  -3        524.18        446.22        19.08 o                         
   9   7   3         28.60         31.84        12.98 o                         
   9   7   4        550.32        539.93        20.45 o                         
   9  -8  -4        599.46        621.46        19.35 o                         
   9   8  -3         94.49         90.87        11.12 o                         
  -9  -8  -3        142.94        138.51        14.62 o                         
   9  -9  -4         97.22         81.40        30.27 o                         
  -9   9   3        997.26       1105.00        39.46 o                         
   9   9   3         30.23         37.62        27.00 o                         
   9 -10  -4        215.31        208.65        27.34 o                         
   9 -10  -3         30.25         54.89        18.05 o                         
   9 -11  -3         28.39         29.50        27.06 o                         
 -10   0   4        764.84        821.91        20.27 o                         
  10   0  -2         54.24         96.10         9.79 o                         
  10   0   2       1218.41       1240.81        29.20 o                         
  10   0   4       1016.70        988.41        26.58 o                         
  10   1  -5        117.96         92.32        18.50 o                         
 -10  -1   4        772.76        841.35        13.46 o                         
 -10  -1   3         43.11         60.14         6.92 o                         
 -10  -1   2        781.82        736.86        11.49 o                         
  10  -1   2       1233.94       1258.39        21.61 o                         
  10  -1   3        749.75        792.04        17.34 o                         
  10  -1   4         47.56         65.98        11.86 o                         
  10   2  -5        884.94        670.14        23.08 o                         
 -10   2   4         30.65         27.78         6.79 o                         
 -10  -2   3       1434.28       1342.59        17.11 o                         
 -10   2   2         96.02         84.97         7.53 o                         
 -10  -2  -2         13.14         19.13        17.47 o                         
  10  -2   3        344.00        354.85        12.34 o                         
  10   2   4         39.10         43.20        11.75 o                         
  10   3  -5        140.60        102.87        16.55 o                         
  10  -3  -4        661.01        477.57         7.99 o                         
  10  -3  -3        273.96        290.92         8.37 o                         
  10  -3  -2       1749.46       1508.47        21.32 o                         
  10  -3   2       1022.72       1066.97        22.53 o                         
  10  -3   3        267.11        253.60        13.21 o                         
  10  -3   4         98.25        117.14        13.55 o                         
  10   4  -5         80.63         73.26        13.53 o                         
  10  -4  -4        288.81        288.51        11.75 o                         
  10  -4  -3        587.25        633.45        15.18 o                         
  10  -4  -2         21.92         38.95        23.56 o                         
 -10  -4  -3         10.77         12.39        11.91 o                         
  10  -4   4        995.14       1050.63        28.29 o                         
  10   5  -5        440.51        349.72        19.68 o                         
  10   5  -4        669.90        726.64        18.98 o                         
  10  -5  -3        145.31        158.02        13.30 o                         
 -10   5   2       2093.50       2566.43        55.03 o                         
  10  -5   3        816.02        784.32        18.60 o                         
 -10  -5  -4         58.44         43.75        14.81 o                         
  10   6  -4        277.58        291.95        15.50 o                         
  10   6  -3        661.01        701.20        22.12 o                         
  10  -6   3        125.33        142.04        15.70 o                         
 -10  -6  -4        190.53        196.50        22.06 o                         
  10   7  -4       1230.29       1307.03        30.06 o                         
  10  -7  -3          2.20         17.18        11.32 o                         
  10   7   3        195.02        196.53        15.71 o                         
  10   8  -4        340.16        333.19        18.49 o                         
  10   8  -3        173.10        205.99        14.68 o                         
  10   8   3        137.11        134.18        25.44 o                         
  10   9  -4        192.30        162.70        23.54 o                         
  10  -9  -3        134.97        169.47        17.85 o                         
  10 -10  -3        356.39        349.13        24.01 o                         
  11   0  -4         38.52         87.12        14.12 o                         
  11   0  -2        526.08        485.26        20.42 o                         
  11   0   2       1346.08       1456.12        32.14 o                         
  11   0   4        894.33        914.57        31.80 o                         
  11   1  -5         23.60         27.39        23.01 o                         
  11  -1  -4        428.12        436.49        12.41 o                         
  11  -1  -3        360.87        421.47        13.32 o                         
  11  -1  -2        828.82        857.79        20.42 o                         
  11  -1   2         16.00         27.96        14.44 o                         
  11  -1   3        421.69        476.43        15.87 o                         
  11  -1   4         47.40         56.28        12.84 o                         
  11  -2  -4         88.91         84.20         8.96 o                         
  11  -2  -3        604.53        531.20        13.77 o                         
  11   2  -2         30.80         24.43        15.26 o                         
 -11   2  -2         88.52         86.52        17.19 o                         
  11  -2   3         89.02        101.50        13.50 o                         
  11   2   4          3.11          6.62        13.75 o                         
  11  -3  -4       1190.07        988.53        32.01 o                         
  11  -3  -3        989.63        937.96        22.44 o                         
  11  -3  -2       1427.47       1496.33        30.59 o                         
  11  -3   3        619.81        600.15        19.97 o                         
  11  -3   4        109.76        117.12        15.18 o                         
  11   4  -5        236.13        194.07        23.04 o                         
 -11   4   4         12.85         46.88        12.55 o                         
 -11  -4   3         42.11         34.54         8.38 o                         
 -11  -4  -3          0.61          5.54        14.57 o                         
  11  -4   4        799.26        843.42        29.02 o                         
 -11   5   4        860.97        839.52        26.77 o                         
  11  -5  -3         18.66         57.86         9.29 o                         
  11  -5  -2         22.83         21.39        27.11 o                         
 -11  -5  -3        186.11        172.13        17.03 o                         
  11   6  -4        106.62        103.52        14.85 o                         
  11  -6  -3        959.28       1153.39        37.93 o                         
  11  -6   3         18.96         24.36        16.21 o                         
  11   7  -4        281.80        298.59        16.25 o                         
  11   7  -3         65.02         97.80        14.85 o                         
  11   8  -4         29.00         59.14        17.06 o                         
  11   8  -3         21.96         22.95        13.94 o                         
  11  -9  -3        360.72        409.06        21.21 o                         
  12   0  -4        858.07        877.45        24.55 o                         
  12   0  -2       1516.08       1543.76        29.07 o                         
 -12   0  -2        657.03        664.04        39.84 o                         
  12  -1  -4        178.57        158.57        11.46 o                         
  12  -1  -3        988.22        904.71        23.92 o                         
  12  -1  -2         54.91         61.88        15.52 o                         
  12   1   2        212.57        229.27        24.23 o                         
  12  -1   3        122.71        112.74        14.02 o                         
  12  -2  -4         32.11         35.74        10.03 o                         
  12   2  -3         79.97         81.29        11.41 o                         
  12   2  -2          7.63          3.72        13.96 o                         
  12  -2   2          0.85         -0.19        22.66 o                         
  12  -2   3        462.73        453.82        16.58 o                         
  12   3  -4        315.80        351.89        20.20 o                         
  12   3  -3        328.85        307.98        15.02 o                         
  12  -3  -2          2.47         24.22        27.32 o                         
  12   3   3          6.78         -0.82        15.83 o                         
  12   4  -4        316.66        399.82        19.37 o                         
  12   4  -3          0.06          2.72        10.27 o                         
  12  -4   3          4.75          9.91        31.82 o                         
  12   5  -4         91.36         96.51        17.93 o                         
  12  -5  -3       1209.99       1223.10        26.31 o                         
 -12   5   2         14.19         30.44        34.89 o                         
  12   6  -4         76.33         88.98        16.43 o                         
  12  -6  -3        193.60        199.65        20.11 o                         
  12  -7  -4        167.99        180.62        18.32 o                         
  12   7  -3        336.42        352.43        18.48 o                         
  12   8  -3         26.79         25.32        16.95 o                         
  13   0  -4        840.93        854.37        25.69 o                         
  13   0  -2        411.90        463.32        39.06 o                         
  13   0   2          2.22         24.42        23.77 o                         
  13  -1  -4         52.96         57.05        12.83 o                         
  13  -1  -3        545.90        602.57        21.72 o                         
  13  -1  -2        722.15        820.18        30.64 o                         
  13  -1   2        511.50        528.92        40.96 o                         
  13   2  -4         23.98         23.25        18.12 o                         
  13  -2  -3        133.99        130.60        13.33 o                         
  13   2  -2         89.38         87.54        22.70 o                         
 -13   2  -2          5.33          0.08        35.13 o                         
  13  -3  -4        317.66        340.93        22.01 o                         
  13  -3  -3        411.94        431.27        21.88 o                         
  13   3  -2        745.96        791.83        48.25 o                         
  13  -3   2        712.69        741.06        48.66 o                         
  13  -4  -4        984.53        998.82        37.15 o                         
  13   4  -3         22.97         22.14        19.97 o                         
 -13   4   2        627.64        729.54        44.85 o                         
  13  -5  -4         60.28         96.85        21.55 o                         
  13  -5  -3        478.41        562.03        25.72 o                         
  13   6  -4        115.37        116.42        18.36 o                         
  13  -6  -3        505.26        515.42        28.76 o                         
  13   7  -3        267.41        317.37        25.12 o                         
  14   0  -4         91.03         94.74        20.70 o                         
  14   0  -2          0.08         11.18        33.44 o                         
  14  -1  -4        778.11        910.08        37.46 o                         
  14  -1  -3          0.63          0.93        13.74 o                         
  14   1  -2        447.98        444.48        25.30 o                         
  14   2  -4         38.99         42.33        20.23 o                         
  14  -2  -3        769.94        767.59        25.85 o                         
  14   2  -2         13.75         25.35        23.99 o                         
  14  -3  -4        726.35        776.46        27.77 o                         
  14  -3  -3         13.85         14.26        20.09 o                         
  14  -4  -4        158.04        187.99        24.31 o                         
  14   4  -3          5.13         -4.32        21.13 o                         
  14   5  -4        123.85        109.32        51.99 o                         
  14  -5  -3          2.60         13.68        22.85 o                         
  14  -6  -3        355.53        413.03        33.60 o                         
  15   0  -4         87.61         98.59        45.56 o                         
  15   0  -2        620.94        636.56        47.71 o                         
  15  -1  -4        228.09        259.95        33.71 o                         
  15   1  -3         67.84         78.26        15.45 o                         
  15  -1  -2        232.85        243.17        29.68 o                         
  15  -2  -3        396.33        400.60        24.66 o                         
  15  -2  -2          1.05          7.15        36.52 o                         
  15   3  -3        180.39        183.12        24.33 o                         
  15  -3  -2        225.80        246.61        28.49 o                         
                                                                                
