# Supplementary material for: Different packing motifs in the crystal structures of three mol­ecular salts containing the 2-amino-5-carb­oxy­anilinium cation: C7H9N2O2 +·Cl−, C7H9N2O2 +·Br− and C7H9N2O2 +·NO3 −·H2O
Source: Acta Crystallogr E Crystallogr Commun. 2020 Mar 13;76(Pt 4):527–33. doi: 10.1107/S2056989020003163 (PMC7133033; doi:10.1107/S2056989020003163)
Supplement: Supplementary file 4 [file e-76-00527-IIIsup4.hkl]

data_III                                                                        
_shelx_title ' EM03'                                                            
_shelx_refln_list_code          4                                               
_shelx_F_calc_maximum       82.65                                               
_exptl_crystal_F_000       244.00                                               
_reflns_d_resolution_high  0.7702                                               
                                                                                
loop_                                                                           
 _space_group_symop_operation_xyz                                               
 'x, y, z'                                                                      
 '-x, y+1/2, -z'                                                                
                                                                                
_cell_length_a     3.8899                                                       
_cell_length_b     9.8238                                                       
_cell_length_c    12.5799                                                       
_cell_angle_alpha  90.000                                                       
_cell_angle_beta   98.673                                                       
_cell_angle_gamma  90.000                                                       
                                                                                
_shelx_F_squared_multiplier     1.000                                           
                                                                                
loop_                                                                           
 _refln_index_h                                                                 
 _refln_index_k                                                                 
 _refln_index_l                                                                 
 _refln_F_squared_calc                                                          
 _refln_F_squared_meas                                                          
 _refln_F_squared_sigma                                                         
 _refln_observed_status                                                         
   0 -12   0         89.03         75.78         8.17 o                         
   1 -12   0         41.31         48.19         7.61 o                         
   1 -11   0        105.42        130.93         6.65 o                         
   2 -11   0        109.42        106.49         9.82 o                         
   0 -10   0        633.24        817.67        30.28 o                         
   1 -10   0         15.12         24.91         2.78 o                         
   2 -10   0         46.50         44.04         4.02 o                         
   3 -10   0          2.70          9.33        12.48 o                         
   2  -9   0         41.51         79.84         9.28 o                         
   3  -9   0          7.44         15.12         3.86 o                         
   0  -8   0        975.70       1018.39        46.65 o                         
   1  -8   0         29.72         76.88         8.54 o                         
   2  -8   0         41.12         39.86         2.44 o                         
   3  -8   0          2.99          5.60         0.78 o                         
   1  -7   0         38.07         44.42         2.93 o                         
   2  -7   0        267.52        253.69         6.62 o                         
   3  -7   0          3.94          8.02         1.54 o                         
   4  -7   0         12.07         12.15         3.08 o                         
   0  -6   0        101.91        132.04         7.73 o                         
   1  -6   0         60.36         73.62         4.41 o                         
   2  -6   0         61.27         59.82         2.51 o                         
   3  -6   0          5.83          8.95         1.26 o                         
   4  -6   0         13.51         12.65         2.06 o                         
   1  -5   0         24.20         26.73         2.03 o                         
   2  -5   0         35.48         32.57         1.84 o                         
   3  -5   0         15.78         20.12         1.78 o                         
   4  -5   0        184.39        170.89         7.27 o                         
   0  -4   0        759.15        847.57        23.12 o                         
   1  -4   0         97.65         94.26         3.57 o                         
   2  -4   0        466.63        471.58         7.51 o                         
   3  -4   0         54.98         53.42         2.46 o                         
   4  -4   0         43.79         40.30         2.96 o                         
   1  -3   0        352.23        340.54         6.00 o                         
   2  -3   0        255.87        255.55         5.11 o                         
   3  -3   0         60.85         62.29         3.40 o                         
   4  -3   0         53.66         57.63         4.50 o                         
   0  -2   0       1834.27       1953.14        45.12 o                         
   1  -2   0        559.84        540.12         7.04 o                         
   2  -2   0        146.11        155.07         9.39 o                         
   3  -2   0         71.38         72.02         3.18 o                         
   4  -2   0         16.42         17.55         2.17 o                         
   1  -1   0        225.31        340.11        26.26 o                         
   2  -1   0        746.55        945.15        83.57 o                         
   3  -1   0         33.61         47.99         4.37 o                         
   4  -1   0         35.62         40.83         3.00 o                         
   1   0   0        606.59        965.26        22.55 o                         
   2   0   0         81.47        106.31         3.39 o                         
   3   0   0        167.06        172.79         6.40 o                         
   4   0   0         28.25         31.86         2.47 o                         
   1   1   0        224.64        274.35         9.19 o                         
   2   1   0        745.95        888.80        65.82 o                         
   3   1   0         33.64         37.58         3.12 o                         
   4   1   0         35.72         41.71         4.82 o                         
   0   2   0       1835.68       1921.06        51.48 o                         
   1   2   0        559.89        538.64        14.23 o                         
   2   2   0        146.18        148.99         5.79 o                         
   3   2   0         71.41         66.39         4.30 o                         
   4   2   0         16.36         15.86         2.95 o                         
   1   3   0        352.41        340.92         6.71 o                         
   2   3   0        255.69        252.58        10.83 o                         
   3   3   0         60.81         60.41         4.31 o                         
   4   3   0         53.60         61.60         6.72 o                         
   0   4   0        759.00        829.33        29.15 o                         
   1   4   0         97.58         90.41         3.26 o                         
   2   4   0        466.24        470.34        17.14 o                         
   3   4   0         54.98         53.48         7.06 o                         
   4   4   0         43.77         46.22         4.78 o                         
   1   5   0         24.15         27.76         1.78 o                         
   2   5   0         35.57         34.05         4.41 o                         
   3   5   0         15.76         20.42         5.78 o                         
   4   5   0        184.48        189.27        12.69 o                         
   0   6   0        101.89        134.81         6.96 o                         
   1   6   0         60.46         81.03         5.08 o                         
   2   6   0         61.37         58.88         3.83 o                         
   3   6   0          5.84         12.38         3.69 o                         
   4   6   0         13.52         18.93         4.44 o                         
   1   7   0         38.06         39.97         2.54 o                         
   2   7   0        267.75        266.54         9.12 o                         
   3   7   0          3.97          9.55         3.54 o                         
   4   7   0         12.17         19.70         4.01 o                         
   0   8   0        974.66       1085.91        30.82 o                         
   1   8   0         29.78         68.20         6.36 o                         
   2   8   0         41.25         40.42         3.87 o                         
   3   8   0          2.99         10.23         3.31 o                         
   1   9   0         89.20        352.81        64.86 o                         
   2   9   0         41.62         59.74         3.51 o                         
   3   9   0          7.37         14.61         8.58 o                         
   0  10   0        633.86        854.31        24.77 o                         
   1  10   0         15.02         29.70         3.12 o                         
   2  10   0         46.66         42.57         4.07 o                         
   3  10   0          2.70          8.53         4.04 o                         
   1  11   0        105.42        115.77         8.58 o                         
   2  11   0        109.35        108.58         7.25 o                         
   0  12   0         89.06         84.89        15.80 o                         
   1  12   0         41.27         52.88         5.03 o                         
  -1 -12   1         53.60         73.20        31.38 o                         
   0 -12   1          2.55          6.02         2.20 o                         
   1 -12   1         26.81         34.40         5.29 o                         
  -2 -11   1         14.33         41.53         5.09 o                         
  -1 -11   1         97.88        147.57         7.90 o                         
   0 -11   1         53.82         64.54         5.17 o                         
   1 -11   1         41.93         66.55         6.18 o                         
   2 -11   1         44.60         57.22        16.53 o                         
  -3 -10   1         48.98         56.63        16.35 o                         
  -2 -10   1          8.14         20.52         2.40 o                         
  -1 -10   1         17.54         37.96         6.16 o                         
   0 -10   1        403.61        753.57        25.39 o                         
   1 -10   1         39.68         57.55         5.37 o                         
   2 -10   1         21.25         28.29         3.18 o                         
   3 -10   1         11.51         13.49         2.58 o                         
  -3  -9   1        112.53        106.66         8.20 o                         
  -2  -9   1        178.38        171.78         5.53 o                         
  -1  -9   1        560.28        631.43        17.10 o                         
   0  -9   1        192.90        178.08         7.85 o                         
   1  -9   1         38.99         61.73         6.05 o                         
   2  -9   1         48.04         49.02         3.43 o                         
   3  -9   1          2.64          3.56         1.70 o                         
  -3  -8   1         38.87         37.09         2.31 o                         
  -2  -8   1         11.45         12.99         1.58 o                         
  -1  -8   1        208.98        246.88         7.94 o                         
   0  -8   1         96.42        367.42        38.35 o                         
   1  -8   1        105.79        116.28         6.04 o                         
   2  -8   1          3.30          5.91         1.21 o                         
   3  -8   1         16.79         13.42         2.02 o                         
  -4  -7   1         12.50         12.02         2.74 o                         
  -3  -7   1         92.61         89.85         4.58 o                         
  -2  -7   1         36.54         58.27         5.18 o                         
  -1  -7   1         99.71        118.02         4.74 o                         
   0  -7   1         85.35         80.50         4.48 o                         
   1  -7   1         19.85         18.95         2.37 o                         
   2  -7   1         32.11         31.12         2.12 o                         
   3  -7   1         76.97         67.33         3.25 o                         
   4  -7   1         12.23         14.35         3.00 o                         
  -4  -6   1         26.99         31.40         3.19 o                         
  -3  -6   1         49.51         49.61         2.92 o                         
  -2  -6   1         34.49         35.09         1.94 o                         
  -1  -6   1        787.93        782.74        13.26 o                         
   0  -6   1         41.15         41.84         2.64 o                         
   1  -6   1        106.28        119.61         4.35 o                         
   2  -6   1         71.92         64.72         2.75 o                         
   3  -6   1         51.03         54.88         2.99 o                         
   4  -6   1         11.00         18.49         3.28 o                         
  -4  -5   1         11.90         15.45         2.46 o                         
  -3  -5   1        101.12        100.77         4.27 o                         
  -2  -5   1         22.78         22.75         1.49 o                         
  -1  -5   1         26.72         29.70         1.99 o                         
   0  -5   1        348.40        386.56        10.59 o                         
   1  -5   1         83.65         92.90         3.70 o                         
   2  -5   1          5.10          3.91         0.56 o                         
   3  -5   1          1.73          2.96         0.80 o                         
   4  -5   1         43.31         38.42         3.70 o                         
  -4  -4   1          2.93          7.53         1.75 o                         
  -3  -4   1        128.06        125.99         4.63 o                         
  -2  -4   1        105.48        111.01         3.17 o                         
  -1  -4   1         85.97         78.48         3.47 o                         
   0  -4   1        173.92        198.07         5.88 o                         
   1  -4   1        118.99        108.41         3.32 o                         
   2  -4   1          8.39          6.52         0.77 o                         
   3  -4   1        121.78        127.67         4.99 o                         
   4  -4   1         94.59         90.19         4.56 o                         
  -4  -3   1         23.17         28.87         2.80 o                         
  -3  -3   1         36.07         36.60         1.95 o                         
  -2  -3   1        110.26        101.97         2.83 o                         
  -1  -3   1        972.99        934.03        14.53 o                         
   0  -3   1        390.97        392.90         8.66 o                         
   1  -3   1        692.20        680.94        10.23 o                         
   2  -3   1        540.58        525.24         8.99 o                         
   3  -3   1        109.52        125.49         4.85 o                         
   4  -3   1          6.69          7.18         1.75 o                         
  -4  -2   1          1.77          1.35         1.02 o                         
  -3  -2   1        127.45        150.57        11.98 o                         
  -2  -2   1        171.33        187.12         6.73 o                         
  -1  -2   1       6830.75       7540.06       400.53 o                         
   0  -2   1       1392.51       1495.64        24.70 o                         
   1  -2   1       1374.88       1271.17        16.57 o                         
   2  -2   1        288.32        284.08         7.19 o                         
   3  -2   1         76.30         73.69         3.44 o                         
   4  -2   1          5.24          9.03         1.51 o                         
  -5  -1   1          8.17         13.16         3.59 o                         
  -4  -1   1         13.65         23.20         2.26 o                         
  -3  -1   1        319.23        471.41        27.28 o                         
  -2  -1   1        553.18        803.11        52.59 o                         
  -1  -1   1       1472.74       2049.09       151.46 o                         
   0  -1   1         27.55         20.06         1.69 o                         
   1  -1   1        765.59        707.81        14.49 o                         
   2  -1   1        204.06        198.35        12.67 o                         
   3  -1   1         31.17         38.27         4.57 o                         
   4  -1   1         46.58         47.80         2.85 o                         
  -5   0   1          0.09          6.91         3.30 o                         
  -4   0   1         15.65         19.05         1.96 o                         
  -3   0   1          0.01          5.18         1.08 o                         
  -2   0   1        140.62        201.17         8.43 o                         
  -1   0   1        539.93        791.52        37.01 o                         
   1   0   1        272.29        284.46         7.50 o                         
   2   0   1        267.03        313.42        12.32 o                         
   3   0   1         30.44         27.20         2.01 o                         
   4   0   1          3.49          4.33         1.40 o                         
  -5   1   1          8.16         15.44         5.70 o                         
  -4   1   1         13.61         16.07         3.01 o                         
  -3   1   1        319.38        422.55        27.81 o                         
  -2   1   1        553.27        800.89        51.84 o                         
  -1   1   1       1472.59       1971.16       131.17 o                         
   0   1   1         27.64         22.65         2.25 o                         
   1   1   1        765.79        700.29        17.95 o                         
   2   1   1        203.92        196.03         9.58 o                         
   3   1   1         31.10         48.58         4.45 o                         
   4   1   1         46.64         44.08         6.36 o                         
  -4   2   1          1.77          3.04         1.20 o                         
  -3   2   1        127.28        135.80         9.03 o                         
  -2   2   1        171.00        200.88        16.17 o                         
  -1   2   1       6829.09       6731.57       181.00 o                         
   0   2   1       1392.26       1474.00        20.40 o                         
   1   2   1       1375.30       1307.56        22.66 o                         
   2   2   1        288.41        285.92        11.99 o                         
   3   2   1         76.13         74.92         4.94 o                         
   4   2   1          5.23          6.21         2.10 o                         
  -4   3   1         23.20         22.17         3.64 o                         
  -3   3   1         36.12         35.91         6.66 o                         
  -2   3   1        110.36        103.12         6.60 o                         
  -1   3   1        971.63        940.66        19.33 o                         
   0   3   1        391.34        411.87         9.87 o                         
   1   3   1        691.52        669.74        10.22 o                         
   2   3   1        540.32        532.29        17.79 o                         
   3   3   1        109.61        115.27         6.19 o                         
   4   3   1          6.64          7.61         2.43 o                         
  -4   4   1          2.96          5.61         2.70 o                         
  -3   4   1        127.95        130.68        14.90 o                         
  -2   4   1        105.54        111.01         5.81 o                         
  -1   4   1         85.96         80.08         3.33 o                         
   0   4   1        174.08        217.86         5.17 o                         
   1   4   1        119.16        111.66         3.34 o                         
   2   4   1          8.41          5.78         1.28 o                         
   3   4   1        121.84        133.77        12.15 o                         
   4   4   1         94.46         96.45        14.51 o                         
  -4   5   1         11.91         20.27         4.46 o                         
  -3   5   1        101.14         92.08         8.01 o                         
  -2   5   1         22.74         20.15         2.61 o                         
  -1   5   1         26.72         30.26         2.19 o                         
   0   5   1        348.02        381.32         8.08 o                         
   1   5   1         83.77         92.85         3.30 o                         
   2   5   1          5.12          3.70         0.75 o                         
   3   5   1          1.74          5.38         2.30 o                         
   4   5   1         43.27         46.61        11.40 o                         
  -4   6   1         26.90         31.84         6.76 o                         
  -3   6   1         49.59         55.24         6.72 o                         
  -2   6   1         34.61         38.03         4.12 o                         
  -1   6   1        787.28        757.29        14.42 o                         
   0   6   1         41.18         46.47         2.78 o                         
   1   6   1        106.02        121.87         4.37 o                         
   2   6   1         71.85         68.51         5.56 o                         
   3   6   1         51.07         57.10         5.53 o                         
   4   6   1         11.09         10.24         4.51 o                         
  -4   7   1         12.48         12.79         3.99 o                         
  -3   7   1         92.59         95.64         9.45 o                         
  -2   7   1         36.58        108.96         8.61 o                         
  -1   7   1         99.93        116.81         4.54 o                         
   0   7   1         85.36         88.10         3.71 o                         
   1   7   1         19.99         17.61         1.67 o                         
   2   7   1         32.12         32.49         3.37 o                         
   3   7   1         76.96         76.01         6.60 o                         
   4   7   1         12.23         14.33         5.17 o                         
  -3   8   1         38.99         38.31         4.92 o                         
  -2   8   1         11.32         22.36         4.70 o                         
  -1   8   1        209.25        238.60         7.22 o                         
   0   8   1         96.77        452.95        60.63 o                         
   1   8   1        105.73        106.77         4.44 o                         
   2   8   1          3.29          5.74         1.73 o                         
   3   8   1         16.74         16.68         3.51 o                         
  -3   9   1        112.51        108.01        10.85 o                         
  -2   9   1        178.37        211.78        11.32 o                         
  -1   9   1        560.94        613.16        16.67 o                         
   0   9   1        192.86        187.54         6.98 o                         
   1   9   1         38.95         61.71         6.74 o                         
   2   9   1         48.12         41.28         3.06 o                         
   3   9   1          2.62          9.75         3.94 o                         
  -3  10   1         48.97         44.82         7.48 o                         
  -2  10   1          8.13         24.65         3.68 o                         
  -1  10   1         17.47         39.22         7.83 o                         
   0  10   1        403.37        775.63        51.27 o                         
   1  10   1         39.77         57.38         3.66 o                         
   2  10   1         21.24         30.51         3.00 o                         
   3  10   1         11.59          9.90         3.62 o                         
  -2  11   1         14.31         40.33         5.01 o                         
  -1  11   1         97.63        153.63        11.38 o                         
   0  11   1         54.05         62.62         5.03 o                         
   1  11   1         42.02         75.44        10.31 o                         
   2  11   1         44.51         44.69         6.83 o                         
  -1  12   1         53.71         67.44         9.23 o                         
   0  12   1          2.52         11.59         3.50 o                         
   1  12   1         26.86         30.69         5.62 o                         
  -1 -12   2        190.68        183.04        13.83 o                         
   0 -12   2          6.74         11.46         2.65 o                         
   1 -12   2        151.54        139.08        11.30 o                         
  -2 -11   2         71.22         73.59         9.39 o                         
  -1 -11   2        201.94        195.14         8.11 o                         
   0 -11   2         32.52         40.66         4.04 o                         
   1 -11   2         25.96         35.01         4.07 o                         
   2 -11   2         17.76         21.21         2.98 o                         
  -3 -10   2         42.45         42.27         6.65 o                         
  -2 -10   2         33.02         38.17         2.35 o                         
  -1 -10   2         54.14         60.18         4.09 o                         
   0 -10   2          5.75         13.24         2.84 o                         
   1 -10   2         52.26         55.44         4.69 o                         
   2 -10   2         36.75         31.04         2.80 o                         
  -3  -9   2         31.71         34.85         4.32 o                         
  -2  -9   2          6.26          7.41         1.23 o                         
  -1  -9   2        285.81        278.27        10.02 o                         
   0  -9   2         50.68         81.44         8.93 o                         
   1  -9   2         74.22         76.93         5.14 o                         
   2  -9   2         19.47         19.95         2.02 o                         
   3  -9   2         35.91         40.48         4.12 o                         
  -3  -8   2         57.16         54.12         4.35 o                         
  -2  -8   2          6.11         14.97         2.62 o                         
  -1  -8   2        252.58        264.79        12.90 o                         
   0  -8   2         24.89         32.76         3.89 o                         
   1  -8   2         22.34         23.27         2.63 o                         
   2  -8   2         27.30         26.22         2.19 o                         
   3  -8   2         74.25         80.98         5.39 o                         
  -4  -7   2         27.66         31.90         3.90 o                         
  -3  -7   2         65.88         67.02         4.85 o                         
  -2  -7   2        321.74        295.01         6.58 o                         
  -1  -7   2        203.42        182.00         6.53 o                         
   0  -7   2        137.96        131.61         5.15 o                         
   1  -7   2        112.58        113.71         5.67 o                         
   2  -7   2         69.39         59.53         3.08 o                         
   3  -7   2         44.02         38.49         2.85 o                         
   4  -7   2         10.07         10.58         2.73 o                         
  -4  -6   2         13.05         16.56         2.09 o                         
  -3  -6   2         65.37         67.65         2.84 o                         
  -2  -6   2          3.60          9.52         1.14 o                         
  -1  -6   2        230.47        230.07         5.91 o                         
   0  -6   2        253.94        271.89         7.85 o                         
   1  -6   2        326.82        303.78         9.11 o                         
   2  -6   2         66.77         54.73         4.01 o                         
   3  -6   2         71.36         66.29         3.11 o                         
   4  -6   2         11.75         16.32         2.90 o                         
  -4  -5   2         24.43         20.96         1.94 o                         
  -3  -5   2         54.31         51.54         2.39 o                         
  -2  -5   2         52.55         49.39         2.23 o                         
  -1  -5   2        391.03        397.40         7.79 o                         
   0  -5   2        222.54        233.46         6.99 o                         
   1  -5   2        667.80        708.75        14.92 o                         
   2  -5   2         68.36         64.38         2.60 o                         
   3  -5   2          3.20          6.53         0.97 o                         
   4  -5   2         13.34         11.34         1.66 o                         
  -4  -4   2         18.74         19.07         1.47 o                         
  -3  -4   2         34.57         42.87         2.61 o                         
  -2  -4   2        215.55        211.66         4.76 o                         
  -1  -4   2        716.90        732.79        12.84 o                         
   0  -4   2        167.48        155.54         5.11 o                         
   1  -4   2        550.88        519.50        11.43 o                         
   2  -4   2        260.95        258.45         5.44 o                         
   3  -4   2         12.92         15.36         1.70 o                         
   4  -4   2          1.58          3.22         1.11 o                         
  -4  -3   2          0.69          2.63         0.99 o                         
  -3  -3   2         88.06         90.66         3.15 o                         
  -2  -3   2        119.31        120.21         3.13 o                         
  -1  -3   2        634.36        614.59        10.99 o                         
   0  -3   2       1239.43       1207.65        16.47 o                         
   1  -3   2        235.01        227.02         4.94 o                         
   2  -3   2          8.16         10.97         0.93 o                         
   3  -3   2         72.36         76.23         3.71 o                         
   4  -3   2         45.34         46.79         4.14 o                         
  -4  -2   2         13.00         19.97         2.37 o                         
  -3  -2   2         64.41        100.49         4.96 o                         
  -2  -2   2        200.42        234.57         5.90 o                         
  -1  -2   2       1020.08       1091.00        17.56 o                         
   0  -2   2         19.70         14.77         0.84 o                         
   1  -2   2        239.98        235.42         8.17 o                         
   2  -2   2        104.24        115.25         4.51 o                         
   3  -2   2        227.50        212.49         5.78 o                         
   4  -2   2         73.17         76.20         4.46 o                         
  -5  -1   2          5.89          7.90         4.63 o                         
  -4  -1   2         88.85        120.87         7.47 o                         
  -3  -1   2         35.64         61.18         4.37 o                         
  -2  -1   2        258.60        355.61        20.23 o                         
  -1  -1   2       5033.27       5581.72       198.69 o                         
   0  -1   2        200.23        199.93         4.85 o                         
   1  -1   2        891.63        789.85        11.21 o                         
   2  -1   2         19.23         22.49         1.51 o                         
   3  -1   2         30.62         31.82         2.90 o                         
   4  -1   2          4.44          6.89         1.12 o                         
  -5   0   2          0.07          2.78         1.85 o                         
  -4   0   2         27.61         41.02         2.81 o                         
  -3   0   2        129.55        209.03         5.48 o                         
  -2   0   2        255.88        303.89         8.70 o                         
  -1   0   2        209.97        193.98         4.51 o                         
   0   0   2         51.93         41.61         2.62 o                         
   1   0   2         78.59         68.16         3.52 o                         
   2   0   2         70.35         56.33         3.06 o                         
   3   0   2          2.41          4.25         0.85 o                         
   4   0   2          6.34         10.35         1.01 o                         
  -5   1   2          5.89          8.14         2.71 o                         
  -4   1   2         88.91        116.63         6.31 o                         
  -3   1   2         35.57         55.94         2.75 o                         
  -2   1   2        258.82        345.26        20.74 o                         
  -1   1   2       5035.86       5067.10       104.38 o                         
   0   1   2        200.60        199.73         3.36 o                         
   1   1   2        891.24        796.75        10.30 o                         
   2   1   2         19.20         20.78         1.37 o                         
   3   1   2         30.64         29.02         3.47 o                         
   4   1   2          4.41          6.71         2.11 o                         
  -4   2   2         13.03         15.83         2.33 o                         
  -3   2   2         64.26         87.85         5.82 o                         
  -2   2   2        199.98        226.91         7.01 o                         
  -1   2   2       1019.67       1108.81        18.71 o                         
   0   2   2         19.67         13.93         0.99 o                         
   1   2   2        239.95        228.73         4.84 o                         
   2   2   2        104.35        102.22         6.51 o                         
   3   2   2        227.27        231.69        10.22 o                         
   4   2   2         72.92         80.43         6.87 o                         
  -4   3   2          0.68          6.51         2.41 o                         
  -3   3   2         87.82         77.18         4.95 o                         
  -2   3   2        119.74        114.51         4.62 o                         
  -1   3   2        634.98        609.60        14.84 o                         
   0   3   2       1239.44       1202.02        20.23 o                         
   1   3   2        234.88        226.89         5.84 o                         
   2   3   2          8.17         10.59         1.40 o                         
   3   3   2         72.42         77.14         5.80 o                         
   4   3   2         45.24         49.48         5.37 o                         
  -4   4   2         18.79         24.37         4.29 o                         
  -3   4   2         34.67         45.34         5.49 o                         
  -2   4   2        215.16        213.90         9.63 o                         
  -1   4   2        717.21        733.70        22.08 o                         
   0   4   2        167.48        151.46         3.92 o                         
   1   4   2        551.01        533.34        10.81 o                         
   2   4   2        260.87        250.05         7.43 o                         
   3   4   2         12.90         16.95         2.97 o                         
   4   4   2          1.56          9.00         3.03 o                         
  -4   5   2         24.49         22.84         4.51 o                         
  -3   5   2         54.34         52.99        12.11 o                         
  -2   5   2         52.50         44.65         3.95 o                         
  -1   5   2        390.80        383.70        11.60 o                         
   0   5   2        221.72        233.33         5.94 o                         
   1   5   2        667.84        659.11        11.20 o                         
   2   5   2         68.39         62.30         3.35 o                         
   3   5   2          3.14          6.72         1.85 o                         
   4   5   2         13.31         15.83         4.39 o                         
  -4   6   2         13.02         14.18         4.54 o                         
  -3   6   2         65.36         80.62        11.35 o                         
  -2   6   2          3.54          7.85         2.15 o                         
  -1   6   2        230.85        309.86        14.30 o                         
   0   6   2        253.74        261.51         6.43 o                         
   1   6   2        327.23        294.06         6.83 o                         
   2   6   2         66.83         57.62         3.80 o                         
   3   6   2         71.50         68.84         6.88 o                         
   4   6   2         11.65         15.20         4.36 o                         
  -4   7   2         27.60         36.35         7.34 o                         
  -3   7   2         66.10         99.68         9.77 o                         
  -2   7   2        322.00        308.95        12.16 o                         
  -1   7   2        203.26        192.74        12.28 o                         
   0   7   2        137.96        131.24         4.61 o                         
   1   7   2        112.60        110.26         4.07 o                         
   2   7   2         69.25         66.21         3.93 o                         
   3   7   2         44.09         42.15         4.91 o                         
   4   7   2         10.14         11.24         4.11 o                         
  -3   8   2         57.45         71.07         8.62 o                         
  -2   8   2          6.20         15.99         2.62 o                         
  -1   8   2        252.02        285.30        23.92 o                         
   0   8   2         24.83         34.07         2.53 o                         
   1   8   2         22.40         23.85         2.20 o                         
   2   8   2         27.30         25.30         2.56 o                         
   3   8   2         74.43         69.88         6.75 o                         
  -3   9   2         31.74        103.37        15.28 o                         
  -1   9   2        285.65        479.69        45.52 o                         
   0   9   2         50.84         85.10         9.67 o                         
   1   9   2         74.23         69.09         3.64 o                         
   2   9   2         19.50         24.25         3.20 o                         
   3   9   2         35.94         46.06         7.11 o                         
  -3  10   2         42.48         58.61         8.35 o                         
  -2  10   2         32.94         41.74         7.16 o                         
  -1  10   2         54.18         59.87         3.70 o                         
   0  10   2          5.70        101.08        24.88 o                         
   1  10   2         52.15         56.13         3.83 o                         
   2  10   2         36.80         35.72         3.71 o                         
  -2  11   2         71.29         89.17         9.87 o                         
  -1  11   2        202.08        187.61         7.98 o                         
   0  11   2         32.46         40.52         5.74 o                         
   1  11   2         26.08         33.86         3.69 o                         
   2  11   2         17.78         13.67         3.82 o                         
  -1  12   2        190.55        168.84         8.77 o                         
   0  12   2          6.79         10.46         3.71 o                         
   1  12   2        151.47        131.32         9.33 o                         
  -1 -12   3         41.99         53.22         8.46 o                         
   0 -12   3         54.56         61.56         7.89 o                         
   1 -12   3         17.69         17.06         2.84 o                         
  -2 -11   3        153.38        126.04         7.42 o                         
  -1 -11   3         33.69         29.12         3.08 o                         
   0 -11   3         21.85         18.86         2.90 o                         
   1 -11   3         20.58         22.85         2.87 o                         
   2 -11   3         24.20         22.07         3.10 o                         
  -3 -10   3          1.63          5.28         2.88 o                         
  -2 -10   3         19.71         21.47         2.22 o                         
  -1 -10   3          6.14         10.67         1.68 o                         
   0 -10   3        112.20        104.24         5.65 o                         
   1 -10   3         29.16         27.85         3.07 o                         
   2 -10   3         59.70         61.40         3.91 o                         
  -3  -9   3         38.13         37.20         3.34 o                         
  -2  -9   3         14.44         15.44         2.15 o                         
  -1  -9   3         80.74         87.26         4.41 o                         
   0  -9   3         38.50         47.45         3.53 o                         
   1  -9   3          7.45         11.61         1.68 o                         
   2  -9   3         68.34         64.71         3.78 o                         
   3  -9   3         49.51         54.29         4.72 o                         
  -3  -8   3         29.41         28.73         2.80 o                         
  -2  -8   3        151.63        138.78         5.38 o                         
  -1  -8   3        148.76        143.58         5.03 o                         
   0  -8   3         25.70         26.03         2.24 o                         
   1  -8   3         45.50         41.72         2.78 o                         
   2  -8   3        112.32        108.85         5.13 o                         
   3  -8   3          6.55          6.74         1.74 o                         
  -4  -7   3         35.63         37.57         4.31 o                         
  -3  -7   3         24.80         22.97         2.61 o                         
  -2  -7   3        426.25        370.37        11.21 o                         
  -1  -7   3         30.84         29.77         2.09 o                         
   0  -7   3        322.16        306.74         7.89 o                         
   1  -7   3         12.99         11.91         1.43 o                         
   2  -7   3        159.09        156.80         5.79 o                         
   3  -7   3         32.53         29.10         2.74 o                         
  -4  -6   3         23.72         21.91         2.30 o                         
  -3  -6   3         43.58         37.38         2.14 o                         
  -2  -6   3        587.42        526.76        12.40 o                         
  -1  -6   3        140.64        143.32         4.29 o                         
   0  -6   3        379.46        396.54         8.70 o                         
   1  -6   3        137.52        132.03         4.68 o                         
   2  -6   3        127.45        118.41         4.27 o                         
   3  -6   3          5.59          5.65         0.86 o                         
   4  -6   3         17.53         18.30         3.88 o                         
  -4  -5   3          1.79          4.64         1.01 o                         
  -3  -5   3         12.27         26.27         2.57 o                         
  -2  -5   3        347.35        312.91         6.08 o                         
  -1  -5   3         99.97         97.56         3.31 o                         
   0  -5   3        121.45        143.87         4.41 o                         
   1  -5   3        334.11        343.76         8.03 o                         
   2  -5   3         71.74         56.05         4.32 o                         
   3  -5   3         96.14         90.94         3.92 o                         
   4  -5   3         22.64         22.90         3.60 o                         
  -4  -4   3         62.93         58.24         4.05 o                         
  -3  -4   3         91.81         78.88         3.11 o                         
  -2  -4   3        384.57        386.15         6.76 o                         
  -1  -4   3         33.88         33.61         2.01 o                         
   0  -4   3       1872.00       1943.78        25.32 o                         
   1  -4   3          4.19          7.63         0.94 o                         
   2  -4   3         55.37         51.52         2.15 o                         
   3  -4   3         20.79         21.29         1.91 o                         
   4  -4   3         23.30         21.60         2.26 o                         
  -4  -3   3          1.80          6.05         0.94 o                         
  -3  -3   3         23.34         26.86         1.48 o                         
  -2  -3   3       2135.05       2127.40        25.93 o                         
  -1  -3   3         86.23         94.14         3.78 o                         
   0  -3   3        439.57        416.42         6.61 o                         
   1  -3   3          1.39          1.17         0.36 o                         
   2  -3   3        198.90        194.23         7.66 o                         
   3  -3   3         55.78         54.13         2.94 o                         
   4  -3   3         26.22         33.12         3.56 o                         
  -4  -2   3         62.97         75.96         3.61 o                         
  -3  -2   3          9.72         11.99         1.47 o                         
  -2  -2   3        391.47        377.55         6.94 o                         
  -1  -2   3        223.31        228.50         4.22 o                         
   0  -2   3         26.91         22.93         1.21 o                         
   1  -2   3        262.20        238.10         4.73 o                         
   2  -2   3        529.21        512.79        10.75 o                         
   3  -2   3         42.26         35.45         2.34 o                         
   4  -2   3         14.67         16.46         2.54 o                         
  -5  -1   3         10.04         12.35         5.56 o                         
  -4  -1   3         78.07        100.50         7.00 o                         
  -3  -1   3         33.49         42.30         2.61 o                         
  -2  -1   3        440.33        477.40         9.39 o                         
  -1  -1   3        928.05        913.27        12.07 o                         
   0  -1   3       1262.66       1088.20        16.88 o                         
   1  -1   3        493.84        434.88         7.89 o                         
   2  -1   3        146.04        129.14         4.21 o                         
   3  -1   3        112.35        107.08         5.56 o                         
   4  -1   3        484.41        473.16        12.97 o                         
  -5   0   3         30.28         35.29         6.09 o                         
  -4   0   3        146.71        196.80         6.03 o                         
  -3   0   3        105.68        137.33         4.71 o                         
  -2   0   3        319.34        326.96        11.86 o                         
  -1   0   3        257.71        212.81         4.34 o                         
   0   0   3         12.37          8.92         0.89 o                         
   1   0   3         35.01         34.94         1.64 o                         
   2   0   3          0.84         -0.70         0.70 o                         
   3   0   3         13.94         18.67         2.32 o                         
   4   0   3        240.37        234.99         7.14 o                         
  -5   1   3         10.02         12.96         4.72 o                         
  -4   1   3         77.72        100.90         6.35 o                         
  -3   1   3         33.49         40.93         2.66 o                         
  -2   1   3        440.17        437.13         9.56 o                         
  -1   1   3        927.82        899.01        12.66 o                         
   0   1   3       1262.29       1086.27        12.65 o                         
   1   1   3        494.44        430.65         6.76 o                         
   2   1   3        145.74        133.12         4.24 o                         
   3   1   3        112.45        104.42         6.64 o                         
   4   1   3        484.49        479.60        18.22 o                         
  -4   2   3         63.10         70.11         4.52 o                         
  -3   2   3          9.76         13.19         2.25 o                         
  -2   2   3        390.56        364.69         8.71 o                         
  -1   2   3        223.70        224.37         4.32 o                         
   0   2   3         26.97         22.39         1.02 o                         
   1   2   3        262.10        234.15         4.66 o                         
   2   2   3        529.15        529.60        11.58 o                         
   3   2   3         42.22         41.53         6.33 o                         
   4   2   3         14.71         15.88         2.55 o                         
  -4   3   3          1.81          7.08         2.46 o                         
  -3   3   3         23.48         31.99         3.20 o                         
  -2   3   3       2135.37       2100.44        40.79 o                         
  -1   3   3         86.06         88.73         3.15 o                         
   0   3   3        439.23        417.87         8.18 o                         
   1   3   3          1.37          1.05         1.20 o                         
   2   3   3        198.58        198.87         5.29 o                         
   3   3   3         55.61         57.52         4.39 o                         
   4   3   3         26.34         21.32         3.17 o                         
  -4   4   3         62.97         63.56         6.70 o                         
  -3   4   3         91.48         81.48         7.59 o                         
  -2   4   3        384.59        382.63        10.39 o                         
  -1   4   3         34.02         35.64         3.05 o                         
   0   4   3       1872.93       1959.44        28.77 o                         
   1   4   3          4.18          5.15         0.89 o                         
   2   4   3         55.33         52.68         4.40 o                         
   3   4   3         20.69         20.06         2.68 o                         
   4   4   3         23.35         24.45         8.49 o                         
  -4   5   3          1.81          6.71         2.68 o                         
  -3   5   3         12.23         14.21         7.33 o                         
  -2   5   3        347.18        313.24        11.59 o                         
  -1   5   3         99.97        103.30         9.03 o                         
   0   5   3        121.74        133.63         5.09 o                         
   1   5   3        334.01        329.47         8.58 o                         
   2   5   3         71.63         62.21         3.76 o                         
   3   5   3         96.25        103.72         9.35 o                         
   4   5   3         22.63         22.87         5.34 o                         
  -4   6   3         23.79         27.86         6.34 o                         
  -3   6   3         43.54         53.18         6.60 o                         
  -2   6   3        587.34        533.26        23.88 o                         
  -1   6   3        140.66        140.76         7.29 o                         
   0   6   3        379.66        400.56         8.33 o                         
   1   6   3        137.28        129.34         5.28 o                         
   2   6   3        127.63        109.31         5.32 o                         
   3   6   3          5.52          7.16         2.55 o                         
   4   6   3         17.57         17.71         4.91 o                         
  -4   7   3         35.68         37.32         6.73 o                         
  -3   7   3         24.85         34.02         7.25 o                         
  -2   7   3        426.34        368.00        23.57 o                         
  -1   7   3         30.98         29.05         2.24 o                         
   0   7   3        321.96        296.47         7.86 o                         
   1   7   3         12.99         15.08         2.31 o                         
   2   7   3        159.42        151.01         5.94 o                         
   3   7   3         32.46         25.11         5.80 o                         
  -3   8   3         29.30         56.74         9.48 o                         
  -2   8   3        151.58        157.76         8.83 o                         
  -1   8   3        148.74        141.47         5.41 o                         
   0   8   3         25.75         26.74         2.28 o                         
   1   8   3         45.54         41.60         2.44 o                         
   2   8   3        112.63         98.18         5.30 o                         
   3   8   3          6.58         14.63         4.58 o                         
  -3   9   3         38.11         38.42         6.57 o                         
  -2   9   3         14.47         16.26         2.59 o                         
  -1   9   3         80.56         87.53         9.88 o                         
   0   9   3         38.51         45.65         3.61 o                         
   1   9   3          7.43         10.57         1.39 o                         
   2   9   3         68.38         55.41         4.47 o                         
   3   9   3         49.43         50.57         7.72 o                         
  -3  10   3          1.63         15.10         4.17 o                         
  -2  10   3         19.86         25.71         3.63 o                         
  -1  10   3          6.21         12.68         3.38 o                         
   0  10   3        112.29        106.88         5.53 o                         
   1  10   3         29.20         29.78         2.54 o                         
   2  10   3         59.59         59.91         4.99 o                         
  -2  11   3        153.36        143.74         8.58 o                         
  -1  11   3         33.87         34.18         3.52 o                         
   0  11   3         21.86         20.55         2.74 o                         
   1  11   3         20.58         22.10         2.61 o                         
   2  11   3         24.16         28.56         5.56 o                         
  -1  12   3         42.06         50.02         5.01 o                         
   0  12   3         54.49         51.88         4.41 o                         
   1  12   3         17.65         19.43         4.04 o                         
  -1 -12   4         82.92         69.75         7.15 o                         
   0 -12   4         15.35         16.64         3.45 o                         
  -2 -11   4         38.82         33.74         4.06 o                         
  -1 -11   4         22.59         20.80         3.13 o                         
   0 -11   4         21.99         22.49         2.72 o                         
   1 -11   4          3.73          3.64         1.13 o                         
   2 -11   4         19.46         15.60         3.74 o                         
  -3 -10   4          8.56          5.12         4.07 o                         
  -2 -10   4         46.45         42.26         3.68 o                         
  -1 -10   4         64.37         68.64         3.42 o                         
   0 -10   4         13.92         15.95         2.13 o                         
   1 -10   4        206.79        194.53         8.05 o                         
   2 -10   4         15.17         18.07         2.85 o                         
  -3  -9   4         12.45         13.41         2.16 o                         
  -2  -9   4         18.18         16.14         2.09 o                         
  -1  -9   4        160.35        143.90         5.50 o                         
   0  -9   4         46.77         51.71         3.11 o                         
   1  -9   4          4.97          6.74         1.29 o                         
   2  -9   4         12.65         11.26         2.11 o                         
   3  -9   4         60.83         42.42         5.71 o                         
  -3  -8   4          5.80          8.71         1.61 o                         
  -2  -8   4         10.04         10.00         1.61 o                         
  -1  -8   4        136.97        131.28         4.30 o                         
   0  -8   4         70.37         70.11         3.48 o                         
   1  -8   4        164.15        158.25         5.60 o                         
   2  -8   4         37.56         30.06         2.49 o                         
   3  -8   4         80.06         84.06         5.61 o                         
  -4  -7   4         34.28         29.75         3.31 o                         
  -3  -7   4          7.61          6.99         0.94 o                         
  -2  -7   4         43.72         51.56         3.22 o                         
  -1  -7   4         46.33         42.86         3.24 o                         
   0  -7   4         48.08         48.92         2.71 o                         
   1  -7   4         96.40         93.81         3.97 o                         
   2  -7   4         26.45         25.24         2.14 o                         
   3  -7   4        104.08        107.24         5.05 o                         
  -4  -6   4         45.77         35.04         2.83 o                         
  -3  -6   4         62.64         60.21         2.72 o                         
  -2  -6   4         48.25         40.12         2.73 o                         
  -1  -6   4         70.51         68.23         3.50 o                         
   0  -6   4         47.93         53.13         3.16 o                         
   1  -6   4         68.39         71.47         3.37 o                         
   2  -6   4         45.51         51.87         3.22 o                         
   3  -6   4         31.41         29.90         2.92 o                         
   4  -6   4          3.28          5.35         3.70 o                         
  -4  -5   4         15.79         18.39         2.18 o                         
  -3  -5   4        753.60        690.74        11.16 o                         
  -2  -5   4        209.79        192.76         5.33 o                         
  -1  -5   4        133.59        139.91         4.82 o                         
   0  -5   4         49.43         49.19         2.34 o                         
   1  -5   4        104.97        107.97         3.81 o                         
   2  -5   4         14.49         15.42         1.37 o                         
   3  -5   4        145.80        138.56         4.61 o                         
   4  -5   4          3.92          6.37         2.07 o                         
  -4  -4   4         44.39         38.57         2.85 o                         
  -3  -4   4          0.85          2.01         0.71 o                         
  -2  -4   4        122.69        135.01         3.72 o                         
  -1  -4   4        142.54        147.54         4.65 o                         
   0  -4   4        329.83        339.12         6.36 o                         
   1  -4   4        254.98        249.23         5.80 o                         
   2  -4   4        188.60        168.04         6.57 o                         
   3  -4   4         22.82         22.64         1.68 o                         
   4  -4   4         31.55         30.94         2.50 o                         
  -4  -3   4          8.80         11.09         1.18 o                         
  -3  -3   4        582.80        556.48         8.87 o                         
  -2  -3   4        666.12        661.60        10.05 o                         
  -1  -3   4        107.18        122.55         8.62 o                         
   0  -3   4        583.53        543.66         8.99 o                         
   1  -3   4         42.68         46.21         1.96 o                         
   2  -3   4         54.25         59.06         2.44 o                         
   3  -3   4        359.21        343.56         7.57 o                         
   4  -3   4         14.88         16.72         2.59 o                         
  -4  -2   4         41.43         43.09         2.70 o                         
  -3  -2   4         44.44         40.86         2.42 o                         
  -2  -2   4        135.22        133.37         3.85 o                         
  -1  -2   4        508.68        517.83         9.12 o                         
   0  -2   4         85.88         99.11         2.60 o                         
   1  -2   4         49.81         47.80         1.81 o                         
   2  -2   4         75.14         78.38         3.15 o                         
   3  -2   4          5.20          7.48         1.12 o                         
   4  -2   4         27.89         26.11         2.75 o                         
  -5  -1   4         18.24         16.98         6.21 o                         
  -4  -1   4         24.40         31.45         2.71 o                         
  -3  -1   4         50.71         52.58         3.00 o                         
  -2  -1   4        129.72        128.85         4.25 o                         
  -1  -1   4       1302.86       1228.89        19.21 o                         
   0  -1   4         90.61         77.75         2.61 o                         
   1  -1   4        954.61        967.59        14.31 o                         
   2  -1   4        403.49        394.95         8.58 o                         
   3  -1   4        176.48        166.25         6.93 o                         
   4  -1   4         81.87         80.57         4.60 o                         
  -5   0   4          0.01          3.01         2.51 o                         
  -4   0   4          0.03          4.41         0.98 o                         
  -3   0   4        355.54        349.22         8.65 o                         
  -2   0   4         12.66          7.66         0.65 o                         
  -1   0   4        259.70        261.24         5.07 o                         
   0   0   4       1396.02       1303.35        18.07 o                         
   1   0   4       2725.30       2751.73        34.71 o                         
   2   0   4         50.32         58.68         2.55 o                         
   3   0   4        199.82        188.53         6.43 o                         
   4   0   4          0.93          3.07         1.68 o                         
  -5   1   4         18.25         18.62         5.36 o                         
  -4   1   4         24.58         25.46         2.48 o                         
  -3   1   4         50.68         47.10         2.82 o                         
  -2   1   4        129.69        128.59         3.91 o                         
  -1   1   4       1303.22       1204.76        16.48 o                         
   0   1   4         90.42         69.58         2.79 o                         
   1   1   4        954.65        975.59        12.47 o                         
   2   1   4        402.97        373.50        11.13 o                         
   3   1   4        175.98        159.29         5.41 o                         
   4   1   4         81.83         90.42         6.28 o                         
  -4   2   4         41.44         40.34         2.89 o                         
  -3   2   4         44.41         39.42         2.71 o                         
  -2   2   4        135.68        126.25         4.53 o                         
  -1   2   4        508.96        516.06         7.92 o                         
   0   2   4         85.75         94.69         2.48 o                         
   1   2   4         49.87         47.21         1.99 o                         
   2   2   4         75.28         75.83         2.46 o                         
   3   2   4          5.25          8.03         1.70 o                         
   4   2   4         27.92         25.98         3.55 o                         
  -4   3   4          8.80         14.79         3.25 o                         
  -3   3   4        582.17        557.05        15.88 o                         
  -2   3   4        666.16        653.73        13.84 o                         
  -1   3   4        107.22        127.28         4.23 o                         
   0   3   4        583.66        513.40        16.99 o                         
   1   3   4         42.63         48.46         2.41 o                         
   2   3   4         54.44         60.69         2.81 o                         
   3   3   4        358.91        346.61        11.95 o                         
   4   3   4         14.87         12.69         2.67 o                         
  -4   4   4         44.27         44.16         5.91 o                         
  -3   4   4          0.83          3.55         1.37 o                         
  -2   4   4        122.62        135.02         5.59 o                         
  -1   4   4        142.71        141.61         5.37 o                         
   0   4   4        329.59        347.01         6.91 o                         
   1   4   4        255.03        249.37         7.01 o                         
   2   4   4        188.63        172.39         5.40 o                         
   3   4   4         22.75         23.80         2.97 o                         
   4   4   4         31.54         30.10         4.57 o                         
  -4   5   4         15.94         13.34         3.57 o                         
  -3   5   4        754.27        762.23        27.70 o                         
  -2   5   4        210.03        195.94        12.63 o                         
  -1   5   4        133.30        141.94         5.89 o                         
   0   5   4         49.44         48.18         2.73 o                         
   1   5   4        104.95        103.93         4.58 o                         
   2   5   4         14.54         15.90         1.89 o                         
   3   5   4        145.67        168.22        11.34 o                         
   4   5   4          3.90          5.83         2.55 o                         
  -4   6   4         45.74         41.87         6.52 o                         
  -3   6   4         62.72         60.05         5.90 o                         
  -2   6   4         48.25         43.67         4.10 o                         
  -1   6   4         70.33         64.39         3.62 o                         
   0   6   4         47.88         51.90         2.58 o                         
   1   6   4         68.55         76.82         4.17 o                         
   2   6   4         45.63         45.74         3.69 o                         
   3   6   4         31.56         33.60         4.05 o                         
   4   6   4          3.30          3.63         1.88 o                         
  -4   7   4         34.28         39.27        14.09 o                         
  -3   7   4          7.70         11.25         3.01 o                         
  -2   7   4         43.58         62.12         6.72 o                         
  -1   7   4         46.14         47.41         3.33 o                         
   0   7   4         48.03         44.32         2.67 o                         
   1   7   4         96.51         93.10         4.86 o                         
   2   7   4         26.45         30.10         2.86 o                         
   3   7   4        104.10         83.90         6.18 o                         
  -3   8   4          5.77          9.23         2.88 o                         
  -2   8   4         10.12         10.68         2.53 o                         
  -1   8   4        137.07        132.23         5.68 o                         
   0   8   4         70.26         67.82         3.30 o                         
   1   8   4        164.04        157.00         6.77 o                         
   2   8   4         37.51         31.50         3.10 o                         
   3   8   4         80.13         64.63         6.47 o                         
  -3   9   4         12.42         13.60         9.07 o                         
  -2   9   4         18.18         19.35         3.27 o                         
  -1   9   4        160.24        156.89         6.50 o                         
   0   9   4         46.73         44.01         2.87 o                         
   1   9   4          4.97          7.62         1.78 o                         
   2   9   4         12.64         14.65         2.73 o                         
   3   9   4         61.12         62.61         8.51 o                         
  -3  10   4          8.57         10.69         3.32 o                         
  -2  10   4         46.48         45.45         5.30 o                         
  -1  10   4         64.35         58.05         4.92 o                         
   0  10   4         13.88         15.63         2.03 o                         
   1  10   4        206.96        191.94         8.52 o                         
   2  10   4         15.11         16.85         2.73 o                         
  -2  11   4         38.75         41.20         5.39 o                         
  -1  11   4         22.45         23.17         2.86 o                         
   0  11   4         21.95         19.67         2.65 o                         
   1  11   4          3.75          7.51         2.86 o                         
   2  11   4         19.38         25.90         5.40 o                         
  -1  12   4         83.02         78.78         6.00 o                         
   0  12   4         15.42         15.58         2.43 o                         
   0 -12   5         23.28         19.46         3.89 o                         
  -2 -11   5         38.69         37.03         5.14 o                         
  -1 -11   5         18.26         16.57         2.84 o                         
   0 -11   5         16.53         16.87         2.51 o                         
   1 -11   5         35.39         30.82         3.68 o                         
  -2 -10   5         15.42         14.83         2.10 o                         
  -1 -10   5          8.99          9.80         2.10 o                         
   0 -10   5        144.93        131.82         5.71 o                         
   1 -10   5        144.36        123.96         6.36 o                         
   2 -10   5         10.94         14.54         3.74 o                         
  -3  -9   5          5.30          5.97         2.19 o                         
  -2  -9   5         13.47         11.76         2.04 o                         
  -1  -9   5         85.76         88.43         4.87 o                         
   0  -9   5         61.97         53.71         3.18 o                         
   1  -9   5         61.01         55.77         3.56 o                         
   2  -9   5         13.49         10.46         1.77 o                         
  -3  -8   5         55.57         48.78         3.36 o                         
  -2  -8   5         42.00         43.47         3.21 o                         
  -1  -8   5         48.02         50.27         3.41 o                         
   0  -8   5         53.88         54.84         3.08 o                         
   1  -8   5        205.21        184.88         6.23 o                         
   2  -8   5         30.80         27.31         2.75 o                         
   3  -8   5         88.18         87.59         5.78 o                         
  -4  -7   5         31.01         27.39         3.92 o                         
  -3  -7   5        154.80        133.46         5.34 o                         
  -2  -7   5         36.09         36.03         2.84 o                         
  -1  -7   5         60.28         63.19         3.63 o                         
   0  -7   5         26.55         30.42         2.17 o                         
   1  -7   5          8.63          7.80         1.18 o                         
   2  -7   5         40.75         40.71         2.64 o                         
   3  -7   5        166.84        137.26         8.70 o                         
  -4  -6   5         15.85         19.99         3.09 o                         
  -3  -6   5        178.65        156.46         5.17 o                         
  -2  -6   5         63.32         59.27         3.44 o                         
  -1  -6   5        391.99        382.70         9.37 o                         
   0  -6   5        204.84        202.22         5.53 o                         
   1  -6   5         46.10         43.45         2.60 o                         
   2  -6   5         26.55         23.33         1.91 o                         
   3  -6   5         16.19         16.18         2.49 o                         
  -4  -5   5         64.92         48.50         3.96 o                         
  -3  -5   5        478.11        446.98         8.38 o                         
  -2  -5   5          3.55          4.71         0.97 o                         
  -1  -5   5        282.25        261.12         8.59 o                         
   0  -5   5         58.33         53.01         2.26 o                         
   1  -5   5        133.32        131.06         4.11 o                         
   2  -5   5         44.38         42.93         2.76 o                         
   3  -5   5         70.53         69.07         4.46 o                         
   4  -5   5         45.30         48.41         6.95 o                         
  -4  -4   5        183.23        160.43         6.35 o                         
  -3  -4   5         79.02         72.36         4.22 o                         
  -2  -4   5         74.84         68.53         3.94 o                         
  -1  -4   5          6.50          6.51         1.07 o                         
   0  -4   5         54.65         54.48         2.64 o                         
   1  -4   5        209.50        207.52         5.04 o                         
   2  -4   5         52.75         43.46         2.73 o                         
   3  -4   5         18.18         16.51         1.47 o                         
   4  -4   5         39.60         46.26         6.50 o                         
  -4  -3   5         37.60         39.20         2.70 o                         
  -3  -3   5        131.65        127.06         4.60 o                         
  -2  -3   5        315.78        297.10         6.10 o                         
  -1  -3   5        285.30        300.48         6.84 o                         
   0  -3   5        208.66        216.85         5.19 o                         
   1  -3   5        136.93        149.46         3.96 o                         
   2  -3   5        135.95        126.75         3.64 o                         
   3  -3   5         48.15         53.50         2.72 o                         
   4  -3   5         29.00         31.81         3.55 o                         
  -4  -2   5          4.52          6.30         1.18 o                         
  -3  -2   5         53.08         53.51         2.80 o                         
  -2  -2   5         30.44         31.24         2.09 o                         
  -1  -2   5        458.32        449.18         8.30 o                         
   0  -2   5        978.92        984.41        12.87 o                         
   1  -2   5        155.40        165.40         4.39 o                         
   2  -2   5        109.23         94.55         3.38 o                         
   3  -2   5        400.77        399.64         9.64 o                         
   4  -2   5          9.77         10.42         1.91 o                         
  -4  -1   5         21.87         22.96         2.48 o                         
  -3  -1   5          1.12          2.64         0.66 o                         
  -2  -1   5         48.27         50.31         2.71 o                         
  -1  -1   5        472.33        432.41         9.54 o                         
   0  -1   5        339.31        325.57         7.30 o                         
   1  -1   5        242.81        232.96         5.56 o                         
   2  -1   5        135.47        133.14         4.60 o                         
   3  -1   5         91.65         97.03         5.30 o                         
   4  -1   5         38.42         39.61         3.51 o                         
  -4   0   5          2.14          3.79         0.88 o                         
  -3   0   5         48.34         43.63         2.16 o                         
  -2   0   5         93.94        101.34         3.57 o                         
  -1   0   5         99.76         94.74         3.24 o                         
   0   0   5         25.14         24.78         1.56 o                         
   1   0   5        139.23        164.52         4.14 o                         
   2   0   5        294.17        280.46         6.59 o                         
   3   0   5        227.27        242.68         7.66 o                         
   4   0   5         45.26         37.80         4.73 o                         
  -4   1   5         21.80         27.99         2.52 o                         
  -3   1   5          1.13          2.34         0.71 o                         
  -2   1   5         48.10         46.92         2.26 o                         
  -1   1   5        472.16        437.16         7.43 o                         
   0   1   5        339.21        314.58         5.56 o                         
   1   1   5        243.57        231.93         4.40 o                         
   2   1   5        135.75        128.75         3.70 o                         
   3   1   5         91.64         86.62         3.96 o                         
   4   1   5         38.61         39.66         4.34 o                         
  -4   2   5          4.53          7.18         1.55 o                         
  -3   2   5         53.14         52.12         3.09 o                         
  -2   2   5         30.22         29.07         1.86 o                         
  -1   2   5        458.66        429.62         6.95 o                         
   0   2   5        978.53        992.45        12.49 o                         
   1   2   5        155.10        164.96         4.06 o                         
   2   2   5        109.35         95.46         3.15 o                         
   3   2   5        401.22        401.39        17.48 o                         
   4   2   5          9.79         12.16         2.84 o                         
  -4   3   5         37.62         38.68         6.09 o                         
  -3   3   5        131.89        133.88         5.09 o                         
  -2   3   5        315.45        305.87         6.71 o                         
  -1   3   5        285.72        295.03         6.72 o                         
   0   3   5        208.66        217.22         4.57 o                         
   1   3   5        137.05        137.82         4.06 o                         
   2   3   5        135.48        121.48         4.31 o                         
   3   3   5         48.09         49.38         4.36 o                         
   4   3   5         28.93         29.80         4.29 o                         
  -4   4   5        183.09        156.78        11.27 o                         
  -3   4   5         79.22         79.58         5.32 o                         
  -2   4   5         74.90         69.10         4.09 o                         
  -1   4   5          6.54          7.45         1.00 o                         
   0   4   5         54.66         55.96         2.31 o                         
   1   4   5        209.51        199.68         6.43 o                         
   2   4   5         52.96         44.44         2.70 o                         
   3   4   5         18.27         18.65         2.53 o                         
   4   4   5         39.53         39.62         4.97 o                         
  -4   5   5         64.72         54.62         6.42 o                         
  -3   5   5        477.50        466.20        14.99 o                         
  -2   5   5          3.56          5.41         1.42 o                         
  -1   5   5        282.36        281.29        10.21 o                         
   0   5   5         58.40         53.35         2.51 o                         
   1   5   5        133.31        126.63         5.18 o                         
   2   5   5         44.44         40.29         2.99 o                         
   3   5   5         70.58         70.25         5.40 o                         
   4   5   5         45.35         45.53         7.21 o                         
  -4   6   5         15.82         20.06         4.33 o                         
  -3   6   5        178.54        160.51         9.12 o                         
  -2   6   5         63.51         65.58         7.00 o                         
  -1   6   5        391.62        367.05        21.32 o                         
   0   6   5        205.08        201.76         5.14 o                         
   1   6   5         46.15         42.47         3.18 o                         
   2   6   5         26.63         22.92         2.41 o                         
   3   6   5         16.09         19.56         3.31 o                         
  -4   7   5         31.11         37.45        18.34 o                         
  -3   7   5        154.76        140.15         8.72 o                         
  -2   7   5         36.21         37.46         4.23 o                         
  -1   7   5         60.31         56.84         5.70 o                         
   0   7   5         26.55         29.22         2.10 o                         
   1   7   5          8.66          6.39         1.40 o                         
   2   7   5         40.38         40.45         3.46 o                         
   3   7   5        166.88        144.81         9.27 o                         
  -3   8   5         55.63         46.82         6.10 o                         
  -2   8   5         41.94         45.16         7.87 o                         
  -1   8   5         48.07         48.03         4.08 o                         
   0   8   5         53.86         52.96         2.93 o                         
   1   8   5        205.60        192.81         7.74 o                         
   2   8   5         30.73         27.85         3.33 o                         
   3   8   5         88.16         83.11        13.89 o                         
  -3   9   5          5.31         12.94         4.26 o                         
  -2   9   5         13.42         15.11         4.27 o                         
  -1   9   5         85.75         78.72         6.27 o                         
   0   9   5         62.03         58.27         3.24 o                         
   1   9   5         61.17         58.59         4.30 o                         
   2   9   5         13.50         15.65         2.70 o                         
  -2  10   5         15.32         13.92         2.86 o                         
  -1  10   5          8.99          9.34         2.16 o                         
   0  10   5        144.96        129.59         6.27 o                         
   1  10   5        144.28        128.95         6.92 o                         
   2  10   5         10.96         14.38         2.80 o                         
  -2  11   5         38.49         36.20         5.01 o                         
  -1  11   5         18.31         19.21         2.74 o                         
   0  11   5         16.47         15.36         2.33 o                         
   1  11   5         35.24         33.61         5.45 o                         
   0  12   5         23.29         24.09         4.31 o                         
  -2 -11   6         60.50         52.04         6.26 o                         
  -1 -11   6         19.10         21.87         4.18 o                         
   0 -11   6        152.77        146.02         9.92 o                         
   1 -11   6         18.72         16.52         3.38 o                         
  -2 -10   6         32.54         30.10         3.38 o                         
  -1 -10   6          1.37          4.99         1.14 o                         
   0 -10   6         23.49         22.17         3.08 o                         
   1 -10   6          1.88          1.41         1.36 o                         
   2 -10   6         31.15         38.84         5.54 o                         
  -3  -9   6         32.62         37.04         3.98 o                         
  -2  -9   6         17.88         19.15         2.46 o                         
  -1  -9   6          1.05          1.68         0.97 o                         
   0  -9   6        180.77        157.26         5.34 o                         
   1  -9   6         41.78         39.07         3.61 o                         
   2  -9   6          8.45          9.38         2.00 o                         
  -3  -8   6         19.13         16.89         2.12 o                         
  -2  -8   6        139.04        133.06         5.92 o                         
  -1  -8   6        287.06        274.97         8.74 o                         
   0  -8   6         61.31         53.85         2.90 o                         
   1  -8   6         49.14         49.87         3.19 o                         
   2  -8   6        186.48        184.10         7.67 o                         
   3  -8   6         13.61         12.58         3.35 o                         
  -4  -7   6         42.99         33.62         4.61 o                         
  -3  -7   6         16.21         17.80         2.17 o                         
  -2  -7   6        336.05        318.51         9.27 o                         
  -1  -7   6          7.50          8.83         2.02 o                         
   0  -7   6          7.91          4.24         0.83 o                         
   1  -7   6         16.05         20.06         1.95 o                         
   2  -7   6        415.62        413.67         9.69 o                         
   3  -7   6         94.63         88.56         7.11 o                         
  -4  -6   6        276.47        239.38        17.85 o                         
  -3  -6   6         31.67         29.48         2.37 o                         
  -2  -6   6        213.31        190.79         6.68 o                         
  -1  -6   6          6.46          7.73         1.13 o                         
   0  -6   6        129.96        121.15         4.55 o                         
   1  -6   6        105.46        100.86         3.88 o                         
   2  -6   6        243.71        248.75         6.81 o                         
   3  -6   6          0.20          4.48         1.97 o                         
  -4  -5   6         42.67         29.54         3.61 o                         
  -3  -5   6         27.83         26.89         2.04 o                         
  -2  -5   6         33.20         33.71         2.75 o                         
  -1  -5   6         52.24         51.79         3.07 o                         
   0  -5   6        346.27        346.79         7.61 o                         
   1  -5   6        164.36        157.25         4.70 o                         
   2  -5   6        332.32        322.85         9.29 o                         
   3  -5   6         43.04         38.00         4.27 o                         
  -4  -4   6        329.56        295.46         9.41 o                         
  -3  -4   6        249.14        228.46         7.35 o                         
  -2  -4   6         66.52         57.76         2.91 o                         
  -1  -4   6        270.38        278.39         8.85 o                         
   0  -4   6         36.83         34.07         2.06 o                         
   1  -4   6         76.50         70.77         3.16 o                         
   2  -4   6        265.47        259.31         7.87 o                         
   3  -4   6         17.02         18.60         1.66 o                         
   4  -4   6         27.58         24.66         7.28 o                         
  -4  -3   6         15.62         16.49         1.51 o                         
  -3  -3   6          8.17          8.52         1.30 o                         
  -2  -3   6        162.27        154.24         4.26 o                         
  -1  -3   6         81.98         84.40         3.10 o                         
   0  -3   6        532.07        485.31        17.83 o                         
   1  -3   6         16.12         16.37         1.28 o                         
   2  -3   6        197.82        186.49         5.08 o                         
   3  -3   6         90.22         85.00         4.13 o                         
   4  -3   6         33.91         31.10         3.92 o                         
  -4  -2   6         94.80         90.40         4.81 o                         
  -3  -2   6          8.01          7.41         1.16 o                         
  -2  -2   6        201.41        212.99         6.05 o                         
  -1  -2   6         83.73         80.18         3.06 o                         
   0  -2   6        175.60        187.56         4.75 o                         
   1  -2   6         52.99         59.04         2.64 o                         
   2  -2   6        432.60        424.31         9.66 o                         
   3  -2   6         51.60         55.63         3.32 o                         
   4  -2   6         20.86         19.32         3.56 o                         
  -4  -1   6         10.25          9.21         1.74 o                         
  -3  -1   6         61.23         53.03         4.13 o                         
  -2  -1   6        441.48        460.52         9.87 o                         
  -1  -1   6          5.01          4.99         0.84 o                         
   0  -1   6       1178.10       1222.41        21.84 o                         
   1  -1   6        136.64        142.88         4.40 o                         
   2  -1   6         65.75         62.30         2.78 o                         
   3  -1   6         73.72         68.34         8.17 o                         
   4  -1   6         32.42         31.05         3.93 o                         
  -4   0   6         28.44         26.93         2.49 o                         
  -3   0   6         36.27         38.42         2.53 o                         
  -2   0   6         80.22         85.54         3.41 o                         
  -1   0   6          7.29          8.04         0.75 o                         
   0   0   6         47.45         42.88         2.31 o                         
   1   0   6        160.74        153.24         4.26 o                         
   2   0   6         34.11         40.28         2.26 o                         
   3   0   6          7.84         10.20         1.61 o                         
   4   0   6         13.27         13.90         2.91 o                         
  -4   1   6         10.22         10.61         1.77 o                         
  -3   1   6         61.15         63.22         3.51 o                         
  -2   1   6        441.63        440.33         8.38 o                         
  -1   1   6          4.97          3.86         0.67 o                         
   0   1   6       1178.67       1251.00        15.98 o                         
   1   1   6        136.50        137.80         3.45 o                         
   2   1   6         65.40         61.73         2.72 o                         
   3   1   6         73.72         78.37         4.08 o                         
   4   1   6         32.42         32.33         4.32 o                         
  -4   2   6         94.58         97.53         6.39 o                         
  -3   2   6          8.01          9.64         2.19 o                         
  -2   2   6        201.67        211.32         5.34 o                         
  -1   2   6         83.68         83.33         2.92 o                         
   0   2   6        175.82        180.89         3.96 o                         
   1   2   6         53.04         55.46         2.39 o                         
   2   2   6        432.51        422.21         8.27 o                         
   3   2   6         51.42         53.37         4.61 o                         
   4   2   6         20.90         22.43         3.87 o                         
  -4   3   6         15.62         14.52         2.46 o                         
  -3   3   6          8.16         12.09         1.65 o                         
  -2   3   6        162.57        166.20         4.47 o                         
  -1   3   6         81.95         82.80         2.75 o                         
   0   3   6        532.47        516.17         8.48 o                         
   1   3   6         16.11         15.69         1.39 o                         
   2   3   6        198.06        181.48         5.05 o                         
   3   3   6         90.34         81.38         5.09 o                         
   4   3   6         33.98         34.27         4.58 o                         
  -4   4   6        330.04        293.23        11.84 o                         
  -3   4   6        249.20        233.21         8.08 o                         
  -2   4   6         66.42         61.92         3.27 o                         
  -1   4   6        270.45        277.01         8.00 o                         
   0   4   6         36.86         32.90         1.84 o                         
   1   4   6         76.55         72.75         3.86 o                         
   2   4   6        265.33        262.99         7.44 o                         
   3   4   6         17.01         17.87         2.58 o                         
   4   4   6         27.62         25.56         4.19 o                         
  -4   5   6         42.55         42.58         5.67 o                         
  -3   5   6         27.85         28.27         2.84 o                         
  -2   5   6         33.30         28.77         2.24 o                         
  -1   5   6         52.25         50.80         3.06 o                         
   0   5   6        346.43        338.28         7.58 o                         
   1   5   6        163.86        167.38         6.33 o                         
   2   5   6        332.11        316.80         9.45 o                         
   3   5   6         43.12         52.33         6.65 o                         
  -4   6   6        276.72        260.53        20.88 o                         
  -3   6   6         31.89         38.15         4.55 o                         
  -2   6   6        213.13        178.75        17.11 o                         
  -1   6   6          6.47          8.60         1.58 o                         
   0   6   6        130.03        129.20         4.41 o                         
   1   6   6        105.23         96.74         4.98 o                         
   2   6   6        243.92        240.27         8.53 o                         
   3   6   6          0.20          5.76         2.42 o                         
  -4   7   6         42.99         50.12         9.88 o                         
  -3   7   6         16.16         22.88         3.73 o                         
  -2   7   6        335.80        321.23        12.74 o                         
  -1   7   6          7.50         13.99         2.32 o                         
   0   7   6          7.96          6.92         0.95 o                         
   1   7   6         16.07         15.33         2.12 o                         
   2   7   6        415.98        403.64        11.93 o                         
   3   7   6         94.70         82.24         6.95 o                         
  -3   8   6         19.14         19.43         4.53 o                         
  -2   8   6        138.90        131.28         8.19 o                         
  -1   8   6        287.19        256.73        11.39 o                         
   0   8   6         61.17         56.02         2.64 o                         
   1   8   6         49.14         50.52         3.93 o                         
   2   8   6        186.60        163.33         8.37 o                         
   3   8   6         13.47         12.55         3.23 o                         
  -3   9   6         32.58         28.17         5.04 o                         
  -2   9   6         17.82         18.84         4.74 o                         
  -1   9   6          1.05          4.99         1.54 o                         
   0   9   6        180.55        154.09         4.76 o                         
   1   9   6         41.39         37.85         3.55 o                         
   2   9   6          8.51         10.27         2.40 o                         
  -2  10   6         32.63         34.88         4.86 o                         
  -1  10   6          1.37          3.06         1.31 o                         
   0  10   6         23.58         28.26         2.58 o                         
   1  10   6          1.86          8.44         2.44 o                         
   2  10   6         31.14         24.96         3.45 o                         
  -2  11   6         60.59         59.14         6.53 o                         
  -1  11   6         19.04         17.34         2.95 o                         
   0  11   6        152.84        127.80         6.26 o                         
   1  11   6         18.80         17.41         4.29 o                         
  -1 -11   7         42.46         44.90         5.71 o                         
   0 -11   7          8.02         12.74         3.28 o                         
   1 -11   7         24.65         25.15         4.12 o                         
  -2 -10   7         53.20         58.06         6.45 o                         
  -1 -10   7         18.63         15.18         3.35 o                         
   0 -10   7         20.85         20.84         3.92 o                         
   1 -10   7         38.43         35.71         3.71 o                         
  -3  -9   7         79.37         72.59         7.03 o                         
  -2  -9   7          8.59          7.45         1.87 o                         
  -1  -9   7         92.03         97.60         5.79 o                         
   0  -9   7         49.70         48.04         3.72 o                         
   1  -9   7         12.81         14.00         2.20 o                         
   2  -9   7          4.27          6.98         1.67 o                         
  -3  -8   7         22.71         21.15         2.62 o                         
  -2  -8   7          2.41          4.13         1.52 o                         
  -1  -8   7          0.29          2.91         1.20 o                         
   0  -8   7        118.03        107.39         4.96 o                         
   1  -8   7         84.04         85.70         4.30 o                         
   2  -8   7         12.69         14.86         2.19 o                         
  -3  -7   7          3.49          2.98         1.01 o                         
  -2  -7   7          4.86          6.22         1.35 o                         
  -1  -7   7        184.17        163.60         6.46 o                         
   0  -7   7        169.81        160.15         5.84 o                         
   1  -7   7          6.87          9.16         1.33 o                         
   2  -7   7          7.21          6.88         1.34 o                         
   3  -7   7         30.16         35.60         5.39 o                         
  -4  -6   7        111.95         83.58         8.95 o                         
  -3  -6   7         49.29         45.70         3.07 o                         
  -2  -6   7         22.25         24.58         2.43 o                         
  -1  -6   7         76.61         70.27         3.99 o                         
   0  -6   7         86.37         89.75         3.94 o                         
   1  -6   7        344.10        343.78         8.70 o                         
   2  -6   7         49.24         50.25         3.65 o                         
   3  -6   7          3.52          7.92         2.40 o                         
  -4  -5   7         54.81         45.77         6.38 o                         
  -3  -5   7         58.08         57.26         4.12 o                         
  -2  -5   7        147.21        143.94         6.17 o                         
  -1  -5   7         94.17         88.02         4.06 o                         
   0  -5   7         18.37         16.56         1.68 o                         
   1  -5   7        345.29        365.71         8.71 o                         
   2  -5   7        229.96        226.40         8.91 o                         
   3  -5   7        108.06        103.82         7.68 o                         
  -4  -4   7         23.24         18.98         2.48 o                         
  -3  -4   7        268.83        264.84         9.93 o                         
  -2  -4   7         19.77         20.12         1.90 o                         
  -1  -4   7        145.37        139.60         4.37 o                         
   0  -4   7         30.38         36.05         2.33 o                         
   1  -4   7        464.26        450.11        11.74 o                         
   2  -4   7        168.22        176.67         7.47 o                         
   3  -4   7         30.90         28.31         1.67 o                         
  -4  -3   7         81.67         87.76         4.49 o                         
  -3  -3   7         63.31         64.80         3.60 o                         
  -2  -3   7         18.55         18.44         1.55 o                         
  -1  -3   7        796.68        784.73        13.22 o                         
   0  -3   7        186.71        191.84         5.93 o                         
   1  -3   7         53.93         51.70         2.62 o                         
   2  -3   7        200.30        191.83         6.85 o                         
   3  -3   7          0.15          1.32         0.76 o                         
   4  -3   7         15.70         15.61         6.02 o                         
  -4  -2   7        151.79        142.04         6.24 o                         
  -3  -2   7          5.46          7.33         1.25 o                         
  -2  -2   7         31.86         33.65         2.89 o                         
  -1  -2   7        351.31        357.66         7.64 o                         
   0  -2   7        175.51        181.40         5.52 o                         
   1  -2   7        118.02        117.07         4.18 o                         
   2  -2   7        220.93        214.43         6.04 o                         
   3  -2   7         14.01         14.85         2.24 o                         
   4  -2   7         12.40         15.83         3.43 o                         
  -4  -1   7          8.15          8.75         1.59 o                         
  -3  -1   7        153.15        159.42         5.49 o                         
  -2  -1   7        225.39        216.26         7.34 o                         
  -1  -1   7        158.57        152.08         4.89 o                         
   0  -1   7         98.54         93.64         3.74 o                         
   1  -1   7        250.11        244.20         6.44 o                         
   2  -1   7          9.91          9.15         1.52 o                         
   3  -1   7         54.49         47.48         3.31 o                         
   4  -1   7         22.62         20.86         3.40 o                         
  -4   0   7          4.70         10.32         1.80 o                         
  -3   0   7         28.44         27.62         2.26 o                         
  -2   0   7          5.63          3.80         0.77 o                         
  -1   0   7          0.00          0.37         0.64 o                         
   0   0   7         22.97         36.11         2.02 o                         
   1   0   7        343.64        365.68         8.29 o                         
   2   0   7          8.11         10.03         1.13 o                         
   3   0   7          0.24          1.76         1.07 o                         
   4   0   7          2.86          8.31         2.67 o                         
  -4   1   7          8.14         11.01         1.91 o                         
  -3   1   7        153.45        156.55         5.89 o                         
  -2   1   7        225.69        217.92         5.48 o                         
  -1   1   7        158.53        147.36         4.35 o                         
   0   1   7         98.54         98.52         3.19 o                         
   1   1   7        250.25        244.16         5.13 o                         
   2   1   7          9.91          8.59         1.11 o                         
   3   1   7         54.51         51.17         3.55 o                         
   4   1   7         22.58         19.62         3.56 o                         
  -4   2   7        151.92        128.20         6.46 o                         
  -3   2   7          5.40          7.87         1.33 o                         
  -2   2   7         31.85         36.64         2.10 o                         
  -1   2   7        350.78        338.33         7.77 o                         
   0   2   7        175.78        186.90         4.28 o                         
   1   2   7        117.77        112.85         3.31 o                         
   2   2   7        220.82        208.19         5.65 o                         
   3   2   7         13.99         12.71         1.73 o                         
   4   2   7         12.40         11.85         3.11 o                         
  -4   3   7         81.50         84.93         5.01 o                         
  -3   3   7         63.29         67.61         3.62 o                         
  -2   3   7         18.49         20.44         1.68 o                         
  -1   3   7        797.27        789.10        20.36 o                         
   0   3   7        186.63        182.44         4.60 o                         
   1   3   7         53.80         48.22         2.47 o                         
   2   3   7        200.48        190.05         5.53 o                         
   3   3   7          0.16          2.91         0.80 o                         
   4   3   7         15.69         16.35         3.13 o                         
  -4   4   7         23.15         16.94         3.12 o                         
  -3   4   7        268.86        256.13         8.85 o                         
  -2   4   7         19.70         22.43         2.18 o                         
  -1   4   7        145.41        137.29         6.14 o                         
   0   4   7         30.29         32.57         1.89 o                         
   1   4   7        464.57        443.51        10.44 o                         
   2   4   7        168.02        172.43         6.16 o                         
   3   4   7         30.85         35.96         3.87 o                         
  -4   5   7         54.82         57.24         5.47 o                         
  -3   5   7         58.10         51.92         3.94 o                         
  -2   5   7        147.15        139.80         5.66 o                         
  -1   5   7         94.15         92.34         4.42 o                         
   0   5   7         18.42         17.57         1.90 o                         
   1   5   7        346.20        367.49        10.32 o                         
   2   5   7        230.22        219.41         8.57 o                         
   3   5   7        108.17         93.75         7.42 o                         
  -4   6   7        111.87        100.89        12.90 o                         
  -3   6   7         49.27         55.08         4.78 o                         
  -2   6   7         22.32         25.53         2.42 o                         
  -1   6   7         76.60         65.98         4.68 o                         
   0   6   7         86.41         81.93         3.47 o                         
   1   6   7        344.42        315.30         9.84 o                         
   2   6   7         48.96         49.28         3.83 o                         
   3   6   7          3.46          4.32         1.34 o                         
  -3   7   7          3.47          9.31         3.49 o                         
  -2   7   7          4.86          8.74         1.65 o                         
  -1   7   7        184.04        154.91         8.41 o                         
   0   7   7        169.46        150.08         4.30 o                         
   1   7   7          6.92          7.26         2.36 o                         
   2   7   7          7.13          4.86         1.50 o                         
   3   7   7         30.09         30.77         4.89 o                         
  -3   8   7         22.65         22.29         7.42 o                         
  -2   8   7          2.42          5.45         1.69 o                         
  -1   8   7          0.29          3.15         1.40 o                         
   0   8   7        118.04        102.33         4.15 o                         
   1   8   7         83.91         77.53         5.25 o                         
   2   8   7         12.70         16.27         2.77 o                         
  -3   9   7         79.29         64.61         8.01 o                         
  -2   9   7          8.60          6.07         1.80 o                         
  -1   9   7         91.98         86.90         4.99 o                         
   0   9   7         49.79         41.26         2.20 o                         
   1   9   7         12.82         17.35         2.64 o                         
   2   9   7          4.23          9.85         2.37 o                         
  -2  10   7         53.14         50.76         6.11 o                         
  -1  10   7         18.66         21.06         2.61 o                         
   0  10   7         20.93         15.01         2.03 o                         
   1  10   7         38.43         38.34         4.95 o                         
  -1  11   7         42.53         32.61         4.45 o                         
   0  11   7          8.06         12.43         3.50 o                         
   1  11   7         24.63         25.62         4.41 o                         
  -1 -11   8          0.83          3.27         1.95 o                         
   0 -11   8          3.24          4.46         2.49 o                         
  -2 -10   8          3.91          9.90         2.88 o                         
  -1 -10   8         43.72         47.20         5.86 o                         
   0 -10   8         57.91         54.65         5.91 o                         
   1 -10   8         29.28         29.61         4.29 o                         
  -2  -9   8          4.41          5.02         1.79 o                         
  -1  -9   8          5.55          6.43         1.65 o                         
   0  -9   8         49.89         53.82         5.59 o                         
   1  -9   8          4.78          2.74         2.89 o                         
   2  -9   8         10.58         14.09         6.11 o                         
  -3  -8   8          4.12          2.74         1.01 o                         
  -2  -8   8          8.89         10.73         2.16 o                         
  -1  -8   8         16.51         13.73         1.75 o                         
   0  -8   8         73.14         77.57         4.27 o                         
   1  -8   8         48.64         44.51         4.32 o                         
   2  -8   8          7.10         10.19         2.96 o                         
  -3  -7   8         32.92         29.74         2.94 o                         
  -2  -7   8         72.48         67.93         4.35 o                         
  -1  -7   8         99.12         86.72         4.33 o                         
   0  -7   8         22.88         24.35         2.33 o                         
   1  -7   8         44.92         43.65         3.21 o                         
   2  -7   8         45.63         41.57         4.68 o                         
   3  -7   8         29.69         26.84         4.78 o                         
  -4  -6   8          0.60          5.71         3.45 o                         
  -3  -6   8         30.43         30.90         2.51 o                         
  -2  -6   8         82.93         79.22         4.51 o                         
  -1  -6   8         77.05         73.51         3.77 o                         
   0  -6   8         49.94         52.20         3.11 o                         
   1  -6   8        478.87        459.10        10.73 o                         
   2  -6   8         74.79         70.52         5.24 o                         
   3  -6   8         38.64         44.04         5.63 o                         
  -4  -5   8          8.03          6.41         2.77 o                         
  -3  -5   8          1.92          2.84         1.26 o                         
  -2  -5   8         71.55         57.35         3.46 o                         
  -1  -5   8         64.33         65.32         3.28 o                         
   0  -5   8         56.77         55.83         3.03 o                         
   1  -5   8         21.17         29.69         2.72 o                         
   2  -5   8          4.87          8.97         2.01 o                         
   3  -5   8         73.56         77.90         6.00 o                         
  -4  -4   8         23.90         18.89         2.47 o                         
  -3  -4   8         13.67         15.60         1.98 o                         
  -2  -4   8         14.80         17.51         1.80 o                         
  -1  -4   8        117.72        111.69         4.10 o                         
   0  -4   8         49.44         45.63         2.99 o                         
   1  -4   8        977.73        940.65        19.66 o                         
   2  -4   8        158.19        153.18         7.39 o                         
   3  -4   8         43.20         32.66         3.23 o                         
  -4  -3   8         21.44         19.71         2.19 o                         
  -3  -3   8         29.84         23.60         2.25 o                         
  -2  -3   8         50.87         46.63         2.70 o                         
  -1  -3   8        118.89        114.46         4.30 o                         
   0  -3   8         64.50         70.62         3.52 o                         
   1  -3   8         11.09         12.61         1.43 o                         
   2  -3   8          8.75         12.82         1.46 o                         
   3  -3   8         84.26         68.75         3.88 o                         
  -4  -2   8         27.79         27.99         2.62 o                         
  -3  -2   8        100.16         88.19         4.39 o                         
  -2  -2   8         69.68         69.73         4.17 o                         
  -1  -2   8        120.07        121.73         4.63 o                         
   0  -2   8         98.77        106.85         4.38 o                         
   1  -2   8        105.50        106.06         4.24 o                         
   2  -2   8         27.48         26.22         2.14 o                         
   3  -2   8         13.94         11.70         1.63 o                         
  -4  -1   8          7.01         13.01         1.98 o                         
  -3  -1   8        200.78        205.30         6.53 o                         
  -2  -1   8         35.47         33.25         2.96 o                         
  -1  -1   8        218.64        204.96         5.14 o                         
   0  -1   8         97.30         95.85         4.24 o                         
   1  -1   8         16.64         19.07         2.13 o                         
   2  -1   8         13.12         13.39         1.61 o                         
   3  -1   8         18.78         16.30         1.63 o                         
  -4   0   8          0.08          5.55         1.53 o                         
  -3   0   8          0.00          2.74         0.93 o                         
  -2   0   8        445.17        417.63         9.25 o                         
  -1   0   8        259.83        259.75         5.92 o                         
   0   0   8        134.51        129.55         4.29 o                         
   1   0   8         24.92         20.43         1.84 o                         
   2   0   8         21.88         22.00         1.69 o                         
   3   0   8          8.28          8.76         1.31 o                         
  -4   1   8          7.11          9.22         2.67 o                         
  -3   1   8        200.47        205.07         6.65 o                         
  -2   1   8         35.47         33.12         2.25 o                         
  -1   1   8        218.99        207.55         5.59 o                         
   0   1   8         97.12         91.22         3.29 o                         
   1   1   8         16.62         17.23         1.54 o                         
   2   1   8         13.09         13.13         1.43 o                         
   3   1   8         18.85         20.63         2.44 o                         
  -4   2   8         27.95         25.94         3.03 o                         
  -3   2   8        100.19         97.28         4.70 o                         
  -2   2   8         69.74         68.48         3.19 o                         
  -1   2   8        120.41        115.73         4.03 o                         
   0   2   8         98.90        103.25         3.25 o                         
   1   2   8        105.74         99.07         3.29 o                         
   2   2   8         27.46         28.87         2.10 o                         
   3   2   8         13.96         11.49         1.88 o                         
  -4   3   8         21.50         20.27         2.46 o                         
  -3   3   8         29.80         26.75         2.36 o                         
  -2   3   8         50.81         51.53         2.58 o                         
  -1   3   8        118.79        113.75         3.96 o                         
   0   3   8         64.75         67.32         2.86 o                         
   1   3   8         11.10         10.29         1.11 o                         
   2   3   8          8.69         12.46         1.75 o                         
   3   3   8         84.27         68.37         6.31 o                         
  -4   4   8         23.87         29.12         6.41 o                         
  -3   4   8         13.67         16.19         2.33 o                         
  -2   4   8         14.73         18.19         2.19 o                         
  -1   4   8        117.86        110.54         3.12 o                         
   0   4   8         49.24         44.34         2.31 o                         
   1   4   8        977.14        935.22        17.17 o                         
   2   4   8        158.17        154.21         6.03 o                         
   3   4   8         43.28         27.35         4.96 o                         
  -4   5   8          8.06          8.44         5.93 o                         
  -3   5   8          1.91          4.31         2.07 o                         
  -2   5   8         71.50         59.92         4.94 o                         
  -1   5   8         64.38         59.72         3.68 o                         
   0   5   8         56.51         54.45         2.71 o                         
   1   5   8         21.19         27.76         4.28 o                         
   2   5   8          4.87          6.04         1.61 o                         
   3   5   8         73.42         77.08         7.43 o                         
  -4   6   8          0.59          7.19         5.44 o                         
  -3   6   8         30.36         35.72         3.53 o                         
  -2   6   8         82.96         84.71         4.75 o                         
  -1   6   8         77.31         70.43         4.11 o                         
   0   6   8         49.73         49.36         2.77 o                         
   1   6   8        478.47        460.04        12.69 o                         
   2   6   8         74.77         69.19         5.55 o                         
   3   6   8         38.69         36.55         4.99 o                         
  -3   7   8         32.89         38.82         5.89 o                         
  -2   7   8         72.65         71.69         4.85 o                         
  -1   7   8         98.96         84.84         5.07 o                         
   0   7   8         22.98         21.15         1.91 o                         
   1   7   8         44.96         47.55         3.92 o                         
   2   7   8         45.88         41.08         4.25 o                         
   3   7   8         29.72         23.40         4.30 o                         
  -3   8   8          4.09          5.38         3.10 o                         
  -2   8   8          8.90         12.06         2.43 o                         
  -1   8   8         16.43         19.91         2.83 o                         
   0   8   8         73.22         69.68         4.89 o                         
   1   8   8         48.69         47.40         4.03 o                         
   2   8   8          7.15          7.05         2.03 o                         
  -2   9   8          4.45          4.85         1.76 o                         
  -1   9   8          5.59          7.76         2.10 o                         
   0   9   8         49.91         38.73         4.28 o                         
   1   9   8          4.76          7.95         2.54 o                         
   2   9   8         10.58         11.28         2.60 o                         
  -2  10   8          3.90          8.35         3.26 o                         
  -1  10   8         43.67         35.79         4.24 o                         
   0  10   8         57.69         45.54         4.25 o                         
   1  10   8         29.30         25.80         4.63 o                         
  -1  11   8          0.81          4.98         3.08 o                         
   0  11   8          3.19          0.77         8.14 o                         
  -1 -10   9          1.55          1.96         3.10 o                         
   0 -10   9         30.71         32.06         4.86 o                         
   1 -10   9         48.00         46.14         5.42 o                         
  -2  -9   9         15.75          7.63         3.20 o                         
  -1  -9   9         15.33         17.04         2.85 o                         
   0  -9   9         62.91         62.37         6.28 o                         
   1  -9   9         12.85         13.14         4.55 o                         
  -3  -8   9          2.11          4.72         2.72 o                         
  -2  -8   9        183.39        167.48         8.63 o                         
  -1  -8   9         17.02         15.72         2.55 o                         
   0  -8   9         18.28         17.73         2.88 o                         
   1  -8   9         65.17         67.12         5.54 o                         
   2  -8   9         25.47         24.86         3.89 o                         
  -3  -7   9          7.35          6.99         2.01 o                         
  -2  -7   9          1.85          2.10         0.79 o                         
  -1  -7   9         15.62         17.55         2.02 o                         
   0  -7   9         71.07         71.22         4.10 o                         
   1  -7   9         40.09         43.65         3.83 o                         
   2  -7   9         63.52         60.37         5.80 o                         
  -3  -6   9         14.54         12.56         2.85 o                         
  -2  -6   9         12.81         14.45         1.92 o                         
  -1  -6   9         18.52         22.33         2.23 o                         
   0  -6   9         71.54         76.56         3.91 o                         
   1  -6   9        103.12         98.43         5.31 o                         
   2  -6   9        147.99        142.95         9.76 o                         
   3  -6   9          3.46          7.87         3.10 o                         
  -4  -5   9         39.16         39.02         9.60 o                         
  -3  -5   9         35.62         32.72         3.39 o                         
  -2  -5   9        122.43        113.23         4.82 o                         
  -1  -5   9         27.02         28.26         2.17 o                         
   0  -5   9        731.27        724.87        15.62 o                         
   1  -5   9         52.82         46.84         4.69 o                         
   2  -5   9         10.05          9.02         2.24 o                         
   3  -5   9         26.85         25.43         4.30 o                         
  -4  -4   9         17.52          9.61         3.38 o                         
  -3  -4   9         14.62         10.95         1.68 o                         
  -2  -4   9         99.95        101.60         4.51 o                         
  -1  -4   9         15.31         16.25         2.00 o                         
   0  -4   9        136.84        140.56         5.72 o                         
   1  -4   9        275.07        266.13         9.41 o                         
   2  -4   9         61.49         65.23         5.02 o                         
   3  -4   9         13.07         15.24         2.62 o                         
  -4  -3   9         43.68         39.75         4.60 o                         
  -3  -3   9         27.72         27.18         2.80 o                         
  -2  -3   9         85.51         82.58         3.74 o                         
  -1  -3   9          8.83          7.51         2.50 o                         
   0  -3   9        322.40        305.12         8.83 o                         
   1  -3   9         25.69         32.36         2.51 o                         
   2  -3   9         10.44         11.90         1.51 o                         
   3  -3   9         56.87         54.76         3.89 o                         
  -4  -2   9         76.44         73.92         4.46 o                         
  -3  -2   9         38.20         33.65         2.92 o                         
  -2  -2   9        104.79        100.69         5.33 o                         
  -1  -2   9         35.37         34.21         2.54 o                         
   0  -2   9        354.92        350.58         9.03 o                         
   1  -2   9        206.31        211.83         6.65 o                         
   2  -2   9        143.22        127.42         4.81 o                         
   3  -2   9          0.54          4.33         1.48 o                         
  -4  -1   9         87.68         85.22         4.95 o                         
  -3  -1   9          0.69          2.78         1.16 o                         
  -2  -1   9         25.14         27.27         2.60 o                         
  -1  -1   9         52.29         57.30         2.70 o                         
   0  -1   9         29.34         28.86         2.42 o                         
   1  -1   9         23.08         26.86         2.40 o                         
   2  -1   9         76.45         70.89         3.92 o                         
   3  -1   9         10.47          9.47         1.53 o                         
  -4   0   9        133.46        120.48         6.47 o                         
  -3   0   9         49.62         53.66         3.39 o                         
  -2   0   9        166.81        169.26         5.57 o                         
  -1   0   9         41.80         45.75         2.40 o                         
   0   0   9        128.81        119.12         4.34 o                         
   1   0   9        170.06        173.69         6.43 o                         
   2   0   9         41.86         35.17         2.34 o                         
   3   0   9         21.54         21.85         2.84 o                         
  -4   1   9         87.45         90.32         5.54 o                         
  -3   1   9          0.69          3.56         1.14 o                         
  -2   1   9         25.15         28.03         2.23 o                         
  -1   1   9         52.27         52.36         2.85 o                         
   0   1   9         29.26         26.87         1.89 o                         
   1   1   9         23.09         24.49         1.70 o                         
   2   1   9         76.41         68.86         3.48 o                         
   3   1   9         10.47          7.97         1.03 o                         
  -4   2   9         76.46         79.00         5.13 o                         
  -3   2   9         38.20         35.05         2.97 o                         
  -2   2   9        104.94        108.85         4.27 o                         
  -1   2   9         35.14         36.55         2.34 o                         
   0   2   9        354.81        345.84         6.91 o                         
   1   2   9        206.10        205.17         5.19 o                         
   2   2   9        143.36        128.02         4.84 o                         
   3   2   9          0.53          2.76         0.72 o                         
  -4   3   9         43.67         46.45         5.00 o                         
  -3   3   9         27.68         26.89         2.34 o                         
  -2   3   9         85.53         81.86         3.51 o                         
  -1   3   9          8.77          7.32         1.07 o                         
   0   3   9        322.77        305.76         6.95 o                         
   1   3   9         25.75         28.34         1.84 o                         
   2   3   9         10.37         12.44         1.56 o                         
   3   3   9         56.97         38.68         7.33 o                         
  -4   4   9         17.54         22.12         4.34 o                         
  -3   4   9         14.60         11.58         2.06 o                         
  -2   4   9        100.24         95.75         5.18 o                         
  -1   4   9         15.30         16.50         1.66 o                         
   0   4   9        137.02        129.57         4.31 o                         
   1   4   9        275.15        256.55         7.98 o                         
   2   4   9         61.52         71.32         4.20 o                         
   3   4   9         13.09         17.59         2.88 o                         
  -4   5   9         39.14         41.02         6.41 o                         
  -3   5   9         35.68         32.28         3.37 o                         
  -2   5   9        122.28        118.44         5.90 o                         
  -1   5   9         26.96         18.50         2.44 o                         
   0   5   9        731.85        688.90        12.69 o                         
   1   5   9         52.98         56.20         6.16 o                         
   2   5   9         10.08          8.69         1.98 o                         
   3   5   9         26.81         37.29         5.00 o                         
  -3   6   9         14.62         17.59         3.48 o                         
  -2   6   9         12.74         13.30         1.98 o                         
  -1   6   9         18.37         19.84         2.34 o                         
   0   6   9         71.49         72.30         3.46 o                         
   1   6   9        103.21         94.52         5.50 o                         
   2   6   9        148.03        140.34         7.83 o                         
   3   6   9          3.43          6.01         2.18 o                         
  -3   7   9          7.35         16.27        13.69 o                         
  -2   7   9          1.85          4.30         1.71 o                         
  -1   7   9         15.60         16.66         2.45 o                         
   0   7   9         71.08         58.88         3.07 o                         
   1   7   9         40.07         43.99         3.92 o                         
   2   7   9         63.29         63.34         5.23 o                         
  -3   8   9          2.12          5.87         3.92 o                         
  -2   8   9        183.29        149.05         9.03 o                         
  -1   8   9         16.85         21.45         3.13 o                         
   0   8   9         18.23         16.08         2.16 o                         
   1   8   9         65.18         55.44         4.94 o                         
   2   8   9         25.34         25.21         3.56 o                         
  -2   9   9         15.77         15.33         4.42 o                         
  -1   9   9         15.31         18.48         3.11 o                         
   0   9   9         62.92         58.26         6.31 o                         
   1   9   9         12.96         11.37         3.99 o                         
  -1  10   9          1.52          6.32         3.00 o                         
   0  10   9         30.63         31.38         5.27 o                         
   1  10   9         47.91         45.91         5.59 o                         
   0 -10  10         26.19         28.46         5.13 o                         
  -2  -9  10         36.06         38.10         4.67 o                         
  -1  -9  10         15.70         17.24         3.41 o                         
   0  -9  10         22.36         26.83         4.45 o                         
   1  -9  10         19.79         24.76         4.62 o                         
  -2  -8  10          0.52          0.07         1.85 o                         
  -1  -8  10         10.97         12.45         2.80 o                         
   0  -8  10        119.55        116.88         8.70 o                         
   1  -8  10         24.54         17.99         4.75 o                         
  -3  -7  10         10.69         10.32         4.07 o                         
  -2  -7  10         17.66         17.63         2.55 o                         
  -1  -7  10        305.31        292.73        11.43 o                         
   0  -7  10        157.99        150.33         7.56 o                         
   1  -7  10         11.81         13.69         3.30 o                         
   2  -7  10          2.00          3.86         2.19 o                         
  -3  -6  10        122.51         97.50         9.33 o                         
  -2  -6  10         28.94         24.13         2.96 o                         
  -1  -6  10         84.49         90.31         4.84 o                         
   0  -6  10        139.51        138.94         6.12 o                         
   1  -6  10         38.62         38.55         3.81 o                         
   2  -6  10         12.43         16.39         3.42 o                         
  -3  -5  10         74.68         53.26         4.43 o                         
  -2  -5  10         70.30         54.74         3.56 o                         
  -1  -5  10         29.82         30.90         2.60 o                         
   0  -5  10        172.70        173.86         6.53 o                         
   1  -5  10         76.50         73.39         5.17 o                         
   2  -5  10         55.73         50.41         4.78 o                         
  -4  -4  10          1.44          2.56         3.63 o                         
  -3  -4  10         20.50         19.21         2.93 o                         
  -2  -4  10         51.04         49.39         3.17 o                         
  -1  -4  10         20.19         20.75         2.07 o                         
   0  -4  10        240.95        251.44         9.38 o                         
   1  -4  10        120.71        125.07         6.78 o                         
   2  -4  10         20.12         20.44         3.12 o                         
   3  -4  10         18.85         18.35         3.96 o                         
  -4  -3  10          3.89          5.68         2.84 o                         
  -3  -3  10         34.17         30.44         3.67 o                         
  -2  -3  10         14.75         10.83         2.20 o                         
  -1  -3  10        290.52        298.45         9.36 o                         
   0  -3  10        133.31        124.64         5.43 o                         
   1  -3  10         44.54         41.97         2.92 o                         
   2  -3  10         21.53         19.27         2.00 o                         
   3  -3  10         11.62         12.61         2.72 o                         
  -4  -2  10         19.90         20.26         3.16 o                         
  -3  -2  10         18.74         18.96         2.32 o                         
  -2  -2  10         88.13         93.11         5.34 o                         
  -1  -2  10        180.58        182.25         6.39 o                         
   0  -2  10        292.58        280.94         8.35 o                         
   1  -2  10        147.68        150.31         5.84 o                         
   2  -2  10         19.37         23.15         2.15 o                         
   3  -2  10         49.34         59.44         4.08 o                         
  -4  -1  10          2.90          3.47         2.29 o                         
  -3  -1  10         20.41         18.96         2.32 o                         
  -2  -1  10         12.35         16.99         3.04 o                         
  -1  -1  10         95.94        100.30         3.84 o                         
   0  -1  10         32.13         33.59         2.78 o                         
   1  -1  10         51.59         47.71         3.27 o                         
   2  -1  10         18.64         16.36         2.08 o                         
   3  -1  10         17.14         15.46         1.77 o                         
  -4   0  10          8.18         11.15         2.11 o                         
  -3   0  10         36.97         40.19         3.34 o                         
  -2   0  10          2.49          3.94         1.11 o                         
  -1   0  10         28.84         22.83         1.75 o                         
   0   0  10        157.66        148.76         5.14 o                         
   1   0  10          9.74          7.84         1.06 o                         
   2   0  10         19.05         24.19         2.07 o                         
   3   0  10         55.98         48.48         4.50 o                         
  -4   1  10          2.89          8.42         2.30 o                         
  -3   1  10         20.44         23.56         2.52 o                         
  -2   1  10         12.39         16.13         1.78 o                         
  -1   1  10         95.80         95.69         4.09 o                         
   0   1  10         32.21         33.34         2.23 o                         
   1   1  10         51.33         47.23         2.54 o                         
   2   1  10         18.72         15.84         1.76 o                         
   3   1  10         17.09         14.11         2.03 o                         
  -4   2  10         19.86         18.90         4.30 o                         
  -3   2  10         18.69         18.38         2.20 o                         
  -2   2  10         88.07         93.76         4.19 o                         
  -1   2  10        180.79        180.24         5.70 o                         
   0   2  10        292.66        284.20         6.43 o                         
   1   2  10        147.74        153.72         4.66 o                         
   2   2  10         19.44         22.35         2.16 o                         
   3   2  10         49.29         43.90         4.67 o                         
  -4   3  10          3.85          3.55         2.29 o                         
  -3   3  10         34.10         36.65         2.84 o                         
  -2   3  10         14.83         15.42         1.60 o                         
  -1   3  10        290.94        294.64        10.43 o                         
   0   3  10        133.09        124.36         4.42 o                         
   1   3  10         44.57         44.14         2.38 o                         
   2   3  10         21.50         19.98         2.17 o                         
   3   3  10         11.62          9.51         2.27 o                         
  -4   4  10          1.44          2.48         3.00 o                         
  -3   4  10         20.55         17.72         3.31 o                         
  -2   4  10         51.02         46.54         3.97 o                         
  -1   4  10         20.33         21.42         1.57 o                         
   0   4  10        240.61        237.82         6.38 o                         
   1   4  10        120.69        116.25         5.42 o                         
   2   4  10         20.10         19.53         2.62 o                         
   3   4  10         18.86         20.20         3.31 o                         
  -3   5  10         74.65         65.99         9.56 o                         
  -2   5  10         70.38         61.81         4.39 o                         
  -1   5  10         29.79         25.53         2.24 o                         
   0   5  10        172.57        170.69         5.57 o                         
   1   5  10         76.35         77.52         4.96 o                         
   2   5  10         55.78         53.64         4.61 o                         
  -3   6  10        122.61        110.41         9.88 o                         
  -2   6  10         28.91         22.75         3.15 o                         
  -1   6  10         84.23         78.24         4.79 o                         
   0   6  10        139.64        127.44         4.92 o                         
   1   6  10         38.57         37.70         3.67 o                         
   2   6  10         12.44         12.03         2.51 o                         
  -3   7  10         10.70         10.96         4.97 o                         
  -2   7  10         17.51         21.21         2.98 o                         
  -1   7  10        305.48        264.65        15.38 o                         
   0   7  10        157.99        128.79         5.33 o                         
   1   7  10         11.84         12.67         2.55 o                         
   2   7  10          2.02          6.51         2.12 o                         
  -2   8  10          0.52          6.79         2.08 o                         
  -1   8  10         10.87         10.27         2.33 o                         
   0   8  10        119.45         69.28        11.08 o                         
   1   8  10         24.58         24.37         3.42 o                         
  -2   9  10         36.13         26.70         4.61 o                         
  -1   9  10         15.69         18.55         2.76 o                         
   0   9  10         22.31         19.79         2.80 o                         
   1   9  10         19.60         20.75         3.84 o                         
   0  10  10         26.25         34.64         6.88 o                         
  -1  -9  11         30.44         26.73         4.67 o                         
   0  -9  11         20.04         17.67         4.29 o                         
  -2  -8  11          9.06         10.67         2.36 o                         
  -1  -8  11        107.75        110.29         7.24 o                         
   0  -8  11         25.53         34.09         6.10 o                         
   1  -8  11         80.11         87.21         9.42 o                         
  -2  -7  11         11.18         13.58         2.88 o                         
  -1  -7  11        133.64        135.87         9.03 o                         
   0  -7  11         12.75         14.28         4.02 o                         
   1  -7  11          1.11          4.23         2.54 o                         
  -3  -6  11         17.42         24.16         7.35 o                         
  -2  -6  11          0.61          1.62         1.36 o                         
  -1  -6  11         15.35         23.33         5.07 o                         
   0  -6  11          3.94          5.94         3.50 o                         
   1  -6  11         11.98         15.69         4.17 o                         
   2  -6  11         67.43         76.75         7.92 o                         
  -3  -5  11         20.44         15.15         3.37 o                         
  -2  -5  11        124.05        117.79         5.80 o                         
  -1  -5  11         35.32         39.61         3.15 o                         
   0  -5  11         28.00         31.03         3.17 o                         
   1  -5  11         15.55         17.68         2.89 o                         
   2  -5  11         16.55         16.13         4.87 o                         
  -3  -4  11        116.07         96.01         7.58 o                         
  -2  -4  11          0.41          2.17         1.33 o                         
  -1  -4  11        122.14        129.12         6.39 o                         
   0  -4  11         87.32         88.04         5.21 o                         
   1  -4  11          9.58          7.40         2.59 o                         
   2  -4  11          5.23          7.61         2.30 o                         
  -4  -3  11         49.42         33.13         8.77 o                         
  -3  -3  11         43.77         40.07         4.65 o                         
  -2  -3  11         61.77         66.70         4.75 o                         
  -1  -3  11         95.74        103.67         5.97 o                         
   0  -3  11         30.44         27.23         2.82 o                         
   1  -3  11          9.31         10.63         1.76 o                         
   2  -3  11         48.22         44.08         3.17 o                         
  -4  -2  11          6.46         10.58         4.59 o                         
  -3  -2  11          6.92          8.82         2.12 o                         
  -2  -2  11         61.74         63.43         4.40 o                         
  -1  -2  11        269.57        264.95         8.22 o                         
   0  -2  11         10.74         16.39         2.44 o                         
   1  -2  11         22.37         27.18         2.61 o                         
   2  -2  11         51.37         47.65         3.36 o                         
   3  -2  11         44.72         48.25         5.94 o                         
  -4  -1  11          0.15          2.65         2.08 o                         
  -3  -1  11          0.90          4.45         1.52 o                         
  -2  -1  11         30.56         37.16         3.04 o                         
  -1  -1  11        173.76        173.89         5.50 o                         
   0  -1  11        207.69        210.69         6.59 o                         
   1  -1  11         92.90         93.73         4.82 o                         
   2  -1  11         61.34         58.37         3.47 o                         
   3  -1  11         29.18         28.86         3.36 o                         
  -4   0  11          5.23          7.24         2.78 o                         
  -3   0  11         69.30         75.47         5.25 o                         
  -2   0  11         89.77         95.43         4.48 o                         
  -1   0  11        296.91        296.69         7.33 o                         
   0   0  11          5.90         12.64         1.73 o                         
   1   0  11        199.81        177.40         5.34 o                         
   2   0  11         57.39         64.40         3.65 o                         
   3   0  11         10.53         16.11         4.41 o                         
  -4   1  11          0.15          8.04         3.91 o                         
  -3   1  11          0.89          3.84         1.63 o                         
  -2   1  11         30.70         42.55         2.99 o                         
  -1   1  11        173.95        169.92         5.79 o                         
   0   1  11        207.94        203.54         5.98 o                         
   1   1  11         93.09         82.29         4.04 o                         
   2   1  11         61.21         55.36         3.41 o                         
   3   1  11         29.27         33.36         4.79 o                         
  -4   2  11          6.47          6.51         5.14 o                         
  -3   2  11          6.96         11.99         2.22 o                         
  -2   2  11         61.79         62.17         3.53 o                         
  -1   2  11        269.90        264.52         7.38 o                         
   0   2  11         10.77         12.59         1.35 o                         
   1   2  11         22.26         19.96         1.76 o                         
   2   2  11         51.25         49.93         3.46 o                         
   3   2  11         44.73         58.25         6.55 o                         
  -4   3  11         49.51         36.25         7.70 o                         
  -3   3  11         43.82         37.27         3.47 o                         
  -2   3  11         61.84         65.81         3.57 o                         
  -1   3  11         95.56         99.24         4.35 o                         
   0   3  11         30.28         27.99         2.11 o                         
   1   3  11          9.31         10.30         1.26 o                         
   2   3  11         48.19         40.57         3.18 o                         
  -3   4  11        115.93        115.09        13.18 o                         
  -2   4  11          0.40          2.98         0.67 o                         
  -1   4  11        122.12        116.96         4.99 o                         
   0   4  11         87.48         88.91         4.05 o                         
   1   4  11          9.61         11.67         1.77 o                         
   2   4  11          5.23          8.32         1.57 o                         
  -3   5  11         20.36         15.35         4.61 o                         
  -2   5  11        124.14        126.75         7.39 o                         
  -1   5  11         35.31         32.78         2.09 o                         
   0   5  11         28.00         27.56         2.17 o                         
   1   5  11         15.51         18.24         3.05 o                         
   2   5  11         16.52         15.05         2.59 o                         
  -3   6  11         17.37         19.66         4.26 o                         
  -2   6  11          0.63          3.33         1.33 o                         
  -1   6  11         15.31         16.03         3.63 o                         
   0   6  11          3.93          5.81         1.31 o                         
   1   6  11         11.99         13.70         2.56 o                         
   2   6  11         67.50         71.98         5.90 o                         
  -2   7  11         11.14         11.92         2.34 o                         
  -1   7  11        133.51        130.37         9.03 o                         
   0   7  11         12.58         13.07         2.80 o                         
   1   7  11          1.13          3.61         1.77 o                         
  -2   8  11          8.98         16.79         3.98 o                         
  -1   8  11        107.90         91.76         6.63 o                         
   0   8  11         25.57         26.58         3.43 o                         
   1   8  11         80.15         68.68         6.85 o                         
  -1   9  11         30.44         26.58         5.21 o                         
   0   9  11         19.97         27.48         6.95 o                         
  -1  -8  12         70.43         73.44        14.20 o                         
   0  -8  12         19.11         27.38         6.21 o                         
  -2  -7  12         41.26         39.30         4.85 o                         
  -1  -7  12        160.97        162.84        10.31 o                         
   0  -7  12         13.82         19.30         5.32 o                         
   1  -7  12          0.24          6.17         4.35 o                         
  -3  -6  12         17.09         18.50         6.62 o                         
  -2  -6  12         30.30         30.05         3.72 o                         
  -1  -6  12         12.75          9.27         3.88 o                         
   0  -6  12         84.38        108.51        12.58 o                         
   1  -6  12         20.38         17.43         4.43 o                         
  -3  -5  12          2.46          5.43         2.91 o                         
  -2  -5  12         37.26         49.04         6.60 o                         
  -1  -5  12         28.82         29.43         5.21 o                         
   0  -5  12         18.55         23.42         4.83 o                         
   1  -5  12         15.92         12.79         3.60 o                         
   2  -5  12         18.37         12.62         8.78 o                         
  -3  -4  12          0.36          5.83         3.40 o                         
  -2  -4  12         23.10         22.13         3.78 o                         
  -1  -4  12         10.31         14.79         2.34 o                         
   0  -4  12          7.62          9.09         1.88 o                         
   1  -4  12         40.55         45.11         5.42 o                         
   2  -4  12        148.58        168.67        10.31 o                         
  -3  -3  12         30.44         38.02         4.95 o                         
  -2  -3  12         42.80         40.35         4.46 o                         
  -1  -3  12        176.97        180.92         7.74 o                         
   0  -3  12         47.05         54.10         3.95 o                         
   1  -3  12         85.58         87.50         5.11 o                         
   2  -3  12         46.28         38.96         4.71 o                         
  -3  -2  12          9.54         16.48         4.57 o                         
  -2  -2  12        120.63        126.13         6.47 o                         
  -1  -2  12          7.14         10.09         2.31 o                         
   0  -2  12        133.42        124.21         6.39 o                         
   1  -2  12          0.11          5.80         1.57 o                         
   2  -2  12          3.52          7.84         1.70 o                         
  -3  -1  12         21.48         23.75         4.14 o                         
  -2  -1  12        226.97        236.10         8.72 o                         
  -1  -1  12        210.74        213.50         6.45 o                         
   0  -1  12        292.77        296.74         8.40 o                         
   1  -1  12         74.01         76.10         4.18 o                         
   2  -1  12         13.22         10.03         1.54 o                         
  -3   0  12         17.17         17.44         3.59 o                         
  -2   0  12          1.53          7.29         1.69 o                         
  -1   0  12         65.45         78.11         3.61 o                         
   0   0  12          7.28         25.09         3.68 o                         
   1   0  12         69.60         68.82         3.53 o                         
   2   0  12          7.83          6.92         1.36 o                         
  -3   1  12         21.58         17.30         3.83 o                         
  -2   1  12        226.88        242.98         7.66 o                         
  -1   1  12        210.45        216.08         6.91 o                         
   0   1  12        292.63        282.27         7.56 o                         
   1   1  12         74.06         67.99         3.37 o                         
   2   1  12         13.22         13.69         1.80 o                         
  -3   2  12          9.54          7.68         3.89 o                         
  -2   2  12        120.61        128.03         5.37 o                         
  -1   2  12          7.17         12.02         1.73 o                         
   0   2  12        133.24        123.65         4.49 o                         
   1   2  12          0.11          3.10         0.91 o                         
   2   2  12          3.54          5.38         1.46 o                         
  -3   3  12         30.58         30.93         3.36 o                         
  -2   3  12         42.63         43.68         3.47 o                         
  -1   3  12        176.86        167.08         5.38 o                         
   0   3  12         47.14         50.09         3.09 o                         
   1   3  12         85.52         87.43         3.93 o                         
   2   3  12         46.33         49.15         3.72 o                         
  -3   4  12          0.36          3.32         2.70 o                         
  -2   4  12         23.11         18.55         1.65 o                         
  -1   4  12         10.38         15.50         1.65 o                         
   0   4  12          7.63          7.11         1.23 o                         
   1   4  12         40.53         39.68         3.47 o                         
   2   4  12        148.48        171.89        10.75 o                         
  -3   5  12          2.48          6.29         3.10 o                         
  -2   5  12         37.27         44.15         4.64 o                         
  -1   5  12         28.70         24.71         2.47 o                         
   0   5  12         18.53         21.85         2.11 o                         
   1   5  12         15.90         15.52         2.44 o                         
   2   5  12         18.33         19.66         4.27 o                         
  -3   6  12         17.16         27.00         6.63 o                         
  -2   6  12         30.31         28.56         5.27 o                         
  -1   6  12         12.82         15.29         2.94 o                         
   0   6  12         84.26         76.52         4.45 o                         
   1   6  12         20.44         21.38         3.30 o                         
  -2   7  12         41.13         44.30         5.08 o                         
  -1   7  12        160.95        139.70         8.45 o                         
   0   7  12         13.81         14.86         3.18 o                         
   1   7  12          0.24          7.09         2.96 o                         
  -1   8  12         70.30         50.05         7.65 o                         
   0   8  12         19.22         21.84        14.58 o                         
  -1  -7  13         48.59         65.06         9.28 o                         
   0  -7  13         21.95         22.99         5.59 o                         
  -2  -6  13         33.22         30.96         5.48 o                         
  -1  -6  13          0.22          4.00         2.59 o                         
   0  -6  13         12.88         18.40         4.60 o                         
   1  -6  13          9.00          9.94         3.90 o                         
  -2  -5  13         32.10         39.00         6.36 o                         
  -1  -5  13         32.99         46.46         8.96 o                         
   0  -5  13          0.10          4.28         2.95 o                         
   1  -5  13        122.85        143.98        13.48 o                         
  -3  -4  13         15.69         12.41         3.88 o                         
  -2  -4  13         16.13         15.09         2.77 o                         
  -1  -4  13         47.53         56.59         7.84 o                         
   0  -4  13          5.84          9.63         3.17 o                         
   1  -4  13         21.17         22.88         5.08 o                         
  -3  -3  13          7.37         15.07         4.55 o                         
  -2  -3  13         18.97         16.27         3.62 o                         
  -1  -3  13         71.21         73.37         8.05 o                         
   0  -3  13         53.07         45.74         4.28 o                         
   1  -3  13         32.21         40.42         4.06 o                         
   2  -3  13          2.14          7.21         2.10 o                         
  -3  -2  13         40.37         49.06         6.01 o                         
  -2  -2  13         58.61         77.50         7.38 o                         
  -1  -2  13         10.62         14.45         1.88 o                         
   0  -2  13         20.78         23.66         2.88 o                         
   1  -2  13         51.51         62.56         5.06 o                         
   2  -2  13          6.29         10.92         2.12 o                         
  -3  -1  13         45.02         50.35         8.65 o                         
  -2  -1  13        331.28        337.43        14.54 o                         
  -1  -1  13        144.69        154.31         5.35 o                         
   0  -1  13          3.83          7.62         1.65 o                         
   1  -1  13         13.48         14.80         2.03 o                         
   2  -1  13         29.04         28.54         2.55 o                         
  -3   0  13        314.55        312.44        15.39 o                         
  -2   0  13        125.74        145.15         7.31 o                         
  -1   0  13         95.80         97.64         4.33 o                         
   0   0  13         12.02         13.11         1.66 o                         
   1   0  13          2.83          6.40         1.39 o                         
   2   0  13          6.94         10.19         1.87 o                         
  -3   1  13         44.91         46.47         5.80 o                         
  -2   1  13        331.33        337.07        11.60 o                         
  -1   1  13        144.55        153.16         6.09 o                         
   0   1  13          3.79          4.59         1.37 o                         
   1   1  13         13.51         16.08         1.88 o                         
   2   1  13         28.98         29.94         2.76 o                         
  -3   2  13         40.48         42.17         6.36 o                         
  -2   2  13         58.71         64.45         4.66 o                         
  -1   2  13         10.68         11.40         1.78 o                         
   0   2  13         20.75         24.02         2.08 o                         
   1   2  13         51.46         55.66         3.32 o                         
   2   2  13          6.29         10.32         1.79 o                         
  -3   3  13          7.40         10.77         3.97 o                         
  -2   3  13         19.01         19.59         3.13 o                         
  -1   3  13         71.23         74.25         4.12 o                         
   0   3  13         52.98         45.90         3.08 o                         
   1   3  13         32.14         36.51         2.69 o                         
   2   3  13          2.16          6.65         2.04 o                         
  -3   4  13         15.68         14.20         4.39 o                         
  -2   4  13         16.13         17.24         1.52 o                         
  -1   4  13         47.40         42.49         2.98 o                         
   0   4  13          5.83          9.12         1.56 o                         
   1   4  13         21.14         23.19         2.87 o                         
  -2   5  13         32.04         39.32         4.40 o                         
  -1   5  13         32.96         35.01         2.71 o                         
   0   5  13          0.10          3.25         1.30 o                         
   1   5  13        122.95        131.12         7.14 o                         
  -2   6  13         33.26         32.55         4.28 o                         
  -1   6  13          0.22          4.70         1.96 o                         
   0   6  13         12.88         19.27         3.47 o                         
   1   6  13          8.96         10.15         3.02 o                         
  -1   7  13         48.62         60.92         9.85 o                         
   0   7  13         22.03         21.30         4.61 o                         
  -1  -6  14         19.88         33.80         6.58 o                         
   0  -6  14         28.06         23.90        10.49 o                         
  -2  -5  14         22.77         19.05         4.56 o                         
  -1  -5  14          4.44         10.47         3.67 o                         
   0  -5  14         31.99         57.44        20.69 o                         
   1  -5  14         80.47         99.21        10.82 o                         
  -2  -4  14          0.57          5.96         2.68 o                         
  -1  -4  14         13.70         16.02         4.72 o                         
   0  -4  14         15.52         20.79         5.11 o                         
   1  -4  14         23.51         27.55        14.75 o                         
  -2  -3  14          8.87         13.18         4.41 o                         
  -1  -3  14         66.78         69.18         5.67 o                         
   0  -3  14         40.70         57.29         8.48 o                         
   1  -3  14         54.91         74.40         6.42 o                         
  -3  -2  14        112.35        104.68        11.85 o                         
  -2  -2  14         82.38         77.80         7.67 o                         
  -1  -2  14         18.47         19.22         2.51 o                         
   0  -2  14         45.33         39.49         3.64 o                         
   1  -2  14          4.68          7.93         2.24 o                         
  -3  -1  14         39.32         33.86         6.12 o                         
  -2  -1  14         22.13         27.38         4.51 o                         
  -1  -1  14          4.34          9.88         2.25 o                         
   0  -1  14         13.99         22.73         2.96 o                         
   1  -1  14         17.81         18.23         2.44 o                         
  -3   0  14        108.47        111.91         9.28 o                         
  -2   0  14          1.52          9.68         2.83 o                         
  -1   0  14         57.94         55.39         4.68 o                         
   0   0  14         38.56         42.52         3.78 o                         
   1   0  14          1.59          6.59         1.58 o                         
  -3   1  14         39.19         32.11         7.95 o                         
  -2   1  14         22.20         27.06         3.70 o                         
  -1   1  14          4.37          9.51         2.29 o                         
   0   1  14         14.01         20.39         2.72 o                         
   1   1  14         17.75         19.77         2.28 o                         
  -3   2  14        112.17        108.81        14.83 o                         
  -2   2  14         82.34         89.08         6.26 o                         
  -1   2  14         18.44         17.08         2.64 o                         
   0   2  14         45.42         42.60         3.86 o                         
   1   2  14          4.67          9.41         1.67 o                         
  -2   3  14          8.86         13.66         2.64 o                         
  -1   3  14         66.69         62.60         3.92 o                         
   0   3  14         40.72         46.33         3.95 o                         
   1   3  14         54.91         82.17         5.79 o                         
  -2   4  14          0.60          2.03         2.42 o                         
  -1   4  14         13.75         14.91         2.22 o                         
   0   4  14         15.54         15.57         2.54 o                         
   1   4  14         23.43         28.46         3.77 o                         
  -2   5  14         22.75         27.44         4.80 o                         
  -1   5  14          4.40          5.36         2.02 o                         
   0   5  14         32.02         31.75         4.08 o                         
   1   5  14         80.34         95.64         8.29 o                         
  -1   6  14         19.91         24.39         5.16 o                         
   0   6  14         27.98         24.40         3.78 o                         
  -1  -4  15         12.88         16.23         3.03 o                         
   0  -4  15         35.51         26.61         5.40 o                         
  -2  -3  15         18.47         23.02         6.17 o                         
  -1  -3  15         63.51         66.42         5.85 o                         
   0  -3  15         20.53         25.53         3.50 o                         
  -2  -2  15         35.78         31.79        13.36 o                         
  -1  -2  15         15.09         11.91         2.38 o                         
   0  -2  15         27.68         45.63         4.90 o                         
   1  -2  15          9.48         14.83         2.71 o                         
  -2  -1  15          5.56         13.72         3.97 o                         
  -1  -1  15         11.42         17.12         3.23 o                         
   0  -1  15         71.39         93.89         6.57 o                         
   1  -1  15          0.83          6.18         2.31 o                         
  -2   0  15         28.69         28.09         4.05 o                         
  -1   0  15         42.45         51.16         5.48 o                         
   0   0  15         17.93         35.74         3.88 o                         
   1   0  15         27.12         24.02         2.88 o                         
  -2   1  15          5.58         12.31         4.00 o                         
  -1   1  15         11.43         17.58         2.83 o                         
   0   1  15         71.37         85.92         4.96 o                         
   1   1  15          0.82          7.12         1.96 o                         
  -2   2  15         35.71         41.99         6.35 o                         
  -1   2  15         15.09         16.77         2.79 o                         
   0   2  15         27.75         42.49         5.80 o                         
   1   2  15          9.49         11.30         2.23 o                         
  -2   3  15         18.35         19.70         4.93 o                         
  -1   3  15         63.58         58.79         4.17 o                         
   0   3  15         20.45         25.58         3.17 o                         
  -1   4  15         12.90         15.74         2.44 o                         
   0   4  15         35.51         45.93         4.99 o                         
  -1  -2  16         69.30         73.81        10.58 o                         
  -1  -1  16         22.35         24.90         4.97 o                         
   0  -1  16         14.38         23.60         3.66 o                         
  -1   0  16          0.46         12.92         3.94 o                         
   0   0  16          9.63         16.60         3.04 o                         
  -1   1  16         22.38         28.97         4.55 o                         
   0   1  16         14.34         19.14         3.20 o                         
  -1   2  16         69.26         79.05         6.60 o                         
                                                                                
